# Supplementary material for: Endogenous transcripts control miRNA levels and activity in mammalian cells by target-directed miRNA degradation
Source: Nat Commun. 2018 Aug 7;9:3119. doi: 10.1038/s41467-018-05182-9 (PMC6081425; doi:10.1038/s41467-018-05182-9)
Supplement: Supplementary file 7 — Supplementary Data 1 [file 41467_2018_5182_MOESM7_ESM.xlsx]

## Sheet: miRNA_target pairs 3T9
Supplementary Table 1 _ Identification of 3C targets in 3T9 Serum Model
legend
TG_SEED	Targets having a canonical MRE (microRNA responsive element - 8mer, 7mer-A1, 7mer-m8)
TG_3C	Targets that, beside possessing a MRE, also display complementarity to the 3' portion of the miRNA
CPC	copies per cells
miRNA_Target Information as derived from TargetScan 6.2 Pairs are filtered for context_score < -0.1							Total Targets and 3C_targets expression 3T9 Growing Cells				Absolute amount of TG and miRNA 3T9 Growing Cells			Data used in Figure 1d					FPKM values for each target gene during the serum stimulation time-course											Sum of FPKM values for all 3C targets during the serum stimulation time-course											Fraction of total 3C targets represented by each gene at a given time-point the max value is then reported in column "O"
Interaction_ID	Gene_ID	Gene_Symbol	Transcript_ID	miRNA	Target Conservation	context_score (TScan7)	TG_SEED GW (CPC)	TG_3C_GW (CPC)	3C_all/TG_all	%TG/3C_all	TG_CPC	miRNA GW (CPC)	TPM_3C_single	MAX % 3C/TG	3prime_pairing (TScan7)	MAX log2FC (3T9_serum)	MAX FPKM (3T9_serum)	gene_short_name	GW_FPKM	SD_FPKM	total.15min_FPKM	total.30min_FPKM	total.45min_FPKM	total.1h_FPKM	total.90min_FPKM	total.2h_FPKM	total.4h_FPKM	total.6h_FPKM	total.8h_FPKM	TG 3C sum GW_FPKM	TG 3C sum SD_FPKM	TG 3C sum total.15min_FPKM	TG 3C sum total.30min_FPKM	TG 3C sum total.45min_FPKM	TG 3C sum total.1h_FPKM	TG 3C sum total.90min_FPKM	TG 3C sum total.2h_FPKM	TG 3C sum total.4h_FPKM	TG 3C sum total.6h_FPKM	TG 3C sum total.8h_FPKM	3C/TG GW	3C/TG SD	3C/TG 15min	3C/TG 30min	3C/TG 45min	3C/TG 1h	3C/TG 90min	3C/TG 2h	3C/TG 4h
mmu-miR-344b:Elmo2	140579	Elmo2	NM_080287	mmu-miR-344b	NCS	-0.1	1744.26	355.8	0.203983	0.02	5.19	4.84	1.07	0.0227273	-0.025	0.530918	8.4	Elmo2	8.4	5.81376	5.42646	6.06223	5.82077	6.4001	5.53375	4.33056	4.47853	6.06087	7.00348	576.6	266.852	240.559	266.738	301.403	328.074	350.358	427.376	441.043	368.927	414.296	0.0145682	0.0217865	0.0225577	0.0227273	0.0193122	0.0195081	0.0157945	0.0101329	0.0101544
mmu-miR-30a:Lpgat1	226856	Lpgat1	NM_001134829	mmu-miR-30a	CS	-0.1	5132.96	717.12	0.139709	0.02	10.62	1439.03	0.01	0.0221839	-0.029	1.64403	17.8908	Lpgat1	17.2	5.72436	5.99794	6.95778	7.6522	8.23133	8.29047	11.5155	17.8908	13.3649	12.2894	1161.3	669.499	636.053	683.156	745.299	752.204	728.05	786.739	806.476	763.439	876.612	0.014811	0.00855021	0.00942994	0.0101848	0.0102673	0.0109429	0.0113872	0.014637	0.0221839
mmu-miR-30b:Gnai2	14678	Gnai2	NM_008138	mmu-miR-30b	CS	-0.1	5132.96	2592.05	0.504982	0.04	57.04	72.59	0.79	0.0220073	-0.06	0.941289	92.4	Gnai2	92.4	48.1189	45.5638	42.0534	45.9903	47.3429	45.7575	47.5949	45.3914	44.1447	39.3982	4198.6	2307.6	2187.21	2441.83	2818.69	3035.92	3367.26	3897.52	3707.8	3225.27	3654.18	0.0220073	0.0208524	0.0208319	0.0172221	0.0163162	0.0155943	0.013589	0.0122116	0.0122421
mmu-miR-30d:Lpgat1	226856	Lpgat1	NM_001134829	mmu-miR-30d	CS	-0.1	5132.96	728.69	0.141963	0.02	10.62	1175.28	0.01	0.0219297	-0.029	1.64403	17.8908	Lpgat1	17.2	5.72436	5.99794	6.95778	7.6522	8.23133	8.29047	11.5155	17.8908	13.3649	12.2894	1180.1	677.847	643.366	690.894	755.851	766.308	739.058	795.958	815.824	772.511	886.54	0.014575	0.00844491	0.00932275	0.0100707	0.010124	0.0107415	0.0112176	0.0144675	0.0219297
mmu-miR-181c:Ehbp1l1	114601	Ehbp1l1	NM_053252	mmu-miR-181c	NCS	-0.1	5297.59	976.29	0.184289	0.02	11.67	29.1	0.4	0.0219138	-0.025	1.27744	20.1771	Ehbp1l1	18.9	8.3236	8.83893	10.2603	13.658	16.019	16.2407	20.1771	16.2289	14.3766	15.3624	1581.7	799.709	714.282	747.156	812.034	831.882	786.166	920.748	929.22	809.831	986.733	0.0119492	0.0104083	0.0123746	0.0137325	0.0168195	0.0192563	0.0206581	0.0219138	0.0174651
mmu-miR-30e:Sec23a	20334	Sec23a	NM_009147	mmu-miR-30e	CS	-0.1	5132.96	1633.25	0.318189	0.01	12.65	588.39	0.02	0.0209412	-0.018	0.0255104	30.6612	Sec23a	20.5	30.1238	25.4561	30.6612	27.6933	25.8176	23.373	27.4445	30.6235	26.7326	28.8885	2645.4	1474.12	1364.98	1464.16	1593.8	1604.64	1548.58	1716.04	1734.6	1607.65	1904.69	0.0077493	0.0204351	0.0186494	0.0209412	0.0173757	0.0160894	0.0150932	0.0159929	0.0176545
mmu-miR-129-5p:Zbtb4	75580	Zbtb4	NM_029348	mmu-miR-129-5p	NCS	-0.1	2233.89	501.67	0.224572	0	0.43	6.03	0.07	0.0169484	-0.029	0.116178	3.98029	Zbtb4	0.7	3.67233	3.90816	3.60526	3.98029	3.3676	3.34651	2.77353	1.20463	1.07917	1.13654	812.9	253.139	230.591	256.391	284.022	276.844	255.432	300.652	412.918	443.089	563.746	0.000861115	0.0145072	0.0169484	0.0140615	0.014014	0.0121643	0.0131014	0.00922504	0.00291736
mmu-miR-224:Ubqln4	94232	Ubqln4	NM_033526	mmu-miR-224	NCS	-0.1	6106.11	1632.31	0.267324	0.02	21.48	2.36	9.1	0.0131634	-0.044	2.68515	34.8	Ubqln4	34.8	5.41087	5.36319	4.50668	4.66103	5.19629	5.58798	5.5229	7.39098	9.42955	10.6083	2643.7	1243.16	1216.43	1274.91	1392.48	1398.66	1324.88	1465.58	1461.89	1342.76	1548.29	0.0131634	0.0043525	0.00440896	0.0035349	0.00334728	0.0037152	0.00421773	0.0037684	0.00505576
mmu-miR-30e:Lpgat1	226856	Lpgat1	NM_001134829	mmu-miR-30e	CS	-0.1	5132.96	1633.25	0.318189	0.01	10.62	588.39	0.02	0.0103141	-0.029	1.64403	17.8908	Lpgat1	17.2	5.72436	5.99794	6.95778	7.6522	8.23133	8.29047	11.5155	17.8908	13.3649	12.2894	2645.4	1474.12	1364.98	1464.16	1593.8	1604.64	1548.58	1716.04	1734.6	1607.65	1904.69	0.00650185	0.00388324	0.00439415	0.00475207	0.00480123	0.00512972	0.00535361	0.00671051	0.0103141
mmu-miR-130b:Rab5b	19344	Rab5b	NM_177411	mmu-miR-130b	CS	-0.1	5061.23	2393.87	0.472982	0.01	8.46	24.34	0.35	0.00866844	-0.016	-0.220326	22.0711	Rab5b	13.7	22.0711	18.8471	18.5152	18.9452	18.4656	15.3563	13.8312	9.2598	10.6642	12.9841	3877.7	2546.14	2499.28	2909.97	3395.75	3411.9	3323.3	3655.09	3925.89	3329.31	3671.29	0.00353302	0.00866844	0.00754102	0.00636268	0.0055791	0.00541212	0.0046208	0.00378409	0.00235865
mmu-miR-130a:Rab5b	19344	Rab5b	NM_177411	mmu-miR-130a	CS	-0.1	5061.23	2383.67	0.470967	0.01	8.46	50.22	0.17	0.00861605	-0.016	-0.220326	22.0711	Rab5b	13.7	22.0711	18.8471	18.5152	18.9452	18.4656	15.3563	13.8312	9.2598	10.6642	12.9841	3861.1	2561.63	2506.38	2800.71	3157.23	3149.49	2893.97	3169.25	3369.13	3041.19	3524.08	0.00354821	0.00861605	0.00751965	0.00661089	0.00600057	0.00586304	0.00530631	0.00436419	0.00274843
mmu-miR-128:Pde4dip	83679	Pde4dip	NM_178080	mmu-miR-128	NCS	-0.1	9783.89	2239.4	0.228886	0	2.53	17.79	0.14	0.00659446	-0.035	0.0519545	12.5186	Pde4dip	4.1	12.0758	11.7971	11.9163	12.5186	11.5608	8.1835	8.70189	9.74146	8.11915	9.95708	3627.4	1863.44	1788.94	1969.2	2269.31	2325.7	2180.25	2462.27	2415.63	2259.19	2669.82	0.00113029	0.00648037	0.00659446	0.00605134	0.00551648	0.00497089	0.00375347	0.00353409	0.00403268
mmu-miR-181a:Chd9	109151	Chd9	NM_177224	mmu-miR-181a	CS	-0.1	5297.59	1365.09	0.257681	0	2.47	697.71	0	0.00635789	-0.016	1.66588	9.26109	Chd9	4	2.91865	3.5809	3.51044	4.0519	4.2645	7.76696	9.26109	5.77336	4.64231	5.16936	2211.5	1315.74	1213.18	1285.52	1394.86	1394.03	1309.82	1456.63	1456.92	1288.28	1617.51	0.00180873	0.00221826	0.00295167	0.00273076	0.00290488	0.00305912	0.00592979	0.00635789	0.00396271
mmu-miR-181b:Chd9	109151	Chd9	NM_177224	mmu-miR-181b	CS	-0.1	5297.59	1462.98	0.27616	0	2.47	179.29	0.01	0.00600438	-0.016	1.66588	9.26109	Chd9	4	2.91865	3.5809	3.51044	4.0519	4.2645	7.76696	9.26109	5.77336	4.64231	5.16936	2370.1	1389.84	1277.95	1359.96	1473.52	1472.31	1381.78	1542.39	1551.96	1379.47	1740.47	0.00168769	0.0021	0.00280206	0.00258128	0.00274981	0.00289647	0.005621	0.00600438	0.00372005
mmu-miR-26a:Ulk2	29869	Ulk2	NM_013881	mmu-miR-26a	CS	-0.1	5562.72	1093.62	0.196598	0	3.02	1908.04	0	0.00558447	-0.018	0.117235	4.9	Ulk2	4.9	4.51757	4.72989	4.80183	4.57192	3.99047	3.1622	2.93517	2.55069	2.91174	2.89064	1771.6	849.758	846.973	994.283	1129.46	1151.28	1217.56	1560.58	1341.23	1085.28	1312.34	0.00276586	0.0053163	0.00558447	0.00482944	0.0040479	0.00346612	0.00259717	0.00188082	0.00190176
mmu-miR-26b:Ulk2	29869	Ulk2	NM_013881	mmu-miR-26b	CS	-0.1	5562.72	1165.35	0.209493	0	3.02	137.9	0.02	0.00537997	-0.018	0.117235	4.9	Ulk2	4.9	4.51757	4.72989	4.80183	4.57192	3.99047	3.1622	2.93517	2.55069	2.91174	2.89064	1887.6	889.609	879.166	1033.5	1179.47	1205.81	1273.48	1631.84	1423.23	1153.14	1396.73	0.00259589	0.00507815	0.00537997	0.00464617	0.00387626	0.00330936	0.00248311	0.00179869	0.00179219
mmu-miR-872:Abca5	217265	Abca5	NM_147219	mmu-miR-872	NCS	-0.1	3221.6	1198.51	0.372023	0	2.78	86.14	0.03	0.00532501	-0.018	0.384297	5.41711	Abca5	4.5	4.15033	3.98621	4.46332	5.12831	5.11778	4.67089	5.41711	4.50814	3.33736	3.66963	1941.7	885.696	842.467	893.379	966.18	961.084	912.984	1058.15	1110.24	1007.26	1258.7	0.00231756	0.00468595	0.00473159	0.004996	0.00530782	0.00532501	0.00511607	0.00511943	0.00406052
mmu-miR-30c:Reep4	72549	Reep4	NM_180588	mmu-miR-30c	NCS	-0.1	5132.96	2473.93	0.481969	0.01	12.41	225.53	0.06	0.00501585	-0.035	3.34588	20.1	Reep4	20.1	1.9769	2.01814	2.14525	2.30698	2.4422	2.36536	1.90352	1.61823	2.54047	2.64859	4007.3	2205.72	2090.3	2343.47	2705.04	2911.35	3238.68	3763.95	3601.51	3127.74	3551.12	0.00501585	0.000896262	0.000965478	0.000915416	0.000852845	0.000838856	0.000730346	0.000505724	0.00044932
mmu-miR-466h-5p:Cdc42se1	57912	Cdc42se1	NM_172395	mmu-miR-466h-5p	NCS	-0.1	11133.2	4545.52	0.408285	0.01	16.85	2.35	7.17	0.00480334	-0.025	1.11645	27.3	Cdc42se1	27.3	12.5915	10.372	11.9419	15.0973	15.3317	20.6152	27.1185	26.977	20.3349	22.6062	7363.4	3571.53	3447.2	3717.13	4277.3	4433.46	4530.15	5645.76	6757.97	6373.37	7510.44	0.00370753	0.00352552	0.00300882	0.00321267	0.00352963	0.00345818	0.00455066	0.00480334	0.00399188
mmu-miR-1843b-5p:Gfod1	328232	Gfod1	NM_001033399	mmu-miR-1843b-5p	NCS	-0.1	5151.67	2006.19	0.389425	0	5.06	1.17	4.32	0.00480008	-0.018	2.46987	8.2	Gfod1	8.2	1.48016	1.36873	1.40429	2.27973	2.54859	4.69807	7.75574	8.19412	3.26028	2.91207	3250.1	1741.69	1636.18	1697.89	1836.8	1795.69	1644.39	1775.08	1707.08	1598.78	1903.27	0.002523	0.000849843	0.000836538	0.00082708	0.00124114	0.00141928	0.00285704	0.00436923	0.00480008
mmu-miR-30b:Reep4	72549	Reep4	NM_180588	mmu-miR-30b	NCS	-0.1	5132.96	2592.05	0.504982	0.01	12.41	72.59	0.17	0.00478731	-0.035	3.34588	20.1	Reep4	20.1	1.9769	2.01814	2.14525	2.30698	2.4422	2.36536	1.90352	1.61823	2.54047	2.64859	4198.6	2307.6	2187.21	2441.83	2818.69	3035.92	3367.26	3897.52	3707.8	3225.27	3654.18	0.00478731	0.000856692	0.0009227	0.000878541	0.000818458	0.000804435	0.000702459	0.000488393	0.000436439
mmu-miR-30c:Tiparp	99929	Tiparp	NM_178892	mmu-miR-30c	NCS	-0.1	5132.96	2473.93	0.481969	0.01	8.52	225.53	0.04	0.0041389	-0.025	1.19146	13.8	Tiparp	13.8	6.04245	6.20703	8.85372	11.1959	10.8055	10.6819	11.4695	10.4529	7.28657	7.38221	4007.3	2205.72	2090.3	2343.47	2705.04	2911.35	3238.68	3763.95	3601.51	3127.74	3551.12	0.00344372	0.00273945	0.00296944	0.00377804	0.0041389	0.00371151	0.00329822	0.0030472	0.00290237
mmu-miR-30b:Tiparp	99929	Tiparp	NM_178892	mmu-miR-30b	NCS	-0.1	5132.96	2592.05	0.504982	0.01	8.52	72.59	0.12	0.00397202	-0.025	1.19146	13.8	Tiparp	13.8	6.04245	6.20703	8.85372	11.1959	10.8055	10.6819	11.4695	10.4529	7.28657	7.38221	4198.6	2307.6	2187.21	2441.83	2818.69	3035.92	3367.26	3897.52	3707.8	3225.27	3654.18	0.00328681	0.0026185	0.00283787	0.00362585	0.00397202	0.00355922	0.00317229	0.00294277	0.00281916
mmu-miR-322:Clock	12753	Clock	NM_007715	mmu-miR-322	CS	-0.1	13998.8	4351.24	0.31083	0	10	145.2	0.07	0.00379628	-0.025	1.43321	18.9015	Clock	16.2	6.99936	6.86284	7.5166	7.90997	8.31147	9.9943	13.3648	15.1677	13.8783	18.9015	7048.2	3766.58	3588.1	3930.55	4296.01	4235.23	3988.8	4401.91	4481.79	4213.91	4978.95	0.00229846	0.00185828	0.00191267	0.00191236	0.00184124	0.00196246	0.00250559	0.00303613	0.0033843
mmu-miR-24:Alkbh5	268420	Alkbh5	NM_172943	mmu-miR-24	NCS	-0.1	11931.5	4235.48	0.354982	0.01	13.15	12.1	1.09	0.00319944	-0.018	1.26173	21.3	Alkbh5	21.3	8.88303	8.46607	8.76435	8.99643	8.46694	7.24593	7.88356	11.895	11.2495	14.3433	6861	3389.47	3189.65	3361.07	3694.14	3694.05	3602.86	3991	4259.37	3978.72	4483.06	0.0031045	0.00262077	0.00265424	0.00260761	0.00243533	0.00229205	0.00201116	0.00197534	0.00279267
mmu-miR-342-3p:Rap2a	76108	Rap2a	NM_029519	mmu-miR-342-3p	NCS	-0.1	5903.64	1429.08	0.242068	0	4.32	18.69	0.23	0.00302402	-0.035	1.2261	7	Rap2a	7	2.99229	3.18841	3.30326	3.45797	2.46192	1.99505	2.5985	3.59337	3.19581	4.21303	2314.8	1226.99	1143.37	1165.08	1310.39	1336.61	1284.36	1430.5	1516.33	1495.58	1818.68	0.00302402	0.00243873	0.00278862	0.00283522	0.00263889	0.00184191	0.00155334	0.0018165	0.00236978
mmu-miR-149:Slc7a11	26570	Slc7a11	NM_011990	mmu-miR-149	NCS	-0.1	13529.6	4037.74	0.298438	0	0.99	13.05	0.08	0.00259831	-0.081	0.779162	10.1534	Slc7a11	1.6	5.91644	5.53857	5.95912	6.57185	7.54719	7.04528	7.13553	8.10741	9.01513	10.1534	6540	2689.96	2473.49	2632.74	2884.83	2998.65	2876.08	3213.92	3564.37	3515.12	3907.69	0.000244648	0.00219946	0.00223917	0.00226347	0.00227807	0.00251686	0.00244961	0.0022202	0.00227457
mmu-miR-224:1200014J11Rik	66874	1200014J11Rik	NM_025818	mmu-miR-224	CS	-0.1	6106.11	1632.31	0.267324	0	2.53	2.36	1.07	0.00236248	-0.016	0.48131	4.1	1200014J11Rik	4.1	2.93694	2.55642	2.60332	2.82336	2.65131	2.11856	2.56266	2.34333	2.28473	3.15304	2643.7	1243.16	1216.43	1274.91	1392.48	1398.66	1324.88	1465.58	1461.89	1342.76	1548.29	0.00155086	0.00236248	0.00210158	0.00204196	0.00202757	0.00189561	0.00159906	0.00174856	0.00160294
mmu-miR-149:Tmem184b	223693	Tmem184b	NM_172608	mmu-miR-149	CS	-0.1	13529.6	4037.74	0.298438	0	9.01	13.05	0.69	0.00223242	-0.016	1.90095	14.6	Tmem184b	14.6	3.90939	3.83569	4.73862	4.76784	4.98285	5.79128	5.7019	6.1252	6.66364	5.4644	6540	2689.96	2473.49	2632.74	2884.83	2998.65	2876.08	3213.92	3564.37	3515.12	3907.69	0.00223242	0.00145333	0.00155072	0.00179988	0.00165273	0.0016617	0.0020136	0.00177413	0.00171845
mmu-miR-466b-3p:Nampt	59027	Nampt	NM_021524	mmu-miR-466b-3p	CS	-0.1	4908.95	2073.62	0.422416	0.01	12.78	6.51	1.96	0.00220776	-0.035	0.860724	20.7	Nampt	20.7	11.399	10.8965	12.5652	11.7894	10.4302	8.32464	7.17371	4.75754	5.32976	7.63716	9376	5999.53	5689.81	6398.8	7188.73	7166.09	6612.05	7009.47	6684.57	5973.24	7119.99	0.00220776	0.00189998	0.00191509	0.00196368	0.00163998	0.00145549	0.00125901	0.00102343	0.00071172
mmu-miR-466b-3p:Nampt	59027	Nampt	NM_021524	mmu-miR-466b-3p	CS	-0.1	4908.95	2073.62	0.422416	0.01	12.78	6.51	1.96	0.00220776	-0.035	0.860724	20.7	Nampt	20.7	11.399	10.8965	12.5652	11.7894	10.4302	8.32464	7.17371	4.75754	5.32976	7.63716	9376	5999.53	5689.81	6398.8	7188.73	7166.09	6612.05	7009.47	6684.57	5973.24	7119.99	0.00220776	0.00189998	0.00191509	0.00196368	0.00163998	0.00145549	0.00125901	0.00102343	0.00071172
mmu-miR-466b-3p:Nampt	59027	Nampt	NM_021524	mmu-miR-466b-3p	CS	-0.1	4908.95	2073.62	0.422416	0.01	12.78	6.51	1.96	0.00220776	-0.035	0.860724	20.7	Nampt	20.7	11.399	10.8965	12.5652	11.7894	10.4302	8.32464	7.17371	4.75754	5.32976	7.63716	9376	5999.53	5689.81	6398.8	7188.73	7166.09	6612.05	7009.47	6684.57	5973.24	7119.99	0.00220776	0.00189998	0.00191509	0.00196368	0.00163998	0.00145549	0.00125901	0.00102343	0.00071172
mmu-miR-1843b-5p:Cuedc1	103841	Cuedc1	NM_198013	mmu-miR-1843b-5p	NCS	-0.1	5151.67	2006.19	0.389425	0	2.28	1.17	1.95	0.00205946	-0.035	0.644155	3.7	Cuedc1	3.7	2.36751	2.6927	2.73583	2.67812	2.95939	3.38443	3.40823	3.51567	2.99884	3.38293	3250.1	1741.69	1636.18	1697.89	1836.8	1795.69	1644.39	1775.08	1707.08	1598.78	1903.27	0.00113843	0.00135932	0.00164572	0.00161131	0.00145804	0.00164805	0.00205817	0.00192004	0.00205946
mmu-miR-28:Napg	108123	Napg	NM_028017	mmu-miR-28	NCS	-0.1	7226.05	1923.05	0.266127	0	3.77	92.37	0.04	0.00202631	-0.025	0.804483	6.1	Napg	6.1	3.49266	3.38639	3.47723	3.44203	3.38845	2.70435	3.02953	2.58838	3.22607	4.11561	3114.9	1727.47	1671.21	1943.96	2298.19	2480.51	2857.44	3388.95	3173.83	2732.85	3025.57	0.00195833	0.00202183	0.00202631	0.00178873	0.00149771	0.00136603	0.000946424	0.000893943	0.000815539
mmu-miR-145:Invs	16348	Invs	NM_010569	mmu-miR-145	NCS	-0.1	9507.47	2848.45	0.299601	0	2.53	31.2	0.08	0.00202586	-0.044	0.162162	4.2025	Invs	4.1	3.75571	3.54045	3.86319	4.2025	3.84754	3.29008	2.81442	2.42122	2.19369	2.16143	4613.9	1853.89	1832.17	2055.99	2416.84	2672.28	3135.16	3837.41	4059.87	3649.4	3962.43	0.000888619	0.00202586	0.00193238	0.00187899	0.00173884	0.0014398	0.00104941	0.000733416	0.000596379
mmu-miR-145:Esr1	13982	Esr1	NM_007956	mmu-miR-145	NCS	-0.1	9507.47	2848.45	0.299601	0	5.25	31.2	0.17	0.00184226	-0.025	9.73132	8.5		8.5	0.01										4613.9	1853.89	1832.17	2055.99	2416.84	2672.28	3135.16	3837.41	4059.87	3649.4	3962.43	0.00184226	5.39407e-06	0	0	0	0	0	0	0
mmu-miR-19b:Ptpn21	24000	Ptpn21	NM_011877	mmu-miR-19b	CS	-0.1	5611.11	2057.61	0.366703	0	2.47	27.89	0.09	0.00172919	-0.013	0.942773	4.33499	Ptpn21	4	2.2552	2.05414	2.46587	3.03916	3.41251	3.46761	3.64345	3.23477	3.8073	4.33499	3333.8	1703.03	1630.51	1799.52	2076.53	2191.07	2261.94	2533.2	2623.63	2295.03	2506.94	0.00119983	0.00132423	0.00125981	0.00137029	0.00146357	0.00155746	0.00153302	0.00143828	0.00123294
mmu-miR-26a:Ankrd33b	67434	Ankrd33b	NM_027496	mmu-miR-26a	NCS	-0.1	5562.72	1093.62	0.196598	0	0.12	1908.04	0	0.00163013	-0.025	2.22877	2.42753	Ankrd33b	0.2	0.51789	0.602537	0.554543	0.694478	0.659379	1.98477	2.42753	1.42421	0.571609	0.475801	1771.6	849.758	846.973	994.283	1129.46	1151.28	1217.56	1560.58	1341.23	1085.28	1312.34	0.000112892	0.000609456	0.000711401	0.000557731	0.000614878	0.000572737	0.00163013	0.00155553	0.00106187
mmu-miR-29a:Ttc39b	69863	Ttc39b	NM_027238	mmu-miR-29a	NCS	-0.1	9141.67	2905.55	0.317836	0	3.83	400.56	0.01	0.0016191	-0.039	2.01911	6.24164	Ttc39b	6.2	1.53988	1.25642	1.49545	1.63493	2.15836	2.59366	3.95788	6.24164	4.6101	4.50069	4707.1	2928.27	2811.09	3170.48	3460.5	3338.07	3261.82	3819.8	3855.02	3338.55	3940.76	0.00131716	0.000525867	0.000446951	0.00047168	0.000472455	0.000646589	0.000795158	0.00103615	0.0016191
mmu-miR-182:Pdk4	27273	Pdk4	NM_013743	mmu-miR-182	NCS	-0.1	6002.47	3444.8	0.573897	0	0.43	849.3	0	0.00157753	-0.025	-0.165036	3.62612	Pdk4	0.7	3.62612	3.18544	3.23416	2.95528	2.01501	1.66469	2.52287	1.87324	1.4936	1.69032	5580.6	2298.6	2224.02	2435.82	2823.87	2837.45	2817.53	3074.39	3292.88	3367.17	3814.5	0.000125435	0.00157753	0.00143229	0.00132775	0.00104654	0.000710147	0.000590833	0.000820609	0.000568876
mmu-miR-26b:Ankrd33b	67434	Ankrd33b	NM_027496	mmu-miR-26b	NCS	-0.1	5562.72	1165.35	0.209493	0	0.12	137.9	0	0.00155854	-0.025	2.22877	2.42753	Ankrd33b	0.2	0.51789	0.602537	0.554543	0.694478	0.659379	1.98477	2.42753	1.42421	0.571609	0.475801	1887.6	889.609	879.166	1033.5	1179.47	1205.81	1273.48	1631.84	1423.23	1153.14	1396.73	0.000105955	0.000582155	0.00068535	0.000536567	0.000588807	0.000546834	0.00155854	0.0014876	0.00100069
mmu-miR-29b:Ttc39b	69863	Ttc39b	NM_027238	mmu-miR-29b	NCS	-0.1	9141.67	2966.39	0.324491	0	3.83	17.75	0.22	0.00155249	-0.039	2.01911	6.24164	Ttc39b	6.2	1.53988	1.25642	1.49545	1.63493	2.15836	2.59366	3.95788	6.24164	4.6101	4.50069	4805.5	2959.55	2845.52	3198.66	3506.61	3395.75	3375.36	4029.08	4020.41	3412.4	3978.62	0.00129019	0.000520309	0.000441543	0.000467524	0.000466243	0.000635607	0.000768411	0.000982327	0.00155249
mmu-miR-181c:Sox6	20679	Sox6	NM_001025559	mmu-miR-181c	CS	-0.1	5297.59	976.29	0.184289	0	0.06	29.1	0	0.00130383	-0.035	0.331467	1.08463	Sox6	0.1	0.861986	0.75911	0.825453	0.928033	1.08463	0.890561	0.861234	0.373367	0.17107	0.340173	1581.7	799.709	714.282	747.156	812.034	831.882	786.166	920.748	929.22	809.831	986.733	6.32231e-05	0.00107788	0.00106276	0.00110479	0.00114285	0.00130383	0.00113279	0.000935364	0.000401807
mmu-miR-15a:Etv3	27049	Etv3	NM_012051	mmu-miR-15a	CS	-0.1	13998.8	4367.59	0.311998	0	1.42	15.78	0.09	0.00127249	-0.025	0.861889	4.26953	Etv3	2.3	2.34923	2.63434	2.99687	3.49979	3.86579	4.10022	4.26953	3.75027	2.97249	3.27979	7074.2	3063.04	2872.76	3051.71	3360.11	3399.42	3222.2	3580.86	3769.99	3730.42	4480.31	0.000325125	0.00076696	0.000917006	0.000982029	0.00104157	0.00113719	0.00127249	0.00119232	0.000994769
mmu-miR-34a:Ap3s2	11778	Ap3s2	NM_009682	mmu-miR-34a	NCS	-0.1	11143.3	2845.14	0.255324	0	3.46	2.77	1.25	0.00121509	-0.035	1.92605	5.6	Ap3s2	5.6	1.47363	1.50929	1.43703	1.53261	1.19793	1.19244	1.19961	1.13546	1.51333	1.41298	4608.7	2293.21	2228.17	2434.73	2857.76	2927.74	2978.36	3296.37	3374.22	3108.78	3409.9	0.00121509	0.000642606	0.000677366	0.00059022	0.000536297	0.000409166	0.000400368	0.000363918	0.000336511
mmu-miR-19b:Zfp35	22694	Zfp35	NM_011755	mmu-miR-19b	NCS	-0.1	5611.11	2057.61	0.366703	0	2.16	27.89	0.08	0.00111929	-0.025	1.25278	3.5	Zfp35	3.5	1.46874	1.60911	1.10154	1.41499	1.03336	1.12828	1.24794	2.26759	2.32975	2.806	3333.8	1703.03	1630.51	1799.52	2076.53	2191.07	2261.94	2533.2	2623.63	2295.03	2506.94	0.00104985	0.000862429	0.000986874	0.000612129	0.000681419	0.000471623	0.000498811	0.000492634	0.000864296
mmu-miR-484:Zfp316	54201	Zfp316	NM_017467	mmu-miR-484	NCS	-0.1	8746.36	2921.11	0.33398	0	0.86	74.3	0.01	0.000877044	-0.035	-0.142281	1.84018	Zfp316	1.4	1.84018	1.66736	1.15879	1.40765	1.1551	0.907636	0.84003	0.861002	0.830726	1.24555	4732.1	2098.16	2051.31	2240.3	2524.42	2477.98	2459.77	2590.47	2656.77	2643.01	2946.97	0.000295852	0.000877044	0.000812826	0.000517248	0.000557614	0.000466145	0.000368992	0.000324277	0.000324079
mmu-miR-19b:Wbscr27	79565	Wbscr27	NM_024479	mmu-miR-19b	NCS	-0.1	5611.11	2057.61	0.366703	0	0.25	27.89	0.01	0.000872952	-0.025	-0.115594	1.48666	Wbscr27	0.4	1.48666	1.37219	1.24458	1.18005	0.977998	0.974289	0.630612	0.415181	0.140271	0.126294	3333.8	1703.03	1630.51	1799.52	2076.53	2191.07	2261.94	2533.2	2623.63	2295.03	2506.94	0.000119983	0.000872952	0.00084157	0.000691617	0.000568278	0.000446356	0.000430731	0.000248939	0.000158247
mmu-miR-16:Slc2a13	239606	Slc2a13	NM_001033633	mmu-miR-16	NCS	-0.1	13998.8	3859.33	0.275691	0	0.12	1468.26	0	0.00081658	-0.035	0.260213	2.93876	Slc2a13	0.2	2.45376	2.13415	2.60558	2.93876	2.93018	2.74496	2.65289	1.48627	1.51013	1.41366	6251.6	3034.9	2930.05	3190.84	3682.71	3712.88	3774.65	4230.97	4205.07	4062.81	4629.69	3.19918e-05	0.000808513	0.000728365	0.00081658	0.000797988	0.000789194	0.00072721	0.000627018	0.000353447
mmu-miR-466h-5p:Rab11fip1	75767	Rab11fip1	NM_029423	mmu-miR-466h-5p	NCS	-0.1	11133.2	4545.52	0.408285	0	0.68	2.35	0.29	0.000149388	-0.025	6.78136	1.1		1.1	0.01										7363.4	3571.53	3447.2	3717.13	4277.3	4433.46	4530.15	5645.76	6757.97	6373.37	7510.44	0.000149388	2.79992e-06	0	0	0	0	0	0	0
mmu-miR-21:Cgref1	68567	Cgref1	NM_001160149	mmu-miR-21	NCS	-0.101	2079.88	563.88	0.271112	0.02	7.16	8496.74	0	0.0723475	-0.025	3.07867	48.789	Cgref1	11.6	5.77499	4.402	6.08816	5.94302	6.58627	9.34496	14.4641	29.1925	39.4277	48.789	913.1	491.335	456.202	514.789	538.344	533.904	547.111	648.178	663.035	588.361	674.37	0.012704	0.0117537	0.00964924	0.0118265	0.0110394	0.012336	0.0170806	0.022315	0.0440286
mmu-miR-23b:Has2	15117	Has2	NM_008216	mmu-miR-23b	CS	-0.101	5694.14	655.86	0.115182	0.04	14.81	86.5	0.17	0.0536965	-0.018	4.49588	36.7605	Has2	24	1.62925	1.65314	1.9911	2.45854	3.35519	6.60627	36.7605	18.513	17.0478	35.9213	1062.4	564.354	532.63	568.816	613.74	617.57	571.3	684.598	748.894	708.602	864.568	0.0225904	0.00288693	0.00310373	0.00350043	0.00400583	0.00543289	0.0115636	0.0536965	0.0247204
mmu-miR-23a:Has2	15117	Has2	NM_008216	mmu-miR-23a	CS	-0.101	5694.14	742.63	0.13042	0.03	14.81	70.93	0.21	0.0454045	-0.018	4.49588	36.7605	Has2	24	1.62925	1.65314	1.9911	2.45854	3.35519	6.60627	36.7605	18.513	17.0478	35.9213	1202.7	640.945	603.899	645.83	699.169	697.535	660.403	809.623	860.671	802.279	985.828	0.0199551	0.00254195	0.00273744	0.00308301	0.00351637	0.00481007	0.0100034	0.0454045	0.02151
mmu-miR-532-5p:Prkar2a	19087	Prkar2a	NM_008924	mmu-miR-532-5p	NCS	-0.101	3589.75	1128.54	0.314378	0.05	33.27	38.66	0.86	0.039236	-0.025	2.58124	53.9	Prkar2a	53.9	9.00652	8.33993	8.46664	8.94725	9.5372	11.7215	18.1738	31.9554	33.2543	48.139	1828.4	837.084	779.641	839.62	903.909	903.426	831.77	948.98	1037.78	995.89	1226.91	0.0294793	0.0107594	0.0106971	0.0100839	0.00989839	0.0105567	0.0140922	0.0191509	0.0307921
mmu-miR-129-5p:Arnt	11863	Arnt	NM_001037737	mmu-miR-129-5p	CS	-0.101	2233.89	501.67	0.224572	0.01	2.96	6.03	0.49	0.0326936	-0.016	-0.0119836	8.15039	Arnt	4.8	8.15039	7.53887	6.87392	8.08297	7.7251	7.06437	7.40774	6.81531	6.17038	7.93205	812.9	253.139	230.591	256.391	284.022	276.844	255.432	300.652	412.918	443.089	563.746	0.00590479	0.0321973	0.0326936	0.0268103	0.028459	0.0279042	0.0276566	0.0246389	0.0165052
mmu-miR-26b:Dnajb11	67838	Dnajb11	NM_026400	mmu-miR-26b	NCS	-0.101	5562.72	1165.35	0.209493	0.02	15.62	137.9	0.11	0.0271168	-0.025	0.935851	37.6111	Dnajb11	25.3	19.6606	19.6653	22.8051	24.9091	25.8702	23.8143	28.0188	32.7367	31.2693	37.6111	1887.6	889.609	879.166	1033.5	1179.47	1205.81	1273.48	1631.84	1423.23	1153.14	1396.73	0.0134033	0.0221003	0.0223681	0.0220658	0.021119	0.0214546	0.0187001	0.01717	0.0230017
mmu-miR-23b:Prkca	18750	Prkca	NM_011101	mmu-miR-23b	NCS	-0.101	5694.14	655.86	0.115182	0.03	11.85	86.5	0.14	0.0230605	-0.025	2.19875	19.2	Prkca	19.2	4.18227	4.16435	4.06675	4.94128	4.89934	4.6816	4.864	17.2699	15.9308	16.1009	1062.4	564.354	532.63	568.816	613.74	617.57	571.3	684.598	748.894	708.602	864.568	0.0180723	0.00741072	0.00781847	0.0071495	0.0080511	0.00793326	0.00819464	0.0071049	0.0230605
mmu-miR-23a:Prkca	18750	Prkca	NM_011101	mmu-miR-23a	NCS	-0.101	5694.14	742.63	0.13042	0.03	11.85	70.93	0.17	0.0200656	-0.025	2.19875	19.2	Prkca	19.2	4.18227	4.16435	4.06675	4.94128	4.89934	4.6816	4.864	17.2699	15.9308	16.1009	1202.7	640.945	603.899	645.83	699.169	697.535	660.403	809.623	860.671	802.279	985.828	0.0159641	0.00652516	0.00689577	0.00629694	0.00706736	0.00702379	0.00708901	0.00600774	0.0200656
mmu-miR-1983:Os9	216440	Os9	NM_001171026	mmu-miR-1983	NCS	-0.101	4734.38	1863.9	0.393695	0.01	6.79	9.72	0.7	0.0170037	-0.044	0.0913523	32.7947	Os9	11	30.7825	28.2259	29.4614	32.6437	32.7947	31.55	31.5419	24.585	16.3916	17.6369	3019.8	1810.34	1756.44	1987.85	2284.76	2347.63	2520.27	2829.46	2872.87	2599.31	2794.22	0.00364263	0.0170037	0.0160699	0.0148207	0.0142876	0.0139693	0.0125185	0.0111477	0.00855765
mmu-miR-186:Spred1	114715	Spred1	NM_033524	mmu-miR-186	NCS	-0.101	1919.88	1873.02	0.975592	0.01	11.23	494.82	0.02	0.0159069	-0.039	1.35744	35.1065	Spred1	18.2	13.7012	11.9549	14.0688	14.7416	13.6863	14.6865	23.3841	35.1065	18.6571	17.8968	3034	1329.68	1382.71	1584.93	1771.55	1736.58	1687.2	1890.86	2207	2083.72	2316.47	0.00599868	0.0103041	0.00864601	0.00887659	0.00832129	0.00788119	0.00870466	0.0123669	0.0159069
mmu-miR-128:Sdha	66945	Sdha	NM_023281	mmu-miR-128	NCS	-0.101	9783.89	2239.4	0.228886	0.02	30.68	17.79	1.72	0.0155609	-0.025	0.895099	49.7	Sdha	49.7	26.7242	27.8376	25.1608	29.2028	26.6634	25.4436	27.4948	23.8893	20.3756	24.4232	3627.4	1863.44	1788.94	1969.2	2269.31	2325.7	2180.25	2462.27	2415.63	2259.19	2669.82	0.0137013	0.0143413	0.0155609	0.0127772	0.0128686	0.0114647	0.0116701	0.0111664	0.00988948
mmu-miR-23b:Egln2	112406	Egln2	NM_053208	mmu-miR-23b	CS	-0.101	5694.14	655.86	0.115182	0.02	9.07	86.5	0.1	0.0138366	-0.029	0.95492	14.7	Egln2	14.7	7.58329	6.99991	6.73372	7.61776	7.15945	5.87432	7.00284	8.26551	7.14401	10.4072	1062.4	564.354	532.63	568.816	613.74	617.57	571.3	684.598	748.894	708.602	864.568	0.0138366	0.0134371	0.0131422	0.0118381	0.012412	0.0115929	0.0102824	0.0102291	0.011037
mmu-miR-23a:Egln2	112406	Egln2	NM_053208	mmu-miR-23a	CS	-0.101	5694.14	742.63	0.13042	0.02	9.07	70.93	0.13	0.0122225	-0.029	0.95492	14.7	Egln2	14.7	7.58329	6.99991	6.73372	7.61776	7.15945	5.87432	7.00284	8.26551	7.14401	10.4072	1202.7	640.945	603.899	645.83	699.169	697.535	660.403	809.623	860.671	802.279	985.828	0.0122225	0.0118314	0.0115912	0.0104265	0.0108954	0.0102639	0.00889506	0.00864951	0.00960356
mmu-miR-328:Baz1b	22385	Baz1b	NM_011714	mmu-miR-328	NCS	-0.101	9443.83	2405.48	0.254714	0.02	28.7	4.94	5.81	0.0119316	-0.025	1.50682	46.5	Baz1b	46.5	16.3627	17.3842	15.2751	16.911	15.3387	12.81	11.9854	13.7816	16.2505	28.0153	3897.2	2016.65	1936.71	2030.12	2246.14	2265.11	2203.35	2335.79	2390.22	2266.68	2549.43	0.0119316	0.00811382	0.00897617	0.00752424	0.00752893	0.00677172	0.00581388	0.0051312	0.00576583
mmu-miR-320:Aph1a	226548	Aph1a	NM_146104	mmu-miR-320	NCS	-0.101	4574.2	2393.99	0.523368	0.01	9.69	22.32	0.43	0.00854082	-0.025	0.255501	16.5905	Aph1a	15.7	13.8978	13.9455	14.0784	16.5905	15.4265	15.8296	14.9048	13.0903	12.9321	13.8011	3878.5	1825.34	1688.23	1796.04	1942.49	1962.6	1886.39	2218.69	2335.37	2160.62	2615.59	0.00404796	0.00761381	0.00826041	0.00783857	0.00854082	0.00786025	0.00839148	0.00671782	0.00560522
mmu-miR-466h-5p:Lipa	16889	Lipa	NM_021460	mmu-miR-466h-5p	NCS	-0.101	11133.2	4545.52	0.408285	0	9.38	2.35	3.99	0.00740771	-0.023	0.210963	28.627	Lipa	15.2	24.7326	22.6635	27.5354	28.627	25.6327	24.9625	24.8149	18.9834	13.4602	11.0452	7363.4	3571.53	3447.2	3717.13	4277.3	4433.46	4530.15	5645.76	6757.97	6373.37	7510.44	0.00206426	0.00692492	0.00657447	0.00740771	0.00669277	0.00578164	0.0055103	0.00439531	0.00280904
mmu-miR-532-5p:Stk39	53416	Stk39	NM_016866	mmu-miR-532-5p	NCS	-0.101	3589.75	1128.54	0.314378	0.01	6.48	38.66	0.17	0.00734879	-0.02	2.06312	10.5	Stk39	10.5	2.51262	2.55257	2.40921	2.63972	2.72565	2.53152	3.69835	5.94065	7.31859	8.9447	1828.4	837.084	779.641	839.62	903.909	903.426	831.77	948.98	1037.78	995.89	1226.91	0.00574273	0.00300163	0.00327403	0.0028694	0.00292034	0.00301702	0.00304353	0.00389718	0.00572438
mmu-miR-194:Elk4	13714	Elk4	NM_007923	mmu-miR-194	NCS	-0.101	3800.99	1127.68	0.296681	0.01	4.88	5.98	0.82	0.00644518	-0.044	0.660329	7.9	Elk4	7.9	4.9986	5.11771	5.21432	6.4585	7.47119	6.90253	7.31289	7.18656	4.55531	5.38089	1826.8	924.333	884.455	989.285	1116.06	1159.19	1193.39	1325.7	1362.25	1206.4	1410.77	0.0043245	0.00540779	0.00578629	0.0052708	0.00578687	0.00644518	0.00578396	0.00551624	0.00527551
mmu-miR-224:Bbx	70508	Bbx	NM_027444	mmu-miR-224	NCS	-0.101	6106.11	1632.31	0.267324	0	4.75	2.36	2.01	0.00580877	-0.025	0.132973	7.91847	Bbx	7.7	7.22125	6.4775	6.73818	7.91847	7.74317	6.12517	6.02046	3.23251	2.29126	3.42094	2643.7	1243.16	1216.43	1274.91	1392.48	1398.66	1324.88	1465.58	1461.89	1342.76	1548.29	0.00291258	0.00580877	0.00532501	0.00528522	0.00568658	0.00553615	0.00462319	0.0041079	0.00221118
mmu-miR-193:Zfx	22764	Zfx	NM_001044386	mmu-miR-193	NCS	-0.101	6917.28	2389.2	0.345396	0.01	9.94	46.05	0.22	0.00580609	-0.053	0.795884	16.1	Zfx	16.1	9.27344	8.96064	10.5046	11.5148	11.4619	9.20087	9.71471	11.1154	11.726	14.9967	3870.3	1794.16	1671.19	1832.12	2010.64	2053.41	1982.21	2226.06	2368.76	2178.48	2582.92	0.00415988	0.00516867	0.00536182	0.00573358	0.00572695	0.0055819	0.00464171	0.00436408	0.00469249
mmu-miR-27a:Rhot1	59040	Rhot1	NM_001163355	mmu-miR-27a	CS	-0.101	7892.53	2347.59	0.297445	0.01	8.58	40.28	0.21	0.0043725	-0.025	1.1925	13.9	Rhot1	13.9	6.08187	6.01681	6.40578	6.46242	6.43667	6.32105	7.01932	10.1319	10.3916	12.7896	3802.5	1924.35	1920.32	2225.34	2597.77	2633.35	2456.19	2696.42	2697.5	2501.07	2925.01	0.00365549	0.00316048	0.00313322	0.00287857	0.00248768	0.00244429	0.00257352	0.0026032	0.00375603
mmu-miR-130b:Erlin2	244373	Erlin2	NM_153592	mmu-miR-130b	NCS	-0.101	5061.23	2393.87	0.472982	0	7.28	24.34	0.3	0.00421685	-0.035	0.357927	13.7369	Erlin2	11.8	10.7187	10.4052	12.2709	13.7369	11.9428	11.6761	11.1857	7.9332	6.89487	8.10108	3877.7	2546.14	2499.28	2909.97	3395.75	3411.9	3323.3	3655.09	3925.89	3329.31	3671.29	0.00304304	0.00420978	0.00416328	0.00421685	0.00404533	0.00350034	0.00351341	0.00306031	0.00202074
mmu-miR-27b:Rhot1	59040	Rhot1	NM_001163355	mmu-miR-27b	CS	-0.101	7892.53	2435.02	0.308522	0.01	8.58	2262.69	0	0.00418292	-0.025	1.1925	13.9	Rhot1	13.9	6.08187	6.01681	6.40578	6.46242	6.43667	6.32105	7.01932	10.1319	10.3916	12.7896	3944.2	2061.26	2042.38	2359.83	2744.09	2770.96	2588.16	2848.08	2842.79	2613.88	3057.58	0.00352416	0.00295057	0.00294598	0.00271451	0.00235503	0.0023229	0.0024423	0.00246458	0.00356407
mmu-miR-298:Wipi2	74781	Wipi2	NM_178398	mmu-miR-298	NCS	-0.101	13844.1	6286.4	0.454084	0.01	20.06	434.88	0.05	0.00405501	-0.025	0.801659	32.5	Wipi2	32.5	18.6449	17.2218	17.9705	19.4846	18.28	16.1579	17.9976	20.0235	18.8891	25.1882	10183.5	4751.19	4301.08	4433.16	4867.66	4967.84	4759.04	5287.27	5630.51	5527.92	6211.62	0.00319144	0.00392426	0.00400407	0.00405365	0.00400287	0.00367967	0.0033952	0.00340395	0.00355625
mmu-miR-320:Ctdsp1	227292	Ctdsp1	NM_153088	mmu-miR-320	NCS	-0.101	4574.2	2393.99	0.523368	0.01	9.69	22.32	0.43	0.00404796	-0.035	2.15655	15.7	Ctdsp1	15.7	3.52139	3.0833	3.26522	3.16295	3.10064	2.67662	2.63468	1.63152	2.3769	1.75185	3878.5	1825.34	1688.23	1796.04	1942.49	1962.6	1886.39	2218.69	2335.37	2160.62	2615.59	0.00404796	0.00192917	0.00182635	0.00181801	0.00162829	0.00157987	0.00141891	0.00118749	0.000698612
mmu-miR-183:Atrn	11990	Atrn	NM_009730	mmu-miR-183	CS	-0.101	7585.12	1724.9	0.227406	0	5	134.38	0.04	0.00402674	-0.018	0.45631	8.1	Atrn	8.1	5.90367	5.36079	6.07035	6.35616	6.56263	6.53404	6.35486	6.17349	5.3845	5.15891	2794.3	1518.7	1438.86	1507.51	1696.53	1736.15	1694.71	1929.4	2023.74	1809.76	2132.92	0.00289876	0.00388731	0.00372571	0.00402674	0.00374655	0.00378	0.00385556	0.00329369	0.00305054
mmu-miR-28:Tnfrsf23	79201	Tnfrsf23	NM_024290	mmu-miR-28	NCS	-0.101	7226.05	1923.05	0.266127	0.01	7.53	92.37	0.08	0.00391666	-0.035	5.03877	12.2	Tnfrsf23	12.2	0.371141	0.312487	0.380778	0.375713	0.536698	0.462689	0.742293	0.798414	1.35735	1.33767	3114.9	1727.47	1671.21	1943.96	2298.19	2480.51	2857.44	3388.95	3173.83	2732.85	3025.57	0.00391666	0.000214846	0.000186983	0.000195877	0.000163482	0.000216366	0.000161924	0.000219033	0.000251562
mmu-miR-152:Tbl1xr1	81004	Tbl1xr1	NM_030732	mmu-miR-152	CS	-0.101	8770.31	3295.35	0.375739	0	7.78	5.48	1.42	0.00371908	-0.018	0.316271	12.6	Tbl1xr1	12.6	10.1196	9.37134	10.1062	10.8581	9.70052	7.01932	5.2713	3.15077	3.73014	5.5682	5338.1	2721	2574	2869.59	3310.06	3552.57	3984.16	4768	4560.86	3974.24	4438.42	0.00236039	0.00371908	0.00364077	0.00352183	0.00328033	0.00273056	0.00176181	0.00110556	0.000690829
mmu-miR-320:Dab2	13132	Dab2	NM_001102400	mmu-miR-320	CS	-0.101	4574.2	2393.99	0.523368	0	4.63	22.32	0.21	0.00360103	-0.016	0.270862	7.5	Dab2	7.5	6.21618	6.07937	5.80683	5.43224	5.19868	4.01381	2.87334	0.938654	1.98409	2.6234	3878.5	1825.34	1688.23	1796.04	1942.49	1962.6	1886.39	2218.69	2335.37	2160.62	2615.59	0.00193374	0.00340549	0.00360103	0.00323312	0.00279653	0.00264888	0.00212777	0.00129506	0.000401929
mmu-miR-28:Pxk	218699	Pxk	NM_178279	mmu-miR-28	NCS	-0.101	7226.05	1923.05	0.266127	0.01	6.36	92.37	0.07	0.00330669	-0.035	0.928733	10.3	Pxk	10.3	5.41079	4.70514	4.86807	4.63307	4.99234	4.86397	5.25511	5.17029	7.25059	9.59507	3114.9	1727.47	1671.21	1943.96	2298.19	2480.51	2857.44	3388.95	3173.83	2732.85	3025.57	0.00330669	0.0031322	0.00281541	0.0025042	0.00201596	0.00201263	0.00170221	0.00155066	0.00162904
mmu-miR-501-3p:Fam126b	213056	Fam126b	NM_172513	mmu-miR-501-3p	NCS	-0.101	4669.57	1151.32	0.246558	0	1.6	3.73	0.43	0.00311374	-0.018	0.75563	3.59251	Fam126b	2.6	2.1278	2.1682	2.99771	3.44961	3.19081	3.18057	3.59251	3.38112	2.09569	2.47614	1865.4	1025.52	1011.16	1139.26	1245.62	1168.8	1034	1153.76	1291.99	1264.63	1575.75	0.0013938	0.00207484	0.00214426	0.00263128	0.0027694	0.00272999	0.00307599	0.00311374	0.00261699
mmu-miR-182:Isca1	69046	Isca1	NM_026921	mmu-miR-182	NCS	-0.101	6002.47	3444.8	0.573897	0	10.56	849.3	0.01	0.00306419	-0.035	1.40552	17.1	Isca1	17.1	6.45494	6.64651	6.27462	7.48424	7.40463	6.65554	6.46173	6.7403	7.76402	9.56853	5580.6	2298.6	2224.02	2435.82	2823.87	2837.45	2817.53	3074.39	3292.88	3367.17	3814.5	0.00306419	0.0028082	0.00298851	0.00257598	0.00265035	0.0026096	0.00236219	0.00210179	0.00204693
mmu-miR-15a:Arfgap2	77038	Arfgap2	NM_001166024	mmu-miR-15a	CS	-0.101	13998.8	4367.59	0.311998	0	4.81	15.78	0.31	0.00264786	-0.016	0.5423	11.1351	Arfgap2	7.8	7.6462	7.60666	7.76065	7.89081	8.74105	7.29067	7.82401	7.67753	9.20626	11.1351	7074.2	3063.04	2872.76	3051.71	3360.11	3399.42	3222.2	3580.86	3769.99	3730.42	4480.31	0.0011026	0.00249628	0.00264786	0.00254305	0.00234838	0.00257133	0.00226264	0.00218495	0.00203649
mmu-miR-15b:Arfgap2	77038	Arfgap2	NM_001166024	mmu-miR-15b	CS	-0.101	13998.8	4368.79	0.312084	0	4.81	57.13	0.08	0.00241958	-0.016	0.5423	11.1351	Arfgap2	7.8	7.6462	7.60666	7.76065	7.89081	8.74105	7.29067	7.82401	7.67753	9.20626	11.1351	7075.8	3346.94	3143.8	3363.2	3698.63	3705.84	3543.64	3930.46	4142.35	4024.88	4753.24	0.00110235	0.00228453	0.00241958	0.00230752	0.00213344	0.00235872	0.00205739	0.00199061	0.00185342
mmu-miR-22:Serinc5	218442	Serinc5	NM_172588	mmu-miR-22	NCS	-0.101	10981.7	4286.62	0.390343	0	2.35	14675.3	0	0.00235323	-0.018	0.259254	6.94662	Serinc5	3.8	5.80404	5.47894	6.08212	6.94662	6.85379	6.86909	6.82671	4.56561	2.80108	2.96591	6943.3	2722.71	2523.64	2745.53	3043.22	3059.56	2919	3315.3	3545.77	3464.33	4018.26	0.00054729	0.00213172	0.00217104	0.00221528	0.00228265	0.00224013	0.00235323	0.00205915	0.00128762
mmu-miR-143:Taf4a	228980	Taf4a	NM_001081092	mmu-miR-143	NCS	-0.101	3631.42	1467.24	0.40404	0	1.67	4352.6	0	0.00113603	-0.025	8.07682	2.7		2.7	0.01										2376.7	1206.28	1114.09	1197.69	1275.15	1257.95	1228.64	1322.13	1413.39	1373.92	1563.74	0.00113603	8.28992e-06	0	0	0	0	0	0	0
mmu-miR-145:Dffa	13347	Dffa	NM_001025296	mmu-miR-145	NCS	-0.101	9507.47	2848.45	0.299601	0	2.1	31.2	0.07	0.00112372	-0.035	0.766673	3.54432	Dffa	3.4	2.08325	1.91519	1.92617	1.86633	1.6042	1.49037	1.68959	1.53226	1.94698	3.54432	4613.9	1853.89	1832.17	2055.99	2416.84	2672.28	3135.16	3837.41	4059.87	3649.4	3962.43	0.000736904	0.00112372	0.00104531	0.000936859	0.000772221	0.000600311	0.000475372	0.000440294	0.000377416
mmu-miR-145:Tbc1d5	72238	Tbc1d5	NM_028162	mmu-miR-145	NCS	-0.101	9507.47	2848.45	0.299601	0	1.79	31.2	0.06	0.00111344	-0.025	0.61419	2.9	Tbc1d5	2.9	1.89456	2.04	1.96536	2.29831	2.22963	2.13724	1.76671	1.17553	0.980506	1.61189	4613.9	1853.89	1832.17	2055.99	2416.84	2672.28	3135.16	3837.41	4059.87	3649.4	3962.43	0.000628536	0.00102194	0.00111344	0.00095592	0.000950958	0.000834354	0.0006817	0.000460391	0.000289549
mmu-miR-15a:Mcph1	244329	Mcph1	NM_173189	mmu-miR-15a	NCS	-0.101	13998.8	4367.59	0.311998	0	4.38	15.78	0.28	0.00100365	-0.025	1.91118	7.1	Mcph1	7.1	1.88771	2.0098	2.05111	2.23228	1.96563	1.64975	1.40708	1.58944	1.82389	2.60341	7074.2	3063.04	2872.76	3051.71	3360.11	3399.42	3222.2	3580.86	3769.99	3730.42	4480.31	0.00100365	0.000616286	0.000699605	0.000672118	0.000664348	0.000578225	0.000511995	0.000392944	0.000421603
mmu-miR-15b:Mcph1	244329	Mcph1	NM_173189	mmu-miR-15b	NCS	-0.101	13998.8	4368.79	0.312084	0	4.38	57.13	0.08	0.00100342	-0.025	1.91118	7.1	Mcph1	7.1	1.88771	2.0098	2.05111	2.23228	1.96563	1.64975	1.40708	1.58944	1.82389	2.60341	7075.8	3346.94	3143.8	3363.2	3698.63	3705.84	3543.64	3930.46	4142.35	4024.88	4753.24	0.00100342	0.00056401	0.000639291	0.000609868	0.000603542	0.000530414	0.000465552	0.000357994	0.000383705
mmu-miR-214:Limk2	16886	Limk2	NM_001034030	mmu-miR-214	CS	-0.101	14307	5703.75	0.398667	0	3.02	40.62	0.07	0.000962009	-0.016	0.627192	5.26644	Limk2	4.9	3.40968	3.25943	3.31346	3.61358	3.87364	5.14909	5.26644	4.79848	4.22949	4.04792	9238.8	4654.02	4389.41	4758.28	5402.08	5443.18	5352.44	6049	6222.09	5677.57	6403.16	0.000530372	0.000732631	0.000742567	0.000696357	0.000668924	0.00071165	0.000962009	0.00087063	0.000771201
mmu-miR-425:Chic1	12212	Chic1	NM_009767	mmu-miR-425	NCS	-0.101	5591.23	1939.59	0.346899	0	0.68	20.02	0.03	0.000738106	-0.025	0.2424	1.29508	Chic1	1.1	1.09478	1.00487	1.2586	1.29508	0.870373	0.759973	0.703437	0.650207	0.63563	0.90871	3141.5	1681.6	1552.27	1705.18	1794.29	1749.82	1658.14	1844.25	2201.4	2276.04	2665.16	0.000350151	0.000651035	0.000647354	0.000738106	0.00072178	0.000497406	0.000458328	0.000381422	0.000295361
mmu-miR-24:Adcy7	11513	Adcy7	NM_001037724	mmu-miR-24	NCS	-0.101	11931.5	4235.48	0.354982	0	2.65	12.1	0.22	0.000626731	-0.025	1.35616	4.3	Adcy7	4.3	1.67967	1.59503	1.68628	1.74908	1.66851	1.71164	1.56158	0.98109	0.616231	0.707813	6861	3389.47	3189.65	3361.07	3694.14	3694.05	3602.86	3991	4259.37	3978.72	4483.06	0.000626731	0.000495555	0.000500065	0.000501709	0.000473475	0.000451675	0.000475078	0.000391276	0.000230337
mmu-miR-298:Baz2a	116848	Baz2a	NM_054078	mmu-miR-298	NCS	-0.101	13844.1	6286.4	0.454084	0	2.22	434.88	0.01	0.000551639	-0.044	0.848841	3.6	Baz2a	3.6	1.99883	2.37264	2.26618	2.61321	2.66387	2.59945	2.28712	2.14197	2.0384	2.10679	10183.5	4751.19	4301.08	4433.16	4867.66	4967.84	4759.04	5287.27	5630.51	5527.92	6211.62	0.000353513	0.000420701	0.000551639	0.000511188	0.000536852	0.000536223	0.000546213	0.000432571	0.000380422
mmu-miR-96:Fbxl17	50758	Fbxl17	NM_015794	mmu-miR-96	NCS	-0.101	5594.38	1959.31	0.350228	0	0.74	7.52	0.1	0.000378084	-0.025	6.90689	1.2		1.2	0.01										3173.9	1684.61	1603.51	1761.22	1952.03	1934.71	1879.85	2099.98	2188.37	2007.3	2389.52	0.000378084	5.93608e-06	0	0	0	0	0	0	0
mmu-miR-205:Gpx4	625249	Gpx4	NM_001037741	mmu-miR-205	NCS	-0.102	3250.49	257.04	0.0790773	0.48	75.49	4.02	18.8	0.300189	-0.035	0.841885	122.3	Gpx4	122.3	68.2329	55.9353	63.4953	60.549	58.1249	53.2506	63.7625	65.1233	61.9675	74.1626	416.5	243.329	220.715	244.766	256.189	254.275	233.415	257.907	232.668	212.148	247.053	0.293637	0.280414	0.253428	0.259412	0.236345	0.22859	0.228137	0.247231	0.279898
mmu-miR-344d:Vdac3	22335	Vdac3	NM_011696	mmu-miR-344d	NCS	-0.102	1154.57	418.7	0.362646	0.26	67.35	1.99	33.81	0.160891	-0.035	2.15694	109.1	Vdac3	109.1	24.4636	21.6222	23.1563	23.0873	22.9617	21.0551	24.5201	28.5657	31.7204	38.298	678.1	249.785	234.885	254.742	263.712	262.722	237.134	274.15	287.728	267.284	335.534	0.160891	0.0979387	0.0920543	0.0909009	0.0875475	0.0873992	0.0887899	0.0894404	0.0992802
mmu-miR-92b:Pafah1b1	18472	Pafah1b1	NM_013625	mmu-miR-92b	NCS	-0.102	3392.16	299.5	0.0882918	0.08	14.01	12.59	1.11	0.108979	-0.025	0.551042	40.211	Pafah1b1	22.7	27.4451	24.2454	29.0114	31.3794	31.2226	28.4571	31.4663	36.0134	32.5656	40.211	485.3	275.637	259.108	282.546	306.94	314.95	314.989	346.315	368.397	336.082	368.98	0.0467752	0.0995697	0.0935724	0.102678	0.102233	0.099135	0.0903433	0.0908602	0.097757
mmu-miR-92a:Pafah1b1	18472	Pafah1b1	NM_013625	mmu-miR-92a	NCS	-0.102	3392.16	323.88	0.095479	0.07	14.01	2284.29	0.01	0.0996198	-0.025	0.551042	40.211	Pafah1b1	22.7	27.4451	24.2454	29.0114	31.3794	31.2226	28.4571	31.4663	36.0134	32.5656	40.211	524.8	300.044	282.049	305.424	330.336	336.621	337.374	373.241	392.563	362.883	403.645	0.0432546	0.0914703	0.0859617	0.0949873	0.0949923	0.092753	0.0843489	0.0843055	0.0917391
mmu-miR-181a:Amd1	11702	Amd1	NM_009665	mmu-miR-181a	NCS	-0.102	5297.59	1365.09	0.257681	0.07	59.81	697.71	0.09	0.0438164	-0.039	2.56986	96.9	Amd1	96.9	16.32	13.6266	14.1089	15.5554	20.3719	20.881	29.6803	36.5918	42.1141	56.0745	2211.5	1315.74	1213.18	1285.52	1394.86	1394.03	1309.82	1456.63	1456.92	1288.28	1617.51	0.0438164	0.0124037	0.0112321	0.0109753	0.0111519	0.0146137	0.0159419	0.020376	0.0251158
mmu-miR-181b:Amd1	11702	Amd1	NM_009665	mmu-miR-181b	NCS	-0.102	5297.59	1462.98	0.27616	0.07	59.81	179.29	0.33	0.0408844	-0.039	2.56986	96.9	Amd1	96.9	16.32	13.6266	14.1089	15.5554	20.3719	20.881	29.6803	36.5918	42.1141	56.0745	2370.1	1389.84	1277.95	1359.96	1473.52	1472.31	1381.78	1542.39	1551.96	1379.47	1740.47	0.0408844	0.0117424	0.0106629	0.0103745	0.0105566	0.0138367	0.0151117	0.0192431	0.0235779
mmu-miR-107:Eif4g1	208643	Eif4g1	NM_145941	mmu-miR-107	NCS	-0.102	8700	3267.43	0.375567	0.06	115.56	1.26	91.57	0.0353688	-0.025	2.07588	187.2	Eif4g1	187.2	44.402	40.8945	42.6991	48.1993	49.231	49.7153	55.2882	65.2021	65.0087	74.7023	5292.8	2521.31	2342.54	2483.05	2777.89	2805.54	2674.06	2973.89	2943.88	2712.54	3143.41	0.0353688	0.0176107	0.0174574	0.0171962	0.0173511	0.0175478	0.0185917	0.0185912	0.0221483
mmu-miR-103:Eif4g1	208643	Eif4g1	NM_145941	mmu-miR-103	NCS	-0.102	8700	3291.43	0.378325	0.06	115.56	130.79	0.88	0.0351108	-0.025	2.07588	187.2	Eif4g1	187.2	44.402	40.8945	42.6991	48.1993	49.231	49.7153	55.2882	65.2021	65.0087	74.7023	5331.7	2525.83	2346.33	2488.4	2784.18	2812.53	2680.01	2979.94	2950.68	2719.82	3155.3	0.0351108	0.0175792	0.0174292	0.0171592	0.0173118	0.0175042	0.0185504	0.0185535	0.0220973
mmu-miR-151-3p:Acbd3	170760	Acbd3	NM_133225	mmu-miR-151-3p	NCS	-0.102	2674.07	739.78	0.276649	0.02	7.84	746.49	0.01	0.0177784	-0.025	0.736969	13.2608	Acbd3	12.7	7.95646	7.49235	7.94095	9.3502	9.3581	8.86715	10.9527	13.2608	10.1057	11.1002	1198.2	559.667	536.112	561.864	621.065	625.926	587.924	663.946	745.893	725.257	850.622	0.0105992	0.0142164	0.0139753	0.0141332	0.0150551	0.0149508	0.0150821	0.0164964	0.0177784
mmu-miR-181c:Hs2st1	23908	Hs2st1	NM_011828	mmu-miR-181c	NCS	-0.102	5297.59	976.29	0.184289	0.02	10.25	29.1	0.35	0.0169124	-0.035	0.551838	16.6	Hs2st1	16.6	11.3237	11.7247	12.387	13.7334	11.689	11.5599	11.0684	11.1119	9.93338	11.8917	1581.7	799.709	714.282	747.156	812.034	831.882	786.166	920.748	929.22	809.831	986.733	0.010495	0.0141598	0.0164147	0.0165789	0.0169124	0.0140513	0.0147041	0.0120211	0.0119583
mmu-miR-30a:Orc4	26428	Orc4	NM_001177313	mmu-miR-30a	NCS	-0.102	5132.96	717.12	0.139709	0.02	8.02	1439.03	0.01	0.0158779	-0.025	0.731347	13.9188	Orc4	13	8.38387	7.81541	10.6601	9.90601	9.13839	9.90156	10.499	11.4957	11.2074	13.9188	1161.3	669.499	636.053	683.156	745.299	752.204	728.05	786.739	806.476	763.439	876.612	0.0111944	0.0125226	0.0122874	0.0156042	0.0132913	0.0121488	0.0136001	0.013345	0.0142542
mmu-miR-30d:Orc4	26428	Orc4	NM_001177313	mmu-miR-30d	NCS	-0.102	5132.96	728.69	0.141963	0.02	8.02	1175.28	0.01	0.0157001	-0.025	0.731347	13.9188	Orc4	13	8.38387	7.81541	10.6601	9.90601	9.13839	9.90156	10.499	11.4957	11.2074	13.9188	1180.1	677.847	643.366	690.894	755.851	766.308	739.058	795.958	815.824	772.511	886.54	0.011016	0.0123684	0.0121477	0.0154294	0.0131058	0.0119252	0.0133975	0.0131904	0.0140909
mmu-miR-214:Srsf1	110809	Srsf1	NM_173374	mmu-miR-214	CS	-0.102	14307	5703.75	0.398667	0.02	76.36	40.62	1.88	0.0133892	-0.016	2.17634	123.7	Srsf1	123.7	27.3669	24.604	29.0817	32.405	32.5478	32.9616	42.9751	52.6365	50.1293	74.5396	9238.8	4654.02	4389.41	4758.28	5402.08	5443.18	5352.44	6049	6222.09	5677.57	6403.16	0.0133892	0.00588027	0.00560531	0.00611181	0.00599861	0.00597955	0.00615824	0.0071045	0.00845962
mmu-miR-181c:Carm1	59035	Carm1	NM_153141	mmu-miR-181c	CS	-0.102	5297.59	976.29	0.184289	0.02	13.02	29.1	0.45	0.0133401	-0.018	2.33342	21.1	Carm1	21.1	4.18651	3.84339	3.45025	4.3456	4.10005	4.45619	4.6917	5.73718	7.05592	6.46266	1581.7	799.709	714.282	747.156	812.034	831.882	786.166	920.748	929.22	809.831	986.733	0.0133401	0.00523504	0.00538077	0.00461784	0.0053515	0.00492864	0.00566826	0.00509553	0.00617419
mmu-miR-30d:Dtwd1	69185	Dtwd1	NM_026981	mmu-miR-30d	NCS	-0.102	5132.96	728.69	0.141963	0.02	9.01	1175.28	0.01	0.0123718	-0.053	1.93968	14.6	Dtwd1	14.6	3.80585	3.35247	3.48585	3.28086	3.20297	2.79776	3.0392	3.4683	4.20368	5.70235	1180.1	677.847	643.366	690.894	755.851	766.308	739.058	795.958	815.824	772.511	886.54	0.0123718	0.00561461	0.00521083	0.00504542	0.00434062	0.00417974	0.00378557	0.00381829	0.00425128
mmu-miR-21:Stk40	74178	Stk40	NM_028800	mmu-miR-21	CS	-0.102	2079.88	563.88	0.271112	0.01	2.1	8496.74	0	0.0119752	-0.035	2.88145	6.55174	Stk40	3.4	0.889104	1.07992	1.39104	2.90235	5.37433	6.55174	4.09231	3.31401	2.38748	2.47187	913.1	491.335	456.202	514.789	538.344	533.904	547.111	648.178	663.035	588.361	674.37	0.00372358	0.00180957	0.0023672	0.00270216	0.00539125	0.0100661	0.0119752	0.00631356	0.00499824
mmu-miR-29a:Sema3a	20346	Sema3a	NM_009152	mmu-miR-29a	NCS	-0.102	9141.67	2905.55	0.317836	0.01	9.94	400.56	0.02	0.0110543	-0.018	-0.0737566	32.37	Sema3a	16.1	32.37	26.6935	29.2033	30.7567	29.4549	23.2885	21.9763	9.34032	8.49402	16.5499	4707.1	2928.27	2811.09	3170.48	3460.5	3338.07	3261.82	3819.8	3855.02	3338.55	3940.76	0.00342036	0.0110543	0.00949578	0.00921101	0.00888794	0.00882393	0.00713973	0.00575326	0.0024229
mmu-miR-29b:Sema3a	20346	Sema3a	NM_009152	mmu-miR-29b	NCS	-0.102	9141.67	2966.39	0.324491	0.01	9.94	17.75	0.56	0.0109375	-0.018	-0.0737566	32.37	Sema3a	16.1	32.37	26.6935	29.2033	30.7567	29.4549	23.2885	21.9763	9.34032	8.49402	16.5499	4805.5	2959.55	2845.52	3198.66	3506.61	3395.75	3375.36	4029.08	4020.41	3412.4	3978.62	0.00335033	0.0109375	0.00938088	0.00912986	0.00877107	0.00867406	0.00689957	0.00545442	0.00232323
mmu-miR-181d:Hs2st1	23908	Hs2st1	NM_011828	mmu-miR-181d	NCS	-0.102	5297.59	1352.32	0.255271	0.01	10.25	12.84	0.8	0.0100263	-0.035	0.551838	16.6	Hs2st1	16.6	11.3237	11.7247	12.387	13.7334	11.689	11.5599	11.0684	11.1119	9.93338	11.8917	2190.6	1296.29	1190.15	1265.82	1369.73	1364.33	1273.29	1419.72	1418.26	1271.1	1592.38	0.00757783	0.0087355	0.00985149	0.00978574	0.0100263	0.0085676	0.00907875	0.0077962	0.0078349
mmu-miR-30e:Orc4	26428	Orc4	NM_001177313	mmu-miR-30e	NCS	-0.102	5132.96	1633.25	0.318189	0.01	8.02	588.39	0.01	0.00730765	-0.025	0.731347	13.9188	Orc4	13	8.38387	7.81541	10.6601	9.90601	9.13839	9.90156	10.499	11.4957	11.2074	13.9188	2645.4	1474.12	1364.98	1464.16	1593.8	1604.64	1548.58	1716.04	1734.6	1607.65	1904.69	0.00491419	0.00568737	0.00572565	0.00728071	0.00621535	0.00569499	0.00639398	0.00611815	0.00662729
mmu-miR-3107:Nek9	217718	Nek9	NM_145138	mmu-miR-3107	NCS	-0.102	3995.99	944.68	0.236407	0.01	5.62	7.63	0.74	0.00683987	-0.025	-0.0307114	16.1329	Nek9	9.1	16.1329	15.7931	14.7896	13.9871	13.988	11.7576	12.9418	13.2336	12.7956	15.4129	3061	2358.66	2355.2	2525.4	2712.36	2550.74	2570.48	2760.31	2912.35	2800.06	3157.54	0.00297288	0.00683987	0.00670562	0.00585635	0.0051568	0.0054839	0.00457408	0.00468854	0.00454396
mmu-miR-3107:Nek9	217718	Nek9	NM_145138	mmu-miR-3107	NCS	-0.102	3995.99	944.68	0.236407	0.01	5.62	7.63	0.74	0.00683987	-0.025	-0.0307114	16.1329	Nek9	9.1	16.1329	15.7931	14.7896	13.9871	13.988	11.7576	12.9418	13.2336	12.7956	15.4129	3061	2358.66	2355.2	2525.4	2712.36	2550.74	2570.48	2760.31	2912.35	2800.06	3157.54	0.00297288	0.00683987	0.00670562	0.00585635	0.0051568	0.0054839	0.00457408	0.00468854	0.00454396
mmu-miR-361:B3galnt2	97884	B3galnt2	NM_178640	mmu-miR-361	NCS	-0.102	3911.42	1291.32	0.330141	0.01	7.41	6.64	1.12	0.00661125	-0.025	1.24619	12	B3galnt2	12	5.05872	4.72527	5.4789	6.32795	6.30943	6.46291	7.17212	5.90441	5.9485	8.74064	2091.7	955.7	889.96	948.864	1028.51	1042.91	977.562	1114.45	1188.95	1104.08	1335.16	0.00573696	0.00529321	0.00530953	0.00577417	0.00615253	0.00604986	0.00661125	0.00643557	0.00496607
mmu-miR-30c:Klhdc2	69554	Klhdc2	NM_027117	mmu-miR-30c	CS	-0.102	5132.96	2473.93	0.481969	0.01	9.51	225.53	0.04	0.00638654	-0.013	0.365345	18.1466	Klhdc2	15.4	14.0869	12.2762	14.7634	13.9719	14.7649	12.7114	11.6451	13.2411	15.6062	18.1466	4007.3	2205.72	2090.3	2343.47	2705.04	2911.35	3238.68	3763.95	3601.51	3127.74	3551.12	0.00384299	0.00638654	0.00587294	0.0062998	0.00516513	0.0050715	0.00392487	0.00309385	0.00367655
mmu-miR-30b:Klhdc2	69554	Klhdc2	NM_027117	mmu-miR-30b	CS	-0.102	5132.96	2592.05	0.504982	0.01	9.51	72.59	0.13	0.00610457	-0.013	0.365345	18.1466	Klhdc2	15.4	14.0869	12.2762	14.7634	13.9719	14.7649	12.7114	11.6451	13.2411	15.6062	18.1466	4198.6	2307.6	2187.21	2441.83	2818.69	3035.92	3367.26	3897.52	3707.8	3225.27	3654.18	0.00366789	0.00610457	0.00561272	0.00604603	0.00495687	0.0048634	0.003775	0.00298782	0.00357114
mmu-miR-322:Ube2n	93765	Ube2n	NM_080560	mmu-miR-322	NCS	-0.102	13998.8	4351.24	0.31083	0.01	26.48	145.2	0.18	0.00608666	-0.044	2.18606	42.9	Ube2n	42.9	9.42728	7.99091	9.23877	9.65054	10.5336	10.3159	11.7648	16.7885	16.974	24.2695	7048.2	3766.58	3588.1	3930.55	4296.01	4235.23	3988.8	4401.91	4481.79	4213.91	4978.95	0.00608666	0.00250287	0.00222706	0.00235051	0.0022464	0.00248713	0.00258622	0.00267266	0.00374594
mmu-miR-30e:Mia3	338366	Mia3	NM_177389	mmu-miR-30e	NCS	-0.102	5132.96	1633.25	0.318189	0.01	9.57	588.39	0.02	0.00585923	-0.029	10.5981	15.5		15.5	0.01										2645.4	1474.12	1364.98	1464.16	1593.8	1604.64	1548.58	1716.04	1734.6	1607.65	1904.69	0.00585923	6.7837e-06	0	0	0	0	0	0	0
mmu-miR-24:Slc7a1	11987	Slc7a1	NM_007513	mmu-miR-24	NCS	-0.102	11931.5	4235.48	0.354982	0	11.91	12.1	0.98	0.00533876	-0.044	1.78117	19.3	Slc7a1	19.3	5.61528	6.77987	6.1398	10.3782	15.3719	19.2348	17.1166	13.4307	12.5537	13.756	6861	3389.47	3189.65	3361.07	3694.14	3694.05	3602.86	3991	4259.37	3978.72	4483.06	0.002813	0.00165668	0.00212559	0.00182674	0.00280937	0.00416126	0.00533876	0.0042888	0.00315321
mmu-miR-19b:Slc39a10	227059	Slc39a10	NM_172653	mmu-miR-19b	NCS	-0.102	5611.11	2057.61	0.366703	0.01	9.69	27.89	0.35	0.00514659	-0.018	0.840975	15.7	Slc39a10	15.7	8.76478	5.34947	7.0969	7.05212	6.97687	4.17757	4.48144	3.15223	3.71012	5.74279	3333.8	1703.03	1630.51	1799.52	2076.53	2191.07	2261.94	2533.2	2623.63	2295.03	2506.94	0.00470934	0.00514659	0.00328085	0.00394377	0.0033961	0.00318423	0.0018469	0.00176908	0.00120148
mmu-miR-484:Zcchc17	619605	Zcchc17	NM_153160	mmu-miR-484	NCS	-0.102	8746.36	2921.11	0.33398	0.01	14.75	74.3	0.2	0.00505061	-0.035	1.7744	23.9	Zcchc17	23.9	6.98635	6.18259	5.69608	6.23603	5.65169	4.72462	4.94151	7.30319	9.41984	13.5042	4732.1	2098.16	2051.31	2240.3	2524.42	2477.98	2459.77	2590.47	2656.77	2643.01	2946.97	0.00505061	0.00332975	0.00301397	0.00254255	0.00247029	0.00228076	0.00192076	0.00190758	0.0027489
mmu-miR-125a-5p:Stat5b	20851	Stat5b	NM_011489	mmu-miR-125a-5p	NCS	-0.102	6845.56	1633.51	0.238623	0	2.28	758.67	0	0.00448484	-0.025	0.410975	7.42082	Stat5b	3.7	5.58131	5.78422	5.47976	6.16194	5.85747	6.48277	7.42082	7.08439	5.16353	5.37785	2646.4	1398.56	1291.63	1353.03	1503.11	1558.63	1476.6	1686.81	1579.63	1435.46	1747.92	0.00139813	0.00399076	0.00447822	0.00405	0.00409947	0.0037581	0.00439034	0.00439932	0.00448484
mmu-miR-29b:Tnfrsf1b	21938	Tnfrsf1b	NM_011610	mmu-miR-29b	NCS	-0.102	9141.67	2966.39	0.324491	0	4.32	17.75	0.24	0.00426536	-0.053	1.83413	17.1855	Tnfrsf1b	7	4.81986	5.16467	5.62438	5.89245	5.45135	10.598	17.1855	9.91057	4.46294	3.24777	4805.5	2959.55	2845.52	3198.66	3506.61	3395.75	3375.36	4029.08	4020.41	3412.4	3978.62	0.00145666	0.00162858	0.00181502	0.00175836	0.00168038	0.00160535	0.00313982	0.00426536	0.00246507
mmu-miR-130b:Acvr1	11477	Acvr1	NM_001110205	mmu-miR-130b	CS	-0.102	5061.23	2393.87	0.472982	0	4.38	24.34	0.18	0.00422902	-0.016	2.21031	16.6027	Acvr1	7.1	3.58763	3.80873	4.66899	5.56836	5.79289	8.11162	14.473	16.6027	7.65013	5.6987	3877.7	2546.14	2499.28	2909.97	3395.75	3411.9	3323.3	3655.09	3925.89	3329.31	3671.29	0.00183098	0.00140904	0.00152393	0.00160448	0.0016398	0.00169785	0.00244084	0.00395968	0.00422902
mmu-let-7c:Vps26b	69091	Vps26b	NM_178027	mmu-let-7c	CS	-0.102	5456.85	1506.34	0.276046	0.01	6.17	299.47	0.02	0.00409853	-0.016	0.815082	10	Vps26b	10	5.68376	4.96166	4.86372	4.75933	4.48107	3.8545	3.86736	4.63796	6.41241	6.79996	2439.9	1556.69	1479.9	1634.29	1991.82	2017.34	2039.94	2201.7	2277.94	2247.56	2371.8	0.00409853	0.00365118	0.00335271	0.00297604	0.00238943	0.00222128	0.00188952	0.00175653	0.00203603
mmu-let-7e:Vps26b	69091	Vps26b	NM_178027	mmu-let-7e	CS	-0.102	5456.85	1526.47	0.279735	0.01	6.17	186.15	0.03	0.00404449	-0.016	0.815082	10	Vps26b	10	5.68376	4.96166	4.86372	4.75933	4.48107	3.8545	3.86736	4.63796	6.41241	6.79996	2472.5	1567.88	1501.52	1666.65	2030.89	2051.67	2075.21	2233.99	2302.74	2273.09	2401.21	0.00404449	0.00362512	0.00330443	0.00291826	0.00234347	0.0021841	0.0018574	0.00173114	0.0020141
mmu-let-7a:Vps26b	69091	Vps26b	NM_178027	mmu-let-7a	CS	-0.102	5456.85	1533.24	0.280975	0.01	6.17	475.37	0.01	0.00402658	-0.016	0.815082	10	Vps26b	10	5.68376	4.96166	4.86372	4.75933	4.48107	3.8545	3.86736	4.63796	6.41241	6.79996	2483.5	1578.03	1501.89	1659.12	2021.46	2045.76	2066.21	2226.03	2301.87	2273.26	2403.59	0.00402658	0.00360182	0.00330361	0.00293151	0.0023544	0.00219041	0.00186549	0.00173734	0.00201487
mmu-miR-98:Vps26b	69091	Vps26b	NM_178027	mmu-miR-98	CS	-0.102	5456.85	1538.71	0.281978	0.01	6.17	93.48	0.07	0.00401268	-0.016	0.815082	10	Vps26b	10	5.68376	4.96166	4.86372	4.75933	4.48107	3.8545	3.86736	4.63796	6.41241	6.79996	2492.1	1607.1	1536.03	1701.21	2065.63	2085.35	2104.18	2270.85	2349.9	2313.91	2448.27	0.00401268	0.00353665	0.00323019	0.00285897	0.00230406	0.00214883	0.00183183	0.00170304	0.00197368
mmu-let-7g:Vps26b	69091	Vps26b	NM_178027	mmu-let-7g	CS	-0.102	5456.85	1552.3	0.284468	0.01	6.17	207.56	0.03	0.00397725	-0.016	0.815082	10	Vps26b	10	5.68376	4.96166	4.86372	4.75933	4.48107	3.8545	3.86736	4.63796	6.41241	6.79996	2514.3	1595.15	1520.26	1680.26	2048.87	2075.39	2101.21	2261.61	2309.77	2272.45	2399.42	0.00397725	0.00356315	0.00326369	0.00289462	0.00232291	0.00215914	0.00183442	0.00171001	0.00200797
mmu-let-7f:Vps26b	69091	Vps26b	NM_178027	mmu-let-7f	CS	-0.102	5456.85	1571.36	0.287961	0.01	6.17	2685.88	0	0.00392896	-0.016	0.815082	10	Vps26b	10	5.68376	4.96166	4.86372	4.75933	4.48107	3.8545	3.86736	4.63796	6.41241	6.79996	2545.2	1633.71	1551.14	1724.91	2085.27	2111.25	2112.99	2283.41	2369.84	2354.7	2537.21	0.00392896	0.00347905	0.00319871	0.0028197	0.00228236	0.00212248	0.00182419	0.00169368	0.00195708
mmu-miR-130b:Dcbld2	73379	Dcbld2	NM_028523	mmu-miR-130b	CS	-0.102	5061.23	2393.87	0.472982	0.01	9.38	24.34	0.39	0.00391985	-0.044	1.10892	15.2	Dcbld2	15.2	7.04735	6.19586	7.6771	8.29591	8.08167	8.76353	10.3312	10.795	7.88795	9.03008	3877.7	2546.14	2499.28	2909.97	3395.75	3411.9	3323.3	3655.09	3925.89	3329.31	3671.29	0.00391985	0.00276785	0.00247906	0.00263821	0.00244303	0.00236867	0.002637	0.00282652	0.00274969
mmu-let-7b:Vps26b	69091	Vps26b	NM_178027	mmu-let-7b	CS	-0.102	5456.85	1588.43	0.291089	0.01	6.17	51.66	0.12	0.00388697	-0.016	0.815082	10	Vps26b	10	5.68376	4.96166	4.86372	4.75933	4.48107	3.8545	3.86736	4.63796	6.41241	6.79996	2572.7	1621.58	1532.48	1703.01	2085.38	2131.18	2148.49	2338.23	2388.71	2350.28	2487.3	0.00388697	0.00350508	0.00323766	0.00285595	0.00228224	0.00210263	0.00179405	0.00165397	0.00194161
mmu-let-7i:Vps26b	69091	Vps26b	NM_178027	mmu-let-7i	CS	-0.102	5456.85	1634.59	0.299548	0.01	6.17	2262.57	0	0.00377729	-0.016	0.815082	10	Vps26b	10	5.68376	4.96166	4.86372	4.75933	4.48107	3.8545	3.86736	4.63796	6.41241	6.79996	2647.4	1639.78	1557.18	1725.15	2103.21	2145.21	2170.26	2350.42	2403.92	2356.66	2513.72	0.00377729	0.00346617	0.00318631	0.00281931	0.00226289	0.00208888	0.00177605	0.00164539	0.00192933
mmu-miR-320:Rps6kc1	320119	Rps6kc1	NM_178775	mmu-miR-320	NCS	-0.102	4574.2	2393.99	0.523368	0	2.41	22.32	0.11	0.00348508	-0.025	0.952921	8.13896	Rps6kc1	3.9	4.20447	3.98106	4.30702	4.58155	4.72035	3.91871	4.54119	8.13896	5.80176	5.24424	3878.5	1825.34	1688.23	1796.04	1942.49	1962.6	1886.39	2218.69	2335.37	2160.62	2615.59	0.00100554	0.00230339	0.00235812	0.00239806	0.00235859	0.00240515	0.00207736	0.00204678	0.00348508
mmu-miR-23b:Hook2	170833	Hook2	NM_133255	mmu-miR-23b	CS	-0.102	5694.14	655.86	0.115182	0	0.86	86.5	0.01	0.00284903	-0.016	0.363368	1.51748	Hook2	1.4	1.17961	1.51748	1.28048	1.21165	1.17323	0.765351	0.836925	0.496825	0.453763	0.433308	1062.4	564.354	532.63	568.816	613.74	617.57	571.3	684.598	748.894	708.602	864.568	0.00131777	0.00209019	0.00284903	0.00225113	0.00197421	0.00189975	0.00133967	0.00122251	0.000663411
mmu-miR-3107:Igf2bp3	140488	Igf2bp3	NM_023670	mmu-miR-3107	NCS	-0.102	3995.99	944.68	0.236407	0.01	3.33	7.63	0.44	0.00275263	-0.035	0.66733	8.69154	Igf2bp3	5.4	5.47281	5.37962	6.10553	6.13895	5.60244	5.70069	6.43898	7.09331	6.88029	8.69154	3061	2358.66	2355.2	2525.4	2712.36	2550.74	2570.48	2760.31	2912.35	2800.06	3157.54	0.00176413	0.00232031	0.00228414	0.00241765	0.00226332	0.0021964	0.00221775	0.00233271	0.0024356
mmu-miR-3107:Igf2bp3	140488	Igf2bp3	NM_023670	mmu-miR-3107	NCS	-0.102	3995.99	944.68	0.236407	0.01	3.33	7.63	0.44	0.00275263	-0.035	0.66733	8.69154	Igf2bp3	5.4	5.47281	5.37962	6.10553	6.13895	5.60244	5.70069	6.43898	7.09331	6.88029	8.69154	3061	2358.66	2355.2	2525.4	2712.36	2550.74	2570.48	2760.31	2912.35	2800.06	3157.54	0.00176413	0.00232031	0.00228414	0.00241765	0.00226332	0.0021964	0.00221775	0.00233271	0.0024356
mmu-miR-16:Fnbp1l	214459	Fnbp1l	NM_001114665	mmu-miR-16	CS	-0.102	13998.8	3859.33	0.275691	0	10.49	1468.26	0.01	0.0027193	-0.018	1.35831	17	Fnbp1l	17	6.63066	5.942	6.00803	6.7773	6.73505	6.48099	8.13738	7.89593	5.79222	7.20054	6251.6	3034.9	2930.05	3190.84	3682.71	3712.88	3774.65	4230.97	4205.07	4062.81	4629.69	0.0027193	0.0021848	0.00202795	0.0018829	0.0018403	0.00181397	0.00171698	0.00192329	0.00187772
mmu-miR-145:Lhfpl2	218454	Lhfpl2	NM_172589	mmu-miR-145	CS	-0.102	9507.47	2848.45	0.299601	0	4.07	31.2	0.13	0.00261301	-0.016	1.66511	10.6085	Lhfpl2	6.6	3.34508	3.07009	3.59652	3.95313	3.88134	2.90379	4.51228	10.6085	5.78184	4.25756	4613.9	1853.89	1832.17	2055.99	2416.84	2672.28	3135.16	3837.41	4059.87	3649.4	3962.43	0.00143046	0.00180436	0.00167566	0.00174929	0.00163566	0.00145244	0.000926201	0.00117587	0.00261301
mmu-miR-107:Mta1	116870	Mta1	NM_054081	mmu-miR-107	NCS	-0.102	8700	3267.43	0.375567	0	8.4	1.26	6.65	0.00256953	-0.02	1.59289	13.6	Mta1	13.6	4.50848	4.40773	4.10908	4.48848	4.17699	4.65769	4.56037	4.70994	5.1156	4.85243	5292.8	2521.31	2342.54	2483.05	2777.89	2805.54	2674.06	2973.89	2943.88	2712.54	3143.41	0.00256953	0.00178815	0.00188161	0.00165485	0.00161579	0.00148884	0.0017418	0.00153347	0.00159991
mmu-miR-103:Mta1	116870	Mta1	NM_054081	mmu-miR-103	NCS	-0.102	8700	3291.43	0.378325	0	8.4	130.79	0.06	0.00255078	-0.02	1.59289	13.6	Mta1	13.6	4.50848	4.40773	4.10908	4.48848	4.17699	4.65769	4.56037	4.70994	5.1156	4.85243	5331.7	2525.83	2346.33	2488.4	2784.18	2812.53	2680.01	2979.94	2950.68	2719.82	3155.3	0.00255078	0.00178495	0.00187857	0.00165129	0.00161213	0.00148514	0.00173794	0.00153036	0.00159622
mmu-miR-23a:Hook2	170833	Hook2	NM_133255	mmu-miR-23a	CS	-0.102	5694.14	742.63	0.13042	0	0.86	70.93	0.01	0.0025128	-0.016	0.363368	1.51748	Hook2	1.4	1.17961	1.51748	1.28048	1.21165	1.17323	0.765351	0.836925	0.496825	0.453763	0.433308	1202.7	640.945	603.899	645.83	699.169	697.535	660.403	809.623	860.671	802.279	985.828	0.00116405	0.00184042	0.0025128	0.00198269	0.00173298	0.00168197	0.00115892	0.00103372	0.000577253
mmu-miR-22:Ogdh	18293	Ogdh	NM_010956	mmu-miR-22	NCS	-0.102	10981.7	4286.62	0.390343	0	9.94	14675.3	0	0.00231878	-0.018	1.96565	16.1	Ogdh	16.1	4.12197	4.43949	4.32756	5.44137	5.35383	4.7562	6.28856	6.95838	6.86488	7.31199	6943.3	2722.71	2523.64	2745.53	3043.22	3059.56	2919	3315.3	3545.77	3464.33	4018.26	0.00231878	0.00151392	0.00175916	0.00157622	0.00178803	0.00174987	0.00162939	0.00189683	0.00196245
mmu-miR-30a:Apba1	319924	Apba1	NM_177034	mmu-miR-30a	CS	-0.102	5132.96	717.12	0.139709	0	0	1439.03	0	0.0019002	-0.018	0.497451	1.41622	Apba1	0	1.00319	1.20539	1.20582	1.41622	1.1723	1.00812	0.480872	0.284649	0.257586	0.26944	1161.3	669.499	636.053	683.156	745.299	752.204	728.05	786.739	806.476	763.439	876.612	0	0.00149842	0.00189511	0.00176507	0.0019002	0.00155849	0.00138469	0.000611222	0.000352954
mmu-miR-30d:Apba1	319924	Apba1	NM_177034	mmu-miR-30d	CS	-0.102	5132.96	728.69	0.141963	0	0	1175.28	0	0.00187368	-0.018	0.497451	1.41622	Apba1	0	1.00319	1.20539	1.20582	1.41622	1.1723	1.00812	0.480872	0.284649	0.257586	0.26944	1180.1	677.847	643.366	690.894	755.851	766.308	739.058	795.958	815.824	772.511	886.54	0	0.00147996	0.00187357	0.0017453	0.00187368	0.0015298	0.00136406	0.000604142	0.00034891
mmu-miR-26a:Zfp202	80902	Zfp202	NM_030713	mmu-miR-26a	NCS	-0.102	5562.72	1093.62	0.196598	0	1.73	1908.04	0	0.00164328	-0.072	1.18946	2.8	Zfp202	2.8	1.22771	1.07354	1.05878	1.09898	1.10764	1.31464	1.53752	1.85311	1.78341	1.7473	1771.6	849.758	846.973	994.283	1129.46	1151.28	1217.56	1560.58	1341.23	1085.28	1312.34	0.00158049	0.00144478	0.0012675	0.00106487	0.000973017	0.000962096	0.00107974	0.000985223	0.00138165
mmu-miR-148b:Slc39a9	328133	Slc39a9	NM_026244	mmu-miR-148b	NCS	-0.102	8770.31	3463.1	0.394866	0	3.4	16.54	0.21	0.00129901	-0.062	0.829268	5.5	Slc39a9	5.5	3.09548	3.41448	2.9428	3.65051	3.30817	2.89864	3.28797	4.57687	5.16981	4.90097	5610.2	2775.61	2628.52	2926.17	3368.84	3613.74	4034.41	4812.25	4588.25	4005.95	4479.55	0.000980357	0.00111524	0.00129901	0.00100568	0.00108361	0.000915441	0.00071848	0.00068325	0.000997521
mmu-miR-24:Atg13	51897	Atg13	NM_145528	mmu-miR-24	NCS	-0.102	11931.5	4235.48	0.354982	0	2.28	12.1	0.19	0.00117197	-0.025	0.191431	3.98533	Atg13	3.7	3.4901	3.73816	3.11946	3.98533	3.53971	2.74899	2.30317	1.57988	1.78048	2.12688	6861	3389.47	3189.65	3361.07	3694.14	3694.05	3602.86	3991	4259.37	3978.72	4483.06	0.00053928	0.00102969	0.00117197	0.000928115	0.00107883	0.000958218	0.000763002	0.000577091	0.000370919
mmu-let-7f:Napepld	242864	Napepld	NM_178728	mmu-let-7f	CS	-0.102	5456.85	1571.36	0.287961	0	0.74	2685.88	0	0.00102935	-0.035	0.121637	1.59667	Napepld	1.2	1.46757	1.59667	1.1381	1.32656	0.85205	0.448748	0.363541	0.380296	0.501362	0.619522	2545.2	1633.71	1551.14	1724.91	2085.27	2111.25	2112.99	2283.41	2369.84	2354.7	2537.21	0.000471476	0.000898306	0.00102935	0.000659804	0.000636157	0.000403577	0.000212375	0.00015921	0.000160473
mmu-miR-351:St6gal1	20440	St6gal1	NM_145933	mmu-miR-351	CS	-0.102	6845.56	2136.71	0.312131	0	1.23	160.68	0.01	0.000860966	-0.044	0.466546	2	St6gal1	2	1.44739	1.20139	1.45709	1.50709	1.84977	1.6158	1.51809	1.21242	0.924518	1.07444	3460.3	1821.26	1695.08	1796.48	2040.32	2148.48	2156.95	2533.86	2543.23	2271.89	2643.35	0.000577985	0.00079472	0.000708751	0.00081108	0.000738653	0.000860966	0.000749114	0.000599122	0.000476724
mmu-miR-466h-5p:Mast4	328329	Mast4	NM_175171	mmu-miR-466h-5p	NCS	-0.102	11133.2	4545.52	0.408285	0	2.1	2.35	0.89	0.000820347	-0.018	2.24913	5.54388	Mast4	3.4	1.16616	1.32386	1.31117	1.66041	1.75022	2.8984	3.73768	5.54388	2.86966	1.87061	7363.4	3571.53	3447.2	3717.13	4277.3	4433.46	4530.15	5645.76	6757.97	6373.37	7510.44	0.000461743	0.000326515	0.000384039	0.000352737	0.000388191	0.000394775	0.000639802	0.000662033	0.000820347
mmu-miR-128:Plekha5	109135	Plekha5	NM_144920	mmu-miR-128	NCS	-0.102	9783.89	2239.4	0.228886	0	0.93	17.79	0.05	0.000781407	-0.025	0.111755	1.50594	Plekha5	1.5	1.39369	1.39789	1.33434	1.24253	1.42862	0.958443	1.43959	1.50594	1.1784	0.966156	3627.4	1863.44	1788.94	1969.2	2269.31	2325.7	2180.25	2462.27	2415.63	2259.19	2669.82	0.000413519	0.000747911	0.000781407	0.000677605	0.000547537	0.000614275	0.000439603	0.000584659	0.000623416
mmu-miR-218:Atp6v0e2	76252	Atp6v0e2	NM_133764	mmu-miR-218	NCS	-0.102	4685.25	1772.11	0.378232	0	1.05	12.99	0.08	0.000597412	-0.044	1.66826	1.7	Atp6v0e2	1.7	0.534875	0.589737	1.0188	0.557688	0.467482	1.00257	0.483064	0.551267	0.412612	0.567097	2870.1	1680.62	1569.1	1705.36	1912.15	1929.82	1892.52	2153.87	2233.24	1943.72	2252.69	0.000592314	0.000318261	0.000375843	0.000597412	0.000291655	0.000242241	0.000529753	0.000224277	0.000246846
mmu-miR-30c:Apba1	319924	Apba1	NM_177034	mmu-miR-30c	CS	-0.102	5132.96	2473.93	0.481969	0	0	225.53	0	0.000576659	-0.018	0.497451	1.41622	Apba1	0	1.00319	1.20539	1.20582	1.41622	1.1723	1.00812	0.480872	0.284649	0.257586	0.26944	4007.3	2205.72	2090.3	2343.47	2705.04	2911.35	3238.68	3763.95	3601.51	3127.74	3551.12	0	0.000454814	0.000576659	0.000514545	0.000523549	0.000402666	0.000311275	0.000127757	7.90361e-05
mmu-miR-30b:Apba1	319924	Apba1	NM_177034	mmu-miR-30b	CS	-0.102	5132.96	2592.05	0.504982	0	0	72.59	0	0.000551108	-0.018	0.497451	1.41622	Apba1	0	1.00319	1.20539	1.20582	1.41622	1.1723	1.00812	0.480872	0.284649	0.257586	0.26944	4198.6	2307.6	2187.21	2441.83	2818.69	3035.92	3367.26	3897.52	3707.8	3225.27	3654.18	0	0.000434734	0.000551108	0.000493818	0.000502439	0.000386143	0.000299389	0.000123379	7.67703e-05
mmu-miR-466h-5p:Ino80d	227195	Ino80d	NM_001081436	mmu-miR-466h-5p	CS	-0.102	11133.2	4545.52	0.408285	0	2.04	2.35	0.87	0.000474681	-0.029	1.10483	3.3	Ino80d	3.3	1.53436	1.63632	1.68825	1.79824	1.73757	1.84371	1.82447	1.76382	1.28687	1.52805	7363.4	3571.53	3447.2	3717.13	4277.3	4433.46	4530.15	5645.76	6757.97	6373.37	7510.44	0.000448163	0.000429608	0.000474681	0.000454181	0.000420415	0.000391921	0.000406986	0.000323157	0.000260999
mmu-miR-15b:Fam53b	77938	Fam53b	NM_175268	mmu-miR-15b	NCS	-0.102	13998.8	4368.79	0.312084	0	0.93	57.13	0.02	0.000328539	-0.044	0.633625	1.5	Fam53b	1.5	0.966832	1.03286	0.89737	0.892877	0.640518	0.374383	0.213959	0.320624	0.403814	0.484789	7075.8	3346.94	3143.8	3363.2	3698.63	3705.84	3543.64	3930.46	4142.35	4024.88	4753.24	0.00021199	0.00028887	0.000328539	0.00026682	0.000241407	0.00017284	0.000105649	5.44361e-05	7.74014e-05
mmu-miR-466h-5p:Mark1	226778	Mark1	NM_145515	mmu-miR-466h-5p	NCS	-0.102	11133.2	4545.52	0.408285	0	0.19	2.35	0.08	0.000192062	-0.025	0.874669	1.21027	Mark1	0.3	0.660056	0.662075	0.704644	0.635039	0.666963	0.744312	0.96894	1.21027	0.852461	0.807802	7363.4	3571.53	3447.2	3717.13	4277.3	4433.46	4530.15	5645.76	6757.97	6373.37	7510.44	4.0742e-05	0.00018481	0.000192062	0.000189567	0.000148467	0.000150438	0.000164302	0.000171623	0.000179088
mmu-miR-320:Ywhaz	22631	Ywhaz	NM_011740	mmu-miR-320	NCS	-0.103	4574.2	2393.99	0.523368	0.07	98.15	22.32	4.4	0.0409952	-0.035	1.72424	159	Ywhaz	159	48.1227	47.8034	49.9831	59.3627	63.5427	58.1448	73.1138	88.6744	75.0537	94.5147	3878.5	1825.34	1688.23	1796.04	1942.49	1962.6	1886.39	2218.69	2335.37	2160.62	2615.59	0.0409952	0.0263637	0.0283156	0.0278296	0.03056	0.0323768	0.0308233	0.0329535	0.0379701
mmu-miR-186:Bmpr1a	12166	Bmpr1a	NM_009758	mmu-miR-186	CS	-0.103	1919.88	1873.02	0.975592	0.02	20.25	494.82	0.04	0.0302738	-0.018	0.258101	48.1405	Bmpr1a	32.8	40.2545	37.3666	45.4499	48.1405	42.9942	38.7169	35.6258	27.9689	22.4614	29.5979	3034	1329.68	1382.71	1584.93	1771.55	1736.58	1687.2	1890.86	2207	2083.72	2316.47	0.0108108	0.0302738	0.0270242	0.0286762	0.0271742	0.024758	0.0229474	0.018841	0.0126728
mmu-miR-186:Chmp5	76959	Chmp5	NM_029814	mmu-miR-186	NCS	-0.103	1919.88	1873.02	0.975592	0.01	15.56	494.82	0.03	0.0192457	-0.025	-0.0221902	25.5906	Chmp5	25.2	25.5906	21.6626	20.5241	21.9308	21.6483	18.1974	20.2626	15.5284	16.0387	22.1426	3034	1329.68	1382.71	1584.93	1771.55	1736.58	1687.2	1890.86	2207	2083.72	2316.47	0.00830587	0.0192457	0.0156668	0.0129495	0.0123794	0.0124661	0.0107856	0.0107161	0.00703598
mmu-miR-224:Otud4	73945	Otud4	NM_001081164	mmu-miR-224	NCS	-0.103	6106.11	1632.31	0.267324	0.03	28.27	2.36	11.98	0.0173242	-0.025	2.21223	45.8	Otud4	45.8	9.88365	9.46811	10.0608	10.3679	10.9325	12.1067	16.7283	20.2142	16.7011	22.6865	2643.7	1243.16	1216.43	1274.91	1392.48	1398.66	1324.88	1465.58	1461.89	1342.76	1548.29	0.0173242	0.00795041	0.00778352	0.00789138	0.00744561	0.00781643	0.00913796	0.0114141	0.0138274
mmu-miR-132:Btaf1	107182	Btaf1	NM_001080706	mmu-miR-132	CS	-0.103	7171.3	1430.85	0.199524	0.01	11.11	1.78	6.25	0.0146673	-0.016	1.34239	18	Btaf1	18	7.09861	6.61345	7.69604	10.9877	16.3304	14.6568	17.8519	14.64	12.0851	16.9839	2317.9	1020.08	939.727	1026	1114.85	1126.07	1060.91	1217.12	1288.19	1128.98	1298.37	0.00776565	0.00695889	0.00703763	0.00750103	0.00985574	0.0145021	0.0138153	0.0146673	0.0113648
mmu-miR-21:Pgm3	109785	Pgm3	NM_001163746	mmu-miR-21	NCS	-0.103	2079.88	563.88	0.271112	0.01	2.53	8496.74	0	0.0115927	-0.035	0.198297	6.53515	Pgm3	4.1	5.6959	4.78583	5.58987	4.81142	4.62244	4.73944	5.58487	6.01282	5.30657	6.53515	913.1	491.335	456.202	514.789	538.344	533.904	547.111	648.178	663.035	588.361	674.37	0.0044902	0.0115927	0.0104906	0.0108586	0.00893744	0.00865781	0.00866267	0.00861626	0.00906863
mmu-miR-181a:Zmynd11	66505	Zmynd11	NM_001199141	mmu-miR-181a	CS	-0.103	5297.59	1365.09	0.257681	0.02	15.74	697.71	0.02	0.0115306	-0.018	0.992562	25.5	Zmynd11	25.5	12.8159	11.7275	12.303	12.4775	12.1075	13.4897	13.9861	14.829	11.5912	15.4213	2211.5	1315.74	1213.18	1285.52	1394.86	1394.03	1309.82	1456.63	1456.92	1288.28	1617.51	0.0115306	0.00974045	0.00966676	0.00957045	0.00894534	0.00868525	0.0102989	0.00960169	0.0101783
mmu-miR-344b:Klhl23	277396	Klhl23	NM_177784	mmu-miR-344b	NCS	-0.103	1744.26	355.8	0.203983	0.01	3.27	4.84	0.68	0.0111673	-0.018	1.32827	5.3	Klhl23	5.3	2.1107	2.24476	2.54318	2.72238	2.5428	3.00199	3.93731	4.47147	4.11993	4.24853	576.6	266.852	240.559	266.738	301.403	328.074	350.358	427.376	441.043	368.927	414.296	0.00919181	0.00790964	0.00933142	0.00953439	0.00903235	0.00775068	0.00856834	0.00921276	0.0101384
mmu-miR-181b:Zmynd11	66505	Zmynd11	NM_001199141	mmu-miR-181b	CS	-0.103	5297.59	1462.98	0.27616	0.02	15.74	179.29	0.09	0.010759	-0.018	0.992562	25.5	Zmynd11	25.5	12.8159	11.7275	12.303	12.4775	12.1075	13.4897	13.9861	14.829	11.5912	15.4213	2370.1	1389.84	1277.95	1359.96	1473.52	1472.31	1381.78	1542.39	1551.96	1379.47	1740.47	0.010759	0.00922116	0.0091768	0.0090466	0.00846783	0.00822346	0.00976258	0.00906781	0.00955504
mmu-miR-181a:Fdft1	14137	Fdft1	NM_010191	mmu-miR-181a	NCS	-0.103	5297.59	1365.09	0.257681	0.02	13.27	697.71	0.02	0.010684	-0.018	1.14988	21.5	Fdft1	21.5	9.68922	9.86638	11.7053	12.7407	14.8938	12.2117	12.4244	7.64531	2.98179	2.32975	2211.5	1315.74	1213.18	1285.52	1394.86	1394.03	1309.82	1456.63	1456.92	1288.28	1617.51	0.00972191	0.00736408	0.00813267	0.0091055	0.00913404	0.010684	0.00932318	0.00852956	0.00524758
mmu-miR-181b:Fdft1	14137	Fdft1	NM_010191	mmu-miR-181b	NCS	-0.103	5297.59	1462.98	0.27616	0.01	13.27	179.29	0.07	0.0101159	-0.018	1.14988	21.5	Fdft1	21.5	9.68922	9.86638	11.7053	12.7407	14.8938	12.2117	12.4244	7.64531	2.98179	2.32975	2370.1	1389.84	1277.95	1359.96	1473.52	1472.31	1381.78	1542.39	1551.96	1379.47	1740.47	0.00907135	0.00697149	0.00772047	0.0086071	0.00864645	0.0101159	0.00883768	0.00805529	0.00492624
mmu-miR-328:Fam168b	214469	Fam168b	NM_001160236	mmu-miR-328	NCS	-0.103	9443.83	2405.48	0.254714	0.01	20.86	4.94	4.22	0.00941481	-0.025	1.29432	33.8	Fam168b	33.8	13.7812	12.3212	13.9812	15.7494	15.097	15.1219	16.7902	19.7907	19.3228	24.0024	3897.2	2016.65	1936.71	2030.12	2246.14	2265.11	2203.35	2335.79	2390.22	2266.68	2549.43	0.00867289	0.00683372	0.00636193	0.00688688	0.00701177	0.00666501	0.00686314	0.00718824	0.00827986
mmu-miR-450b-5p:Dnajc1	13418	Dnajc1	NM_007869	mmu-miR-450b-5p	NCS	-0.103	5703.58	1389.64	0.243643	0	3.64	21.62	0.17	0.00847018	-0.025	0.535787	13.0675	Dnajc1	5.9	9.01373	9.03358	9.17414	10.4735	10.5408	11.0849	11.6719	12.4755	11.0358	13.0675	2251.5	1342.83	1252.58	1357.25	1461.54	1426.17	1370.51	1483.86	1472.87	1325.15	1593.43	0.00262048	0.00671247	0.00721196	0.00675938	0.00716605	0.00739099	0.00808813	0.00786588	0.00847018
mmu-miR-224:Prosc	114863	Prosc	NM_001039077	mmu-miR-224	NCS	-0.103	6106.11	1632.31	0.267324	0.01	5.31	2.36	2.25	0.00801226	-0.025	0.891187	12.4053	Prosc	8.6	6.68857	6.86099	5.63891	6.57096	7.44294	5.81301	7.13241	9.21563	10.2426	12.4053	2643.7	1243.16	1216.43	1274.91	1392.48	1398.66	1324.88	1465.58	1461.89	1342.76	1548.29	0.00325302	0.00538029	0.00564027	0.00442298	0.00471888	0.00532149	0.00438758	0.00486661	0.0063039
mmu-miR-21:Vma21	67048	Vma21	NM_001081356	mmu-miR-21	NCS	-0.103	2079.88	563.88	0.271112	0.01	3.95	8496.74	0	0.00724774	-0.029	1.45808	6.4	Vma21	6.4	2.32946	2.64877	3.11091	3.53679	3.10654	3.31012	3.3835	4.19205	4.15528	4.88766	913.1	491.335	456.202	514.789	538.344	533.904	547.111	648.178	663.035	588.361	674.37	0.00700909	0.00474108	0.00580614	0.00604308	0.00656976	0.00581853	0.00605018	0.00522002	0.00632252
mmu-miR-19b:Rnf145	74315	Rnf145	NM_028862	mmu-miR-19b	CS	-0.103	5611.11	2057.61	0.366703	0.01	8.89	27.89	0.32	0.00722712	-0.016	0.231228	14.4	Rnf145	14.4	12.2675	11.7839	12.4655	13.4312	12.1706	11.8253	12.2287	12.575	10.814	10.8944	3333.8	1703.03	1630.51	1799.52	2076.53	2191.07	2261.94	2533.2	2623.63	2295.03	2506.94	0.0043194	0.00720335	0.00722712	0.00692712	0.00646808	0.00555463	0.00522794	0.00482737	0.00479298
mmu-miR-214:Csnk1g2	103236	Csnk1g2	NM_001159591	mmu-miR-214	NCS	-0.103	14307	5703.75	0.398667	0.01	20.31	40.62	0.5	0.00591387	-0.025	0.257434	32.9	Csnk1g2	32.9	27.5233	23.149	23.7505	28.1438	28.1757	26.3013	29.2366	29.0055	21.228	22.9309	9238.8	4654.02	4389.41	4758.28	5402.08	5443.18	5352.44	6049	6222.09	5677.57	6403.16	0.00356107	0.00591387	0.00527383	0.00499141	0.00520981	0.00517633	0.00491389	0.0048333	0.0046617
mmu-miR-378:Gpr107	277463	Gpr107	NM_178760	mmu-miR-378	NCS	-0.103	5927.04	1930.53	0.325716	0.01	8.52	15.16	0.56	0.00580146	-0.035	0.345724	13.8	Gpr107	13.8	10.8594	9.95727	10.5443	12.0013	12.2628	11.4918	11.6395	11.4477	12.2556	11.6853	3127.5	1871.84	1767.55	1866.57	2130.86	2193.88	2285.48	2606.38	2754.9	2465.92	2773.15	0.00441247	0.00580146	0.00563336	0.00564904	0.00563215	0.00558956	0.00502817	0.00446578	0.0041554
mmu-miR-152:Epha4	13838	Epha4	NM_007936	mmu-miR-152	NCS	-0.103	8770.31	3295.35	0.375739	0	2.04	5.48	0.37	0.00571117	-0.05	0.300239	18.4621	Epha4	3.3	14.9934	14.3734	16.3887	18.4621	17.1823	10.9118	5.02842	4.56974	9.83704	14.1095	5338.1	2721	2574	2869.59	3310.06	3552.57	3984.16	4768	4560.86	3974.24	4438.42	0.000618197	0.00551026	0.00558408	0.00571117	0.00557757	0.00483658	0.0027388	0.00105462	0.00100195
mmu-miR-148a:Epha4	13838	Epha4	NM_007936	mmu-miR-148a	NCS	-0.103	8770.31	3320.95	0.378658	0	2.04	47.49	0.04	0.00570881	-0.05	0.300239	18.4621	Epha4	3.3	14.9934	14.3734	16.3887	18.4621	17.1823	10.9118	5.02842	4.56974	9.83704	14.1095	5379.8	2724.82	2577.54	2870.77	3308.66	3556.31	3977.89	4755.41	4546.74	3970.91	4443.84	0.000613406	0.00550252	0.0055764	0.00570881	0.00557993	0.0048315	0.00274311	0.00105741	0.00100506
mmu-miR-148b:Epha4	13838	Epha4	NM_007936	mmu-miR-148b	NCS	-0.103	8770.31	3463.1	0.394866	0	2.04	16.54	0.12	0.00560073	-0.05	0.300239	18.4621	Epha4	3.3	14.9934	14.3734	16.3887	18.4621	17.1823	10.9118	5.02842	4.56974	9.83704	14.1095	5610.2	2775.61	2628.52	2926.17	3368.84	3613.74	4034.41	4812.25	4588.25	4005.95	4479.55	0.000588214	0.00540185	0.00546826	0.00560073	0.00548026	0.00475471	0.00270468	0.00104492	0.000995967
mmu-miR-186:Ubxn7	224111	Ubxn7	NM_177633	mmu-miR-186	NCS	-0.103	1919.88	1873.02	0.975592	0	4.81	494.82	0.01	0.00466291	-0.044	0.331164	7.8	Ubxn7	7.8	6.20018	6.16233	5.79133	5.98149	5.26354	4.08774	4.0268	4.51466	3.78265	5.35676	3034	1329.68	1382.71	1584.93	1771.55	1736.58	1687.2	1890.86	2207	2083.72	2316.47	0.00257086	0.00466291	0.00445671	0.00365399	0.00337641	0.00303099	0.00242279	0.00212961	0.00204561
mmu-miR-130a:Kdm2a	225876	Kdm2a	NM_001001984	mmu-miR-130a	CS	-0.103	5061.23	2383.67	0.470967	0.01	10.43	50.22	0.21	0.00437699	-0.016	1.01467	16.9	Kdm2a	16.9	8.36454	8.31014	8.43934	9.08783	8.42248	8.00025	7.29041	7.68931	8.39445	10.0952	3861.1	2561.63	2506.38	2800.71	3157.23	3149.49	2893.97	3169.25	3369.13	3041.19	3524.08	0.00437699	0.00326532	0.0033156	0.00301328	0.00287842	0.00267424	0.00276445	0.00230036	0.00228228
mmu-miR-130b:Kdm2a	225876	Kdm2a	NM_001001984	mmu-miR-130b	CS	-0.103	5061.23	2393.87	0.472982	0.01	10.43	24.34	0.43	0.00435825	-0.016	1.01467	16.9	Kdm2a	16.9	8.36454	8.31014	8.43934	9.08783	8.42248	8.00025	7.29041	7.68931	8.39445	10.0952	3877.7	2546.14	2499.28	2909.97	3395.75	3411.9	3323.3	3655.09	3925.89	3329.31	3671.29	0.00435825	0.00328518	0.00332502	0.00290015	0.00267624	0.00246856	0.00240732	0.00199459	0.00195861
mmu-miR-7a:Tbc1d10b	68449	Tbc1d10b	NM_144522	mmu-miR-7a	CS	-0.103	7081.36	1835.28	0.259171	0.01	7.53	3.08	2.44	0.00410401	-0.016	1.28564	12.2	Tbc1d10b	12.2	5.00432	4.54378	3.99681	4.73603	4.34448	3.4751	4.7074	4.85489	5.19229	6.52305	2972.7	1366.24	1286.74	1377.67	1506.54	1512.3	1434.45	1640.14	2028.72	2114.14	2519.6	0.00410401	0.00366284	0.00353123	0.00290114	0.00314364	0.00287277	0.0024226	0.00287013	0.00239308
mmu-miR-186:Cd109	235505	Cd109	NM_153098	mmu-miR-186	NCS	-0.103	1919.88	1873.02	0.975592	0.01	7.65	494.82	0.02	0.00408701	-0.035	2.09997	12.4	Cd109	12.4	2.89247	2.33826	2.8054	2.96226	2.93626	3.86847	4.87874	7.26665	7.16041	7.76144	3034	1329.68	1382.71	1584.93	1771.55	1736.58	1687.2	1890.86	2207	2083.72	2316.47	0.00408701	0.00217531	0.00169107	0.00177004	0.00167213	0.00169083	0.00229283	0.00258017	0.00329255
mmu-miR-30e:Polr3e	26939	Polr3e	NM_025298	mmu-miR-30e	CS	-0.103	5132.96	1633.25	0.318189	0.01	6.54	588.39	0.01	0.00400696	-0.029	2.08344	10.6	Polr3e	10.6	2.50108	2.28902	1.96696	2.5056	2.89469	2.41823	2.895	3.35583	4.64696	4.82976	2645.4	1474.12	1364.98	1464.16	1593.8	1604.64	1548.58	1716.04	1734.6	1607.65	1904.69	0.00400696	0.00169666	0.00167696	0.00134341	0.00157209	0.00180395	0.00156158	0.00168702	0.00193464
mmu-miR-322:Cpd	12874	Cpd	NM_007754	mmu-miR-322	CS	-0.103	13998.8	4351.24	0.31083	0.01	14.57	145.2	0.1	0.00390649	-0.016	0.747744	23.6	Cpd	23.6	14.0546	13.9361	15.0565	16.1465	14.5602	15.5822	13.9925	11.684	9.28478	11.0765	7048.2	3766.58	3588.1	3930.55	4296.01	4235.23	3988.8	4401.91	4481.79	4213.91	4978.95	0.00334837	0.00373139	0.00388398	0.00383064	0.00375849	0.00343787	0.00390649	0.00317873	0.002607
mmu-miR-96:Eif5b	226982	Eif5b	NM_198303	mmu-miR-96	NCS	-0.103	5594.38	1959.31	0.350228	0.01	7.59	7.52	1.01	0.00387536	-0.025	2.40638	12.3	Eif5b	12.3	2.32013	2.53348	2.22743	2.65024	3.00833	3.18413	3.60484	4.64268	4.78972	5.01765	3173.9	1684.61	1603.51	1761.22	1952.03	1934.71	1879.85	2099.98	2188.37	2007.3	2389.52	0.00387536	0.00137725	0.00157996	0.00126471	0.00135768	0.00155493	0.00169382	0.00171661	0.00212153
mmu-miR-145:Ccl9	20308	Ccl9	NM_011338	mmu-miR-145	NCS	-0.103	9507.47	2848.45	0.299601	0	5.8	31.2	0.19	0.00320121	-0.025	3.17972	12.353	Ccl9	9.4	1.36327	1.64018	2.30738	3.25844	2.75373	6.15734	8.32436	12.353	11.6825	9.90314	4613.9	1853.89	1832.17	2055.99	2416.84	2672.28	3135.16	3837.41	4059.87	3649.4	3962.43	0.00203732	0.000735358	0.000895213	0.00112227	0.00134823	0.00103048	0.00196396	0.00216926	0.00304271
mmu-miR-28:Daam1	208846	Daam1	NM_026102	mmu-miR-28	NCS	-0.103	7226.05	1923.05	0.266127	0	2.96	92.37	0.03	0.00310022	-0.018	1.71533	10.5065	Daam1	4.8	3.19958	2.85127	3.31282	3.48778	3.50772	4.17708	10.5065	8.69233	4.67602	4.55368	3114.9	1727.47	1671.21	1943.96	2298.19	2480.51	2857.44	3388.95	3173.83	2732.85	3025.57	0.00154098	0.00185217	0.00170611	0.00170416	0.00151762	0.00141411	0.00146183	0.00310022	0.00273875
mmu-miR-29a:Appl1	72993	Appl1	NM_145221	mmu-miR-29a	NCS	-0.103	9141.67	2905.55	0.317836	0	6.6	400.56	0.02	0.00296297	-0.035	1.00491	11.4223	Appl1	10.7	5.69175	5.29579	6.05211	6.50166	6.3574	7.05523	9.21006	11.4223	8.99415	10.4343	4707.1	2928.27	2811.09	3170.48	3460.5	3338.07	3261.82	3819.8	3855.02	3338.55	3940.76	0.00227316	0.00194373	0.00188389	0.00190889	0.00187882	0.00190451	0.00216298	0.00241114	0.00296297
mmu-miR-29b:Appl1	72993	Appl1	NM_145221	mmu-miR-29b	NCS	-0.103	9141.67	2966.39	0.324491	0	6.6	17.75	0.37	0.00284108	-0.035	1.00491	11.4223	Appl1	10.7	5.69175	5.29579	6.05211	6.50166	6.3574	7.05523	9.21006	11.4223	8.99415	10.4343	4805.5	2959.55	2845.52	3198.66	3506.61	3395.75	3375.36	4029.08	4020.41	3412.4	3978.62	0.00222662	0.00192318	0.0018611	0.00189208	0.00185412	0.00187217	0.00209022	0.00228589	0.00284108
mmu-miR-145:Preb	50907	Preb	NM_016703	mmu-miR-145	NCS	-0.103	9507.47	2848.45	0.299601	0	4.57	31.2	0.15	0.00197409	-0.025	1.25642	7.8222	Preb	7.4	3.27422	3.57827	3.02508	4.05389	5.24312	5.44753	6.00165	7.2959	6.79417	7.8222	4613.9	1853.89	1832.17	2055.99	2416.84	2672.28	3135.16	3837.41	4059.87	3649.4	3962.43	0.00160385	0.00176614	0.00195303	0.00147135	0.00167735	0.00196204	0.00173756	0.00156398	0.00179708
mmu-miR-101b:Raph1	77300	Raph1	NM_001045513	mmu-miR-101b	NCS	-0.103	6639.75	1711.53	0.25777	0	3.02	44.36	0.07	0.0017671	-0.025	2.27204	4.9	Raph1	4.9	1.01448	0.98855	1.364	1.74218	2.40354	2.86675	2.91248	3.35814	2.32284	2.92881	2772.9	1507.93	1488.44	1754.81	1965.31	1903.8	1870.32	2305.81	2237.78	1950.59	2225.86	0.0017671	0.000672762	0.000664154	0.000777293	0.000886467	0.00126249	0.00153276	0.0012631	0.00150066
mmu-miR-149:Plce1	74055	Plce1	NM_019588	mmu-miR-149	NCS	-0.103	13529.6	4037.74	0.298438	0	0.25	13.05	0.02	0.0017665	-0.035	0.275675	5.09606	Plce1	0.4	4.20967	4.21333	4.31561	5.09606	4.75042	4.1366	3.15799	1.80226	1.50671	1.31757	6540	2689.96	2473.49	2632.74	2884.83	2998.65	2876.08	3213.92	3564.37	3515.12	3907.69	6.11621e-05	0.00156496	0.00170339	0.00163921	0.0017665	0.00158419	0.00143828	0.000982598	0.000505632
mmu-miR-1198-5p:Ank2	109676	Ank2	NM_178655	mmu-miR-1198-5p	NCS	-0.103	2348.02	1530.69	0.651907	0	0.12	7.38	0.02	0.0016071	-0.044	0.368074	1.95516	Ank2	0.2	1.51489	1.41941	1.55108	1.67837	1.95516	1.69025	1.55205	1.01217	0.783549	0.801206	2479.7	1310.9	1143.77	1151.98	1209.98	1216.58	1128.81	1312.53	1396.22	1308.12	1539.32	8.06549e-05	0.00115561	0.00124099	0.00134644	0.00138711	0.0016071	0.00149737	0.00118248	0.000724934
mmu-miR-224:Ranbp17	66011	Ranbp17	NM_023146	mmu-miR-224	NCS	-0.103	6106.11	1632.31	0.267324	0	0.8	2.36	0.34	0.00154844	-0.025	0.104054	1.97412	Ranbp17	1.3	1.83675	1.8348	1.97412	1.5935	1.76908	1.44114	1.17652	1.17512	0.742706	0.833839	2643.7	1243.16	1216.43	1274.91	1392.48	1398.66	1324.88	1465.58	1461.89	1342.76	1548.29	0.000491735	0.00147748	0.00150835	0.00154844	0.00114436	0.00126484	0.00108775	0.000802766	0.000803834
mmu-miR-186:Rnf135	71956	Rnf135	NM_028019	mmu-miR-186	NCS	-0.103	1919.88	1873.02	0.975592	0	1.11	494.82	0	0.00145905	-0.035	0.0469034	2.00418	Rnf135	1.8	1.94007	2.00418	1.90964	1.87974	1.01324	0.886226	0.502566	0.751042	1.19774	0.934606	3034	1329.68	1382.71	1584.93	1771.55	1736.58	1687.2	1890.86	2207	2083.72	2316.47	0.000593276	0.00145905	0.00144946	0.00120487	0.00106107	0.00058347	0.000525264	0.000265787	0.0003403
mmu-miR-1983:Tmem201	230917	Tmem201	NM_001025106	mmu-miR-1983	NCS	-0.103	4734.38	1863.9	0.393695	0	2.41	9.72	0.25	0.00129148	-0.025	1.35063	3.9	Tmem201	3.9	1.52927	1.71955	1.41524	1.55951	1.73916	1.97905	2.304	3.02256	3.28655	3.14792	3019.8	1810.34	1756.44	1987.85	2284.76	2347.63	2520.27	2829.46	2872.87	2599.31	2794.22	0.00129148	0.000844741	0.000978995	0.000711945	0.000682572	0.000740815	0.000785252	0.000814291	0.00105211
mmu-miR-218:Atat1	73242	Atat1	NM_028476	mmu-miR-218	CS	-0.103	4685.25	1772.11	0.378232	0	0.8	12.99	0.06	0.000768496	-0.016	0.348444	1.3	Atat1	1.3	1.02106	1.20585	0.961631	0.895634	0.994362	0.604547	0.798392	0.529036	0.564464	0.645134	2870.1	1680.62	1569.1	1705.36	1912.15	1929.82	1892.52	2153.87	2233.24	1943.72	2252.69	0.000452946	0.000607551	0.000768496	0.000563888	0.000468392	0.00051526	0.00031944	0.000370678	0.000236892
mmu-miR-199a-3p:Trp53rk	76367	Trp53rk	NM_023815	mmu-miR-199a-3p	NCS	-0.103	4738.64	1432.3	0.30226	0	0.74	249.15	0	0.000644381	-0.025	0.71516	1.20578	Trp53rk	1.2	0.734486	0.549331	0.578414	0.580731	0.668375	0.78998	0.951462	0.97786	1.01987	1.20578	2308	1605.88	1565.86	1689.14	1872.88	1845.07	1800.05	1973.95	2012.51	1716.65	1871.22	0.000519931	0.000457374	0.000350818	0.000342431	0.000310073	0.000362249	0.000438866	0.00048201	0.000485891
mmu-miR-298:Zmiz2	52915	Zmiz2	NM_001005867	mmu-miR-298	NCS	-0.103	13844.1	6286.4	0.454084	0	3.09	434.88	0.01	0.00049099	-0.035	8.96578	5		5	0.01										10183.5	4751.19	4301.08	4433.16	4867.66	4967.84	4759.04	5287.27	5630.51	5527.92	6211.62	0.00049099	2.10474e-06	0	0	0	0	0	0	0
mmu-miR-30a:Dhx36	72162	Dhx36	NM_028136	mmu-miR-30a	NCS	-0.104	5132.96	717.12	0.139709	0.04	18.21	1439.03	0.01	0.0256808	-0.029	0.847987	29.5	Dhx36	29.5	16.389	15.4256	17.544	17.2625	17.5043	13.8291	15.3813	14.7909	14.6617	18.2667	1161.3	669.499	636.053	683.156	745.299	752.204	728.05	786.739	806.476	763.439	876.612	0.0254026	0.0244795	0.0242521	0.0256808	0.0231619	0.0232707	0.0189947	0.0195507	0.0183402
mmu-miR-30d:Dhx36	72162	Dhx36	NM_028136	mmu-miR-30d	NCS	-0.104	5132.96	728.69	0.141963	0.04	18.21	1175.28	0.02	0.0253932	-0.029	0.847987	29.5	Dhx36	29.5	16.389	15.4256	17.544	17.2625	17.5043	13.8291	15.3813	14.7909	14.6617	18.2667	1180.1	677.847	643.366	690.894	755.851	766.308	739.058	795.958	815.824	772.511	886.54	0.0249979	0.024178	0.0239764	0.0253932	0.0228385	0.0228424	0.0187118	0.0193243	0.01813
mmu-miR-335-5p:Ythdf3	229096	Ythdf3	NM_172677	mmu-miR-335-5p	NCS	-0.104	5858.7	759.69	0.129669	0.03	13.64	12.42	1.1	0.0245276	-0.025	0.806632	22.1	Ythdf3	22.1	12.6349	13.1727	15.7454	17.7662	16.2817	17.16	19.6806	19.7597	16.0661	20.5152	1230	729.867	689.37	716.343	783.403	783.018	706.933	802.387	842.085	784.157	969.692	0.0179675	0.0173112	0.0191083	0.0219802	0.0226782	0.0207935	0.0242739	0.0245276	0.0234652
mmu-let-7d:Tmed5	73130	Tmed5	NM_028876	mmu-let-7d	NCS	-0.104	5456.85	1230.33	0.225465	0.03	24.69	197.39	0.13	0.0222741	-0.018	1.69245	40	Tmed5	40	12.376	12.893	16.0758	17.4381	19.3995	16.6015	19.2932	21.6388	22.6548	32.3489	1992.9	1166.15	1046.36	1137.26	1237.1	1238.58	1201.06	1390.39	1460.85	1322.21	1452.31	0.0200713	0.0106127	0.0123217	0.0141356	0.0140959	0.0156628	0.0138223	0.0138761	0.0148125
mmu-miR-93:Gbf1	107338	Gbf1	NM_178930	mmu-miR-93	CS	-0.104	3203.09	604.06	0.188587	0.02	8.83	75.43	0.12	0.0155244	-0.016	0.747015	14.3	Gbf1	14.3	8.52044	9.23327	8.22326	9.52125	8.79406	8.35267	7.46655	6.79085	7.44941	8.56265	978.6	625.663	594.757	643.055	696.755	694.297	665.887	732.32	781.611	715.604	829	0.0146127	0.0136183	0.0155244	0.0127878	0.0136651	0.0126661	0.0125437	0.0101958	0.00868828
mmu-let-7i:Tmed5	73130	Tmed5	NM_028876	mmu-let-7i	NCS	-0.104	5456.85	1634.59	0.299548	0.02	24.69	2262.57	0.01	0.0151092	-0.018	1.69245	40	Tmed5	40	12.376	12.893	16.0758	17.4381	19.3995	16.6015	19.2932	21.6388	22.6548	32.3489	2647.4	1639.78	1557.18	1725.15	2103.21	2145.21	2170.26	2350.42	2403.92	2356.66	2513.72	0.0151092	0.00754736	0.00827972	0.00931852	0.00829118	0.00904319	0.00764955	0.00820839	0.00900146
mmu-miR-669c:Qtrtd1	106248	Qtrtd1	NM_029128	mmu-miR-669c	NCS	-0.104	2685.86	1273.11	0.474005	0.01	7.96	3.36	2.37	0.0136368	-0.025	1.93255	17.5007	Qtrtd1	12.9	4.58459	3.95078	3.81857	4.65442	4.12479	4.50193	7.293	13.0586	12.935	17.5007	2062.5	1096.42	963.982	987.131	1051.59	1059.67	975.877	1123.6	1162.5	1071.69	1283.34	0.00625455	0.00418141	0.0040984	0.00386835	0.00442607	0.00389252	0.00461321	0.00649072	0.0112332
mmu-miR-129-5p:A830080D01Rik	382252	A830080D01Rik	NM_001033472	mmu-miR-129-5p	CS	-0.104	2233.89	501.67	0.224572	0.01	3.21	6.03	0.53	0.0130006	-0.016	1.33815	5.2	A830080D01Rik	5.2	2.05674	1.98903	2.17782	2.4747	2.77393	3.32076	3.63907	3.02457	2.23545	2.05771	812.9	253.139	230.591	256.391	284.022	276.844	255.432	300.652	412.918	443.089	563.746	0.00639685	0.00812495	0.00862578	0.00849412	0.00871307	0.0100198	0.0130006	0.0121039	0.00732487
mmu-miR-214:Srm	20810	Srm	NM_009272	mmu-miR-214	NCS	-0.104	14307	5703.75	0.398667	0.01	46.48	40.62	1.14	0.00815041	-0.025	3.62396	75.3	Srm	75.3	6.10766	6.22104	4.92932	6.04879	8.17044	6.84146	9.22494	15.4689	24.0091	26.6647	9238.8	4654.02	4389.41	4758.28	5402.08	5443.18	5352.44	6049	6222.09	5677.57	6403.16	0.00815041	0.00131234	0.00141728	0.00103595	0.00111971	0.00150104	0.0012782	0.00152504	0.00248613
mmu-miR-365:Nfib	18028	Nfib	NM_001113210	mmu-miR-365	CS	-0.104	5848.21	1364.7	0.233353	0.01	8.33	27.9	0.3	0.00794619	-0.013	0.507466	13.5	Nfib	13.5	9.49667	9.05364	8.79959	9.93048	9.31903	7.78032	6.571	4.19877	5.41368	9.47796	2210.7	1202.05	1139.37	1219.31	1332.44	1321.32	1232.25	1374.21	1426.31	1336.27	1605.93	0.00610666	0.00790037	0.00794619	0.00721684	0.00745287	0.00705284	0.00631392	0.00478164	0.0029438
mmu-miR-218:Adipor2	68465	Adipor2	NM_197985	mmu-miR-218	CS	-0.104	4685.25	1772.11	0.378232	0.01	6.91	12.99	0.53	0.00788199	-0.013	0.147256	13.7509	Adipor2	11.2	12.4166	11.5015	13.4416	13.7509	13.0639	12.1159	12.1541	8.84634	7.88855	9.10062	2870.1	1680.62	1569.1	1705.36	1912.15	1929.82	1892.52	2153.87	2233.24	1943.72	2252.69	0.0039023	0.00738812	0.00732998	0.00788199	0.00719134	0.00676948	0.00640198	0.00564291	0.00396121
mmu-miR-26a:Fzd6	14368	Fzd6	NM_008056	mmu-miR-26a	NCS	-0.104	5562.72	1093.62	0.196598	0.01	5.49	1908.04	0	0.00762575	-0.044	0.457803	8.9	Fzd6	8.9	6.48004	5.73167	5.93447	6.19601	6.65533	6.70708	7.95993	7.73254	6.5765	7.72954	1771.6	849.758	846.973	994.283	1129.46	1151.28	1217.56	1560.58	1341.23	1085.28	1312.34	0.00502371	0.00762575	0.00676724	0.00596859	0.00548584	0.00578082	0.00550864	0.00510062	0.00576528
mmu-miR-31:Slc35e1	270066	Slc35e1	NM_177766	mmu-miR-31	NCS	-0.104	5925.62	1961.95	0.331096	0.01	9.75	1104.53	0.01	0.00637957	-0.018	0.982627	15.8	Slc35e1	15.8	7.99571	7.59118	9.39896	12.0887	13.4431	12.5151	13.1437	13.6972	11.197	12.4758	3177.4	1819	1748.42	1850.48	2109.82	2107.21	2125.26	2365.06	2449.83	2166.5	2435.43	0.00497262	0.00439566	0.00434174	0.0050792	0.00572972	0.00637957	0.00588874	0.00555744	0.00559109
mmu-miR-23b:Sesn2	230784	Sesn2	NM_144907	mmu-miR-23b	CS	-0.104	5694.14	655.86	0.115182	0	1.05	86.5	0.01	0.00547815	-0.029	1.4413	3.38314	Sesn2	1.7	1.24579	1.83781	1.96129	2.84174	3.38314	1.53881	0.758651	1.27174	1.07544	1.1078	1062.4	564.354	532.63	568.816	613.74	617.57	571.3	684.598	748.894	708.602	864.568	0.00160015	0.00220746	0.00345044	0.00344802	0.0046302	0.00547815	0.00269352	0.00110817	0.00169816
mmu-miR-194:Casc3	192160	Casc3	NM_138660	mmu-miR-194	NCS	-0.104	3800.99	1127.68	0.296681	0.01	5.74	5.98	0.96	0.00509087	-0.035	1.61175	9.3	Casc3	9.3	3.04297	2.79345	2.79037	3.26739	3.42082	3.29942	4.34296	4.24879	4.3563	4.46029	1826.8	924.333	884.455	989.285	1116.06	1159.19	1193.39	1325.7	1362.25	1206.4	1410.77	0.00509087	0.00329207	0.00315839	0.00282059	0.00292761	0.00295104	0.00276474	0.00327597	0.00311895
mmu-miR-26a:Fbxo28	67948	Fbxo28	NM_175127	mmu-miR-26a	CS	-0.104	5562.72	1093.62	0.196598	0.01	4.07	1908.04	0	0.00506952	-0.016	0.615495	6.6	Fbxo28	6.6	4.30786	4.16763	3.99129	4.33512	4.22606	3.4243	3.70337	4.80198	4.90387	6.28949	1771.6	849.758	846.973	994.283	1129.46	1151.28	1217.56	1560.58	1341.23	1085.28	1312.34	0.00372545	0.00506952	0.00492062	0.00401424	0.00383824	0.00367076	0.00281244	0.00237307	0.00358029
mmu-miR-125a-5p:Itgb3	16416	Itgb3	NM_016780	mmu-miR-125a-5p	CS	-0.104	6845.56	1633.51	0.238623	0	1.36	758.67	0	0.00504517	-0.016	2.67795	7.9695	Itgb3	2.2	1.24534	1.0865	0.996049	1.23159	1.22611	2.31509	5.43091	7.9695	4.27342	2.92432	2646.4	1398.56	1291.63	1353.03	1503.11	1558.63	1476.6	1686.81	1579.63	1435.46	1747.92	0.000831318	0.000890446	0.000841184	0.000736162	0.000819364	0.000786661	0.00156785	0.00321963	0.00504517
mmu-miR-23a:Sesn2	230784	Sesn2	NM_144907	mmu-miR-23a	CS	-0.104	5694.14	742.63	0.13042	0	1.05	70.93	0.01	0.00485014	-0.029	1.4413	3.38314	Sesn2	1.7	1.24579	1.83781	1.96129	2.84174	3.38314	1.53881	0.758651	1.27174	1.07544	1.1078	1202.7	640.945	603.899	645.83	699.169	697.535	660.403	809.623	860.671	802.279	985.828	0.00141349	0.00194368	0.00304324	0.00303685	0.00406445	0.00485014	0.00233011	0.000937043	0.00147761
mmu-miR-26b:Fbxo28	67948	Fbxo28	NM_175127	mmu-miR-26b	CS	-0.104	5562.72	1165.35	0.209493	0.01	4.07	137.9	0.03	0.00484242	-0.016	0.615495	6.6	Fbxo28	6.6	4.30786	4.16763	3.99129	4.33512	4.22606	3.4243	3.70337	4.80198	4.90387	6.28949	1887.6	889.609	879.166	1033.5	1179.47	1205.81	1273.48	1631.84	1423.23	1153.14	1396.73	0.0034965	0.00484242	0.00474043	0.00386191	0.00367549	0.00350474	0.00268892	0.00226944	0.00337401
mmu-miR-574-3p:Tnrc6b	213988	Tnrc6b	NM_177124	mmu-miR-574-3p	NCS	-0.104	2086.36	761.41	0.364947	0	1.73	11.39	0.15	0.00463471	-0.025	0.291589	2.87063	Tnrc6b	2.8	2.34531	2.69314	2.55869	2.87063	2.40719	2.21868	1.35019	0.859399	0.799194	1.22566	1233.1	613.901	581.08	608.856	688.973	709.216	777.75	892.177	1029.38	939.759	1050.89	0.0022707	0.00382034	0.00463471	0.00420246	0.00416654	0.00339416	0.00285269	0.00151336	0.000834867
mmu-miR-1843b-5p:Rasa2	114713	Rasa2	NM_053268	mmu-miR-1843b-5p	NCS	-0.104	5151.67	2006.19	0.389425	0	4.32	1.17	3.69	0.00461404	-0.035	0.841837	8.19029	Rasa2	7	4.56963	4.47334	4.64741	5.3459	5.93045	6.46034	8.19029	7.79435	5.3978	5.90386	3250.1	1741.69	1636.18	1697.89	1836.8	1795.69	1644.39	1775.08	1707.08	1598.78	1903.27	0.00215378	0.00262368	0.00273401	0.00273717	0.00291044	0.0033026	0.00392873	0.00461404	0.0045659
mmu-miR-296-5p:Bend3	331623	Bend3	NM_199028	mmu-miR-296-5p	NCS	-0.104	9985.74	1065.9	0.106742	0.01	4.14	10.06	0.41	0.00451435	-0.035	2.44907	6.7	Bend3	6.7	1.22696	1.18697	1.34126	1.41056	1.74881	2.12918	3.09192	4.81939	3.33036	4.17715	1726.5	880.405	817.278	842.18	977.542	1016.03	985.679	1064.86	1067.57	977.022	1149.78	0.00388068	0.00139363	0.00145235	0.0015926	0.00144297	0.00172121	0.00216012	0.00290361	0.00451435
mmu-miR-7a:Cbx4	12418	Cbx4	NM_007625	mmu-miR-7a	NCS	-0.104	7081.36	1835.28	0.259171	0	1.6	3.08	0.52	0.00442077	-0.035	1.67769	6.68551	Cbx4	2.6	2.08977	3.29128	4.37695	6.56796	6.68551	5.1537	2.64017	1.75995	1.29256	1.29762	2972.7	1366.24	1286.74	1377.67	1506.54	1512.3	1434.45	1640.14	2028.72	2114.14	2519.6	0.000874626	0.00152958	0.00255784	0.00317707	0.00435962	0.00442077	0.0035928	0.00160973	0.000867519
mmu-miR-322:Slc4a7	218756	Slc4a7	NM_001033270	mmu-miR-322	CS	-0.104	13998.8	4351.24	0.31083	0	10.31	145.2	0.07	0.00439318	-0.018	0.672627	19.3384	Slc4a7	16.7	12.1322	11.3956	14.7275	14.8646	13.5863	15.989	19.3384	14.7918	10.2535	10.9851	7048.2	3766.58	3588.1	3930.55	4296.01	4235.23	3988.8	4401.91	4481.79	4213.91	4978.95	0.0023694	0.00322101	0.00317595	0.00374694	0.00346009	0.00320792	0.00400848	0.00439318	0.00330043
mmu-miR-30c:Cant1	76025	Cant1	NM_029502	mmu-miR-30c	CS	-0.104	5132.96	2473.93	0.481969	0	3.95	225.53	0.02	0.0040332	-0.018	0.239167	9.40773	Cant1	6.4	7.97055	8.43061	8.41423	9.40773	8.57981	7.74629	6.44392	3.74569	3.8072	3.30322	4007.3	2205.72	2090.3	2343.47	2705.04	2911.35	3238.68	3763.95	3601.51	3127.74	3551.12	0.00159709	0.00361359	0.0040332	0.0035905	0.00347785	0.00294703	0.0023918	0.00171201	0.00104003
mmu-miR-30b:Cant1	76025	Cant1	NM_001025618	mmu-miR-30b	CS	-0.104	5132.96	2592.05	0.504982	0	3.95	72.59	0.05	0.0038545	-0.018	0.239167	9.40773	Cant1	6.4	7.97055	8.43061	8.41423	9.40773	8.57981	7.74629	6.44392	3.74569	3.8072	3.30322	4198.6	2307.6	2187.21	2441.83	2818.69	3035.92	3367.26	3897.52	3707.8	3225.27	3654.18	0.00152432	0.00345405	0.0038545	0.00344587	0.00333762	0.0028261	0.00230048	0.00165334	0.00101022
mmu-miR-145:Pramef8	242736	Pramef8	NM_172877	mmu-miR-145	NCS	-0.104	9507.47	2848.45	0.299601	0	4.32	31.2	0.14	0.00384333	-0.035	0.379416	7.90184	Pramef8	7	6.07453	6.73241	7.90184	7.15398	5.8504	3.76639	4.47485	5.70667	4.91965	4.99942	4613.9	1853.89	1832.17	2055.99	2416.84	2672.28	3135.16	3837.41	4059.87	3649.4	3962.43	0.00151715	0.00327664	0.00367456	0.00384333	0.00296006	0.00218929	0.00120134	0.00116611	0.00140563
mmu-miR-221:Dgke	56077	Dgke	NM_019505	mmu-miR-221	CS	-0.104	5822.84	1295.63	0.222508	0	1.67	69.36	0.02	0.00307735	-0.016	1.47	3.87777	Dgke	2.7	1.39981	1.16349	1.25798	1.79559	1.86783	2.3945	2.67849	3.87777	2.60748	2.79837	2098.2	947.812	937.509	1095.31	1186.83	1087.27	1016.57	1154.12	1260.1	1144.78	1323.84	0.00128682	0.00147689	0.00124104	0.00114851	0.00151292	0.00171791	0.00235547	0.0023208	0.00307735
mmu-miR-378:Tfdp2	211586	Tfdp2	NM_001184711	mmu-miR-378	NCS	-0.104	5927.04	1930.53	0.325716	0	2.96	15.16	0.2	0.00281086	-0.025	0.023207	5.3468	Tfdp2	4.8	5.26148	4.86352	4.94745	5.3468	4.96803	3.63888	3.41481	2.34767	1.72387	2.83093	3127.5	1871.84	1767.55	1866.57	2130.86	2193.88	2285.48	2606.38	2754.9	2465.92	2773.15	0.00153477	0.00281086	0.00275155	0.00265056	0.00250923	0.0022645	0.00159217	0.00131017	0.000852181
mmu-miR-421:Fam172a	68675	Fam172a	NM_001163419	mmu-miR-421	CS	-0.104	5789.94	2098.2	0.362387	0	3.02	61.46	0.05	0.00269667	-0.016	0.147802	4.9	Fam172a	4.9	4.42286	3.74872	4.09646	4.89634	3.99794	4.11205	4.21479	3.26412	2.64031	3.757	3398.5	1640.12	1552.46	1661.7	1830.57	1847.01	1704.42	1905.92	2107.96	2014.82	2486.23	0.00144181	0.00269667	0.00241469	0.00246522	0.00267476	0.00216455	0.00241259	0.00221142	0.00154847
mmu-miR-351:Atxn1l	52335	Atxn1l	NM_001080930	mmu-miR-351	CS	-0.104	6845.56	2136.71	0.312131	0	4.51	160.68	0.03	0.002556	-0.035	0.852402	7.3	Atxn1l	7.3	4.04319	4.17539	4.14537	5.21507	4.91599	4.65075	4.97574	4.69137	4.58813	5.16753	3460.3	1821.26	1695.08	1796.48	2040.32	2148.48	2156.95	2533.86	2543.23	2271.89	2643.35	0.00210964	0.00222	0.00246324	0.0023075	0.002556	0.00228812	0.00215617	0.0019637	0.00184465
mmu-miR-222:Dgke	56077	Dgke	NM_019505	mmu-miR-222	CS	-0.104	5822.84	1225.84	0.210523	0	1.67	555.85	0	0.00249857	-0.016	1.47	3.87777	Dgke	2.7	1.39981	1.16349	1.25798	1.79559	1.86783	2.3945	2.67849	3.87777	2.60748	2.79837	1985.5	1206.09	1128.38	1273.15	1393.33	1392.27	1336.21	1496.15	1551.99	1332.86	1556.92	0.00135986	0.00116061	0.00103111	0.000988086	0.00128871	0.00134157	0.00179201	0.00179026	0.00249857
mmu-miR-425:Ahcyl2	74340	Ahcyl2	NM_001171001	mmu-miR-425	NCS	-0.104	5591.23	1939.59	0.346899	0	1.6	20.02	0.08	0.00224533	-0.025	0.469301	4.58054	Ahcyl2	2.6	3.30859	3.20703	3.21229	3.62093	3.27069	3.72308	3.84556	4.58054	3.6963	3.42638	3141.5	1681.6	1552.27	1705.18	1794.29	1749.82	1658.14	1844.25	2201.4	2276.04	2665.16	0.00082763	0.00196753	0.00206602	0.00188385	0.00201803	0.00186915	0.00224533	0.00208516	0.00208074
mmu-miR-107:Usp31	76179	Usp31	NM_001033173	mmu-miR-107	NCS	-0.104	8700	3267.43	0.375567	0	5.56	1.26	4.4	0.00207305	-0.025	2.15252	9	Usp31	9	2.02427	1.70124	1.80997	1.98219	2.10969	3.11978	4.77589	6.10281	4.58636	6.4969	5292.8	2521.31	2342.54	2483.05	2777.89	2805.54	2674.06	2973.89	2943.88	2712.54	3143.41	0.00170042	0.000802865	0.000726239	0.00072893	0.00071356	0.000751974	0.00116668	0.00160594	0.00207305
mmu-miR-24:Atp6v0a1	11975	Atp6v0a1	NM_016920	mmu-miR-24	NCS	-0.104	11931.5	4235.48	0.354982	0	3.4	12.1	0.28	0.00207021	-0.023	0.892344	7.45869	Atp6v0a1	5.5	4.01828	4.14895	4.91918	6.47286	6.3218	7.45869	7.14338	6.15346	4.97378	4.56104	6861	3389.47	3189.65	3361.07	3694.14	3694.05	3602.86	3991	4259.37	3978.72	4483.06	0.000801632	0.00118552	0.00130076	0.00146357	0.0017522	0.00171134	0.00207021	0.00178987	0.00144469
mmu-miR-103:Usp31	76179	Usp31	NM_001033173	mmu-miR-103	NCS	-0.104	8700	3291.43	0.378325	0	5.56	130.79	0.04	0.00206827	-0.025	2.15252	9	Usp31	9	2.02427	1.70124	1.80997	1.98219	2.10969	3.11978	4.77589	6.10281	4.58636	6.4969	5331.7	2525.83	2346.33	2488.4	2784.18	2812.53	2680.01	2979.94	2950.68	2719.82	3155.3	0.00168802	0.000801428	0.000725065	0.000727362	0.000711946	0.000750105	0.00116409	0.00160268	0.00206827
mmu-miR-30a:A130010J15Rik	319266	A130010J15Rik	NM_001160360	mmu-miR-30a	NCS	-0.104	5132.96	717.12	0.139709	0	1.23	1439.03	0	0.00193748	-0.018	0.753543	2	A130010J15Rik	2	1.18629	1.1763	1.3236	1.21594	0.844798	0.336666	0.533739	0.670082	0.789671	1.20088	1161.3	669.499	636.053	683.156	745.299	752.204	728.05	786.739	806.476	763.439	876.612	0.00172221	0.00177191	0.00184937	0.00193748	0.00163148	0.0011231	0.000462422	0.00067842	0.000830877
mmu-miR-30d:A130010J15Rik	319266	A130010J15Rik	NM_001160359	mmu-miR-30d	NCS	-0.104	5132.96	728.69	0.141963	0	1.23	1175.28	0	0.00191578	-0.018	0.753543	2	A130010J15Rik	2	1.18629	1.1763	1.3236	1.21594	0.844798	0.336666	0.533739	0.670082	0.789671	1.20088	1180.1	677.847	643.366	690.894	755.851	766.308	739.058	795.958	815.824	772.511	886.54	0.00169477	0.00175008	0.00182835	0.00191578	0.0016087	0.00110243	0.000455534	0.000670561	0.000821356
mmu-miR-29a:Xpo7	65246	Xpo7	NM_023045	mmu-miR-29a	NCS	-0.104	9141.67	2905.55	0.317836	0	5.12	400.56	0.01	0.00176329	-0.025	1.84242	8.3	Xpo7	8.3	2.31448	1.94799	2.02764	2.04278	1.98325	1.89076	1.7992	2.10031	2.36596	3.20848	4707.1	2928.27	2811.09	3170.48	3460.5	3338.07	3261.82	3819.8	3855.02	3338.55	3940.76	0.00176329	0.000790392	0.000692966	0.000639538	0.000590314	0.00059413	0.000579665	0.000471019	0.000544825
mmu-miR-29b:Xpo7	65246	Xpo7	NM_023045	mmu-miR-29b	NCS	-0.104	9141.67	2966.39	0.324491	0	5.12	17.75	0.29	0.00172719	-0.025	1.84242	8.3	Xpo7	8.3	2.31448	1.94799	2.02764	2.04278	1.98325	1.89076	1.7992	2.10031	2.36596	3.20848	4805.5	2959.55	2845.52	3198.66	3506.61	3395.75	3375.36	4029.08	4020.41	3412.4	3978.62	0.00172719	0.000782038	0.000684581	0.000633903	0.000582552	0.000584039	0.000560166	0.000446553	0.000522412
mmu-miR-96:Bcl2l13	94044	Bcl2l13	NM_153516	mmu-miR-96	CS	-0.104	5594.38	1959.31	0.350228	0	3.33	7.52	0.44	0.00170138	-0.013	0.973748	5.4	Bcl2l13	5.4	2.74958	2.50538	2.49358	2.93772	3.11868	2.99309	2.84998	2.43393	2.80685	3.94522	3173.9	1684.61	1603.51	1761.22	1952.03	1934.71	1879.85	2099.98	2188.37	2007.3	2389.52	0.00170138	0.00163217	0.00156243	0.00141582	0.00150495	0.00161197	0.00159219	0.00135715	0.00111221
mmu-miR-378:Rftn2	74013	Rftn2	NM_028713	mmu-miR-378	NCS	-0.104	5927.04	1930.53	0.325716	0	0.74	15.16	0.05	0.00164023	-0.035	-0.141824	3.07025	Rftn2	1.2	3.07025	2.37266	2.20584	2.4711	2.78279	1.56546	1.28946	0.742665	0.759473	1.23797	3127.5	1871.84	1767.55	1866.57	2130.86	2193.88	2285.48	2606.38	2754.9	2465.92	2773.15	0.000383693	0.00164023	0.00134234	0.00118176	0.00115967	0.00126844	0.000684958	0.000494733	0.00026958
mmu-let-7i:Plagl2	54711	Plagl2	NM_018807	mmu-let-7i	CS	-0.104	5456.85	1634.59	0.299548	0	2.65	2262.57	0	0.00162424	-0.025	2.79581	4.3	Plagl2	4.3	0.619221	0.622679	0.610655	0.684786	0.794342	1.00438	1.25472	0.991471	1.1757	0.906699	2647.4	1639.78	1557.18	1725.15	2103.21	2145.21	2170.26	2350.42	2403.92	2356.66	2513.72	0.00162424	0.000377625	0.000399877	0.000353973	0.000325591	0.000370287	0.000462793	0.000533827	0.000412439
mmu-miR-351:Psmf1	228769	Psmf1	NM_212446	mmu-miR-351	NCS	-0.104	6845.56	2136.71	0.312131	0	3.15	160.68	0.02	0.00147386	-0.039	0.984738	5.1	Psmf1	5.1	2.57712	2.26392	2.28542	2.31319	2.31361	2.41866	2.3801	2.31735	3.34461	3.53202	3460.3	1821.26	1695.08	1796.48	2040.32	2148.48	2156.95	2533.86	2543.23	2271.89	2643.35	0.00147386	0.00141502	0.00133558	0.00127217	0.00113374	0.00107686	0.00112133	0.000939319	0.000911182
mmu-miR-298:Pptc7	320717	Pptc7	NM_177242	mmu-miR-298	NCS	-0.104	13844.1	6286.4	0.454084	0	4.94	434.88	0.01	0.00141586	-0.06	0.893739	8	Pptc7	8	4.30574	3.75524	4.09618	4.8267	5.13579	5.70675	7.48605	6.56662	6.29016	7.30955	10183.5	4751.19	4301.08	4433.16	4867.66	4967.84	4759.04	5287.27	5630.51	5527.92	6211.62	0.000785585	0.000906245	0.000873093	0.000923986	0.000991586	0.00103381	0.00119914	0.00141586	0.00116626
mmu-miR-1839-5p:E2f6	50496	E2f6	NM_033270	mmu-miR-1839-5p	CS	-0.104	5079.2	2468.86	0.486073	0	3.21	5.94	0.54	0.00131322	-0.016	0.975091	5.2	E2f6	5.2	2.64528	2.03377	2.49232	2.32308	2.83254	1.8187	2.00817	2.75113	3.35658	4.39761	3999.4	2241.69	2126.09	2323.25	2696.26	2697.31	2678.33	2864.64	2866.25	2875.02	3348.71	0.0013002	0.00118004	0.000956578	0.00107277	0.000861593	0.00105014	0.000679043	0.00070102	0.000959837
mmu-miR-145:Rcor2	104383	Rcor2	NM_054048	mmu-miR-145	NCS	-0.104	9507.47	2848.45	0.299601	0	2.53	31.2	0.08	0.000888619	-0.023	1.80908	4.1	Rcor2	4.1	1.17003	1.04943	1.04876	1.00465	0.56143	0.699127	0.365491	0.529643	0.681359	0.889778	4613.9	1853.89	1832.17	2055.99	2416.84	2672.28	3135.16	3837.41	4059.87	3649.4	3962.43	0.000888619	0.000631123	0.000572781	0.0005101	0.000415688	0.000210094	0.000222995	9.52441e-05	0.000130458
mmu-miR-22:Pcnx	54604	Pcnx	NM_018814	mmu-miR-22	NCS	-0.104	10981.7	4286.62	0.390343	0	1.42	14675.3	0	0.000813922	-0.025	0.47827	2.46096	Pcnx	2.3	1.76657	1.88115	2.01345	2.08824	2.1344	2.37584	2.46096	2.26494	1.69826	1.51656	6943.3	2722.71	2523.64	2745.53	3043.22	3059.56	2919	3315.3	3545.77	3464.33	4018.26	0.000331255	0.000648828	0.000745411	0.000733357	0.000686193	0.000697618	0.000813922	0.000742303	0.000638773
mmu-let-7e:Apba1	319924	Apba1	NM_177034	mmu-let-7e	CS	-0.104	5456.85	1526.47	0.279735	0	0	186.15	0	0.000802781	-0.025	0.497451	1.41622	Apba1	0	1.00319	1.20539	1.20582	1.41622	1.1723	1.00812	0.480872	0.284649	0.257586	0.26944	2472.5	1567.88	1501.52	1666.65	2030.89	2051.67	2075.21	2233.99	2302.74	2273.09	2401.21	0	0.000639838	0.000802781	0.000723499	0.00069734	0.000571387	0.000485792	0.000215252	0.000123613
mmu-miR-149:Ncoa1	17977	Ncoa1	NM_010881	mmu-miR-149	NCS	-0.104	13529.6	4037.74	0.298438	0	0.8	13.05	0.06	0.000778085	-0.035	0.307227	2.11922	Ncoa1	1.3	1.71274	1.92459	1.82569	2.11922	1.70478	1.58939	1.63801	1.2083	0.697196	0.842446	6540	2689.96	2473.49	2632.74	2884.83	2998.65	2876.08	3213.92	3564.37	3515.12	3907.69	0.000198777	0.000636717	0.000778085	0.000693456	0.000734608	0.000568516	0.000552623	0.000509661	0.000338994
mmu-miR-15a:Tbc1d5	72238	Tbc1d5	NM_028162	mmu-miR-15a	NCS	-0.104	13998.8	4367.59	0.311998	0	1.79	15.78	0.11	0.000710118	-0.025	0.61419	2.9	Tbc1d5	2.9	1.89456	2.04	1.96536	2.29831	2.22963	2.13724	1.76671	1.17553	0.980506	1.61189	7074.2	3063.04	2872.76	3051.71	3360.11	3399.42	3222.2	3580.86	3769.99	3730.42	4480.31	0.00040994	0.000618522	0.000710118	0.000644019	0.000683999	0.000655885	0.000663286	0.000493375	0.000311812
mmu-miR-155:AK010878	100233175	AK010878	NM_001142939	mmu-miR-155	NCS	-0.104	1977.59	1322.7	0.668844	0	0.93	15.05	0.06	0.000700117	-0.029	7.22882	1.5		1.5	0.01										2142.5	1084.91	973.595	1011.61	1089.03	1105.06	1049.55	1182.34	1258.84	1192.98	1441.82	0.000700117	9.21739e-06	0	0	0	0	0	0	0
mmu-miR-15b:Tbc1d5	72238	Tbc1d5	NM_028162	mmu-miR-15b	NCS	-0.104	13998.8	4368.79	0.312084	0	1.79	57.13	0.03	0.000648897	-0.025	0.61419	2.9	Tbc1d5	2.9	1.89456	2.04	1.96536	2.29831	2.22963	2.13724	1.76671	1.17553	0.980506	1.61189	7075.8	3346.94	3143.8	3363.2	3698.63	3705.84	3543.64	3930.46	4142.35	4024.88	4753.24	0.000409848	0.000566057	0.000648897	0.000584371	0.000621395	0.000601653	0.000603119	0.000449492	0.000283783
mmu-miR-30c:A130010J15Rik	319266	A130010J15Rik	NM_001160360	mmu-miR-30c	NCS	-0.104	5132.96	2473.93	0.481969	0	1.23	225.53	0.01	0.000564803	-0.018	0.753543	2	A130010J15Rik	2	1.18629	1.1763	1.3236	1.21594	0.844798	0.336666	0.533739	0.670082	0.789671	1.20088	4007.3	2205.72	2090.3	2343.47	2705.04	2911.35	3238.68	3763.95	3601.51	3127.74	3551.12	0.000499089	0.000537825	0.000562742	0.000564803	0.000449509	0.000290174	0.000103951	0.000141803	0.000186056
mmu-miR-30b:A130010J15Rik	319266	A130010J15Rik	NM_001160359	mmu-miR-30b	NCS	-0.104	5132.96	2592.05	0.504982	0	1.23	72.59	0.02	0.000542052	-0.018	0.753543	2	A130010J15Rik	2	1.18629	1.1763	1.3236	1.21594	0.844798	0.336666	0.533739	0.670082	0.789671	1.20088	4198.6	2307.6	2187.21	2441.83	2818.69	3035.92	3367.26	3897.52	3707.8	3225.27	3654.18	0.000476349	0.00051408	0.000537808	0.000542052	0.000431384	0.000278268	9.99823e-05	0.000136943	0.000180722
mmu-miR-182:Cnnm3	94218	Cnnm3	NM_053186	mmu-miR-182	CS	-0.104	6002.47	3444.8	0.573897	0	0.86	849.3	0	0.000472654	-0.013	0.567531	1.4	Cnnm3	1.4	0.944679	1.00332	1.1513	1.14629	0.861808	0.809759	0.763916	0.542009	0.493075	0.554575	5580.6	2298.6	2224.02	2435.82	2823.87	2837.45	2817.53	3074.39	3292.88	3367.17	3814.5	0.000250869	0.000410979	0.000451129	0.000472654	0.000405929	0.000303726	0.0002874	0.000248477	0.0001646
mmu-miR-322:Prdm15	114604	Prdm15	NM_144789	mmu-miR-322	NCS	-0.104	13998.8	4351.24	0.31083	0	2.04	145.2	0.01	0.000468205	-0.06	1.0901	3.3	Prdm15	3.3	1.55011	1.63229	1.42633	1.62611	1.28381	1.06149	1.27354	1.38205	1.23821	1.8037	7048.2	3766.58	3588.1	3930.55	4296.01	4235.23	3988.8	4401.91	4481.79	4213.91	4978.95	0.000468205	0.000411543	0.000454918	0.000362884	0.000378516	0.000303126	0.000266118	0.000289315	0.00030837
mmu-miR-34c:Nav1	215690	Nav1	NM_173437	mmu-miR-34c	CS	-0.104	11143.3	2299.2	0.206331	0	0.93	18.01	0.05	0.000402685	-0.016	7.22882	1.5		1.5	0.01										3725	2008.54	1947.24	2105.38	2493.47	2600.72	2667.86	2918.11	2858.34	2551.2	2711.84	0.000402685	4.97874e-06	0	0	0	0	0	0	0
mmu-miR-34a:Nav1	215690	Nav1	NM_173437	mmu-miR-34a	CS	-0.104	11143.3	2845.14	0.255324	0	0.93	2.77	0.33	0.000325471	-0.016	7.22882	1.5		1.5	0.01										4608.7	2293.21	2228.17	2434.73	2857.76	2927.74	2978.36	3296.37	3374.22	3108.78	3409.9	0.000325471	4.3607e-06	0	0	0	0	0	0	0
mmu-miR-15a:Zfp609	214812	Zfp609	NM_172536	mmu-miR-15a	CS	-0.104	13998.8	4367.59	0.311998	0	1.42	15.78	0.09	0.000325125	-0.025	7.84549	2.3		2.3	0.01										7074.2	3063.04	2872.76	3051.71	3360.11	3399.42	3222.2	3580.86	3769.99	3730.42	4480.31	0.000325125	3.26473e-06	0	0	0	0	0	0	0
mmu-miR-15b:Zfp609	214812	Zfp609	NM_172536	mmu-miR-15b	CS	-0.104	13998.8	4368.79	0.312084	0	1.42	57.13	0.02	0.000325052	-0.025	7.84549	2.3		2.3	0.01										7075.8	3346.94	3143.8	3363.2	3698.63	3705.84	3543.64	3930.46	4142.35	4024.88	4753.24	0.000325052	2.9878e-06	0	0	0	0	0	0	0
mmu-miR-24:Slc35c1	228368	Slc35c1	NM_145832	mmu-miR-24	NCS	-0.104	11931.5	4235.48	0.354982	0	1.11	12.1	0.09	0.000262352	-0.025	7.49185	1.8		1.8	0.01										6861	3389.47	3189.65	3361.07	3694.14	3694.05	3602.86	3991	4259.37	3978.72	4483.06	0.000262352	2.95031e-06	0	0	0	0	0	0	0
mmu-miR-466b-3p:Cdyl2	75796	Cdyl2	NM_029441	mmu-miR-466b-3p	CS	-0.104	4908.95	2073.62	0.422416	0	0.68	6.51	0.1	0.000184848	-0.026	1.57734	1.23563	Cdyl2	1.1	0.414058	0.435776	0.295753	0.353224	0.503763	0.346517	0.385508	1.23563	0.533562	0.216282	9376	5999.53	5689.81	6398.8	7188.73	7166.09	6612.05	7009.47	6684.57	5973.24	7119.99	0.000117321	6.9015e-05	7.65888e-05	4.62201e-05	4.91358e-05	7.02982e-05	5.24069e-05	5.49982e-05	0.000184848
mmu-miR-466b-3p:Cdyl2	75796	Cdyl2	NM_029441	mmu-miR-466b-3p	CS	-0.104	4908.95	2073.62	0.422416	0	0.68	6.51	0.1	0.000184848	-0.026	1.57734	1.23563	Cdyl2	1.1	0.414058	0.435776	0.295753	0.353224	0.503763	0.346517	0.385508	1.23563	0.533562	0.216282	9376	5999.53	5689.81	6398.8	7188.73	7166.09	6612.05	7009.47	6684.57	5973.24	7119.99	0.000117321	6.9015e-05	7.65888e-05	4.62201e-05	4.91358e-05	7.02982e-05	5.24069e-05	5.49982e-05	0.000184848
mmu-miR-466b-3p:Cdyl2	75796	Cdyl2	NM_029441	mmu-miR-466b-3p	CS	-0.104	4908.95	2073.62	0.422416	0	0.68	6.51	0.1	0.000184848	-0.026	1.57734	1.23563	Cdyl2	1.1	0.414058	0.435776	0.295753	0.353224	0.503763	0.346517	0.385508	1.23563	0.533562	0.216282	9376	5999.53	5689.81	6398.8	7188.73	7166.09	6612.05	7009.47	6684.57	5973.24	7119.99	0.000117321	6.9015e-05	7.65888e-05	4.62201e-05	4.91358e-05	7.02982e-05	5.24069e-05	5.49982e-05	0.000184848
mmu-miR-30e:Nedd4	17999	Nedd4	NM_010890	mmu-miR-30e	CS	-0.105	5132.96	1633.25	0.318189	0.12	118.09	588.39	0.2	0.158611	-0.018	-0.0782768	233.812	Nedd4	191.3	233.812	205.33	207.028	221.464	211.34	193.513	195.189	152.283	123.589	136.213	2645.4	1474.12	1364.98	1464.16	1593.8	1604.64	1548.58	1716.04	1734.6	1607.65	1904.69	0.0723142	0.158611	0.150427	0.141397	0.138954	0.131706	0.124962	0.113744	0.0877915
mmu-miR-30c:Nedd4	17999	Nedd4	NM_010890	mmu-miR-30c	CS	-0.105	5132.96	2473.93	0.481969	0.08	118.09	225.53	0.52	0.106003	-0.018	-0.0782768	233.812	Nedd4	191.3	233.812	205.33	207.028	221.464	211.34	193.513	195.189	152.283	123.589	136.213	4007.3	2205.72	2090.3	2343.47	2705.04	2911.35	3238.68	3763.95	3601.51	3127.74	3551.12	0.0477379	0.106003	0.0982299	0.0883425	0.0818709	0.0725919	0.0597505	0.0518575	0.0422831
mmu-miR-30b:Nedd4	17999	Nedd4	NM_010890	mmu-miR-30b	CS	-0.105	5132.96	2592.05	0.504982	0.07	118.09	72.59	1.63	0.101323	-0.018	-0.0782768	233.812	Nedd4	191.3	233.812	205.33	207.028	221.464	211.34	193.513	195.189	152.283	123.589	136.213	4198.6	2307.6	2187.21	2441.83	2818.69	3035.92	3367.26	3897.52	3707.8	3225.27	3654.18	0.0455628	0.101323	0.0938775	0.0847839	0.0785698	0.0696132	0.057469	0.0500803	0.041071
mmu-miR-222:Erbb2ip	59079	Erbb2ip	NM_021563	mmu-miR-222	NCS	-0.105	5822.84	1225.84	0.210523	0.03	25.19	555.85	0.05	0.0384722	-0.035	0.180403	50.069	Erbb2ip	40.8	44.1837	43.4113	46.5333	50.069	43.1064	39.3092	36.0204	24.0026	22.8149	35.0085	1985.5	1206.09	1128.38	1273.15	1393.33	1392.27	1336.21	1496.15	1551.99	1332.86	1556.92	0.020549	0.0366337	0.0384722	0.0365498	0.0359348	0.0309612	0.0294184	0.0240755	0.0154656
mmu-miR-30e:Rad23b	19359	Rad23b	NM_009011	mmu-miR-30e	CS	-0.105	5132.96	1633.25	0.318189	0.06	58.58	588.39	0.1	0.0365646	-0.05	1.97384	94.9	Rad23b	94.9	24.1592	22.2082	22.5915	24.0933	25.959	23.9206	30.0126	44.365	48.0797	69.6443	2645.4	1474.12	1364.98	1464.16	1593.8	1604.64	1548.58	1716.04	1734.6	1607.65	1904.69	0.0358736	0.0163889	0.01627	0.0154297	0.0151169	0.0161775	0.0154468	0.0174895	0.0255765
mmu-miR-450b-5p:Litaf	56722	Litaf	NM_019980	mmu-miR-450b-5p	NCS	-0.105	5703.58	1389.64	0.243643	0.02	16.3	21.62	0.75	0.0243187	-0.035	1.48418	35.5201	Litaf	26.4	12.6967	12.4599	15.1174	18.9148	22.5469	27.0294	31.5388	35.5201	32.226	34.2976	2251.5	1342.83	1252.58	1357.25	1461.54	1426.17	1370.51	1483.86	1472.87	1325.15	1593.43	0.0117255	0.00945515	0.00994737	0.0111383	0.0129417	0.0158094	0.0197221	0.0212545	0.0241162
mmu-let-7d:H13	14950	H13	NM_001159553	mmu-let-7d	NCS	-0.105	5456.85	1230.33	0.225465	0.01	7.1	197.39	0.04	0.0228289	-0.018	0.146227	27.4189	H13	11.5	24.776	22.9869	21.0606	24.4111	27.0492	27.4189	25.8885	24.7231	24.0106	24.2586	1992.9	1166.15	1046.36	1137.26	1237.1	1238.58	1201.06	1390.39	1460.85	1322.21	1452.31	0.00577049	0.021246	0.0219684	0.0185187	0.0197325	0.021839	0.0228289	0.0186196	0.0169238
mmu-miR-23a:Ccdc127	67433	Ccdc127	NM_001168658	mmu-miR-23a	NCS	-0.105	5694.14	742.63	0.13042	0.01	4.81	70.93	0.07	0.0211559	-0.025	0.815789	20.8561	Ccdc127	7.8	11.8483	11.221	12.796	13.6493	12.9612	11.5636	12.4421	15.7658	15.4266	20.8561	1202.7	640.945	603.899	645.83	699.169	697.535	660.403	809.623	860.671	802.279	985.828	0.00648541	0.0184857	0.0185809	0.0198133	0.0195222	0.0185814	0.0175099	0.0153678	0.018318
mmu-miR-186:G3bp2	23881	G3bp2	NM_011816	mmu-miR-186	NCS	-0.105	1919.88	1873.02	0.975592	0.03	32.04	494.82	0.06	0.0171061	-0.025	1.53647	51.9	G3bp2	51.9	17.8914	18.0045	20.6428	23.348	23.3367	23.9402	29.088	34.9524	30.1966	36.1887	3034	1329.68	1382.71	1584.93	1771.55	1736.58	1687.2	1890.86	2207	2083.72	2316.47	0.0171061	0.0134554	0.0130212	0.0130244	0.0131794	0.0134383	0.0141893	0.0153835	0.0158371
mmu-let-7c:H13	14950	H13	NM_001159553	mmu-let-7c	NCS	-0.105	5456.85	1506.34	0.276046	0.01	7.1	299.47	0.02	0.0159158	-0.018	0.146227	27.4189	H13	11.5	24.776	22.9869	21.0606	24.4111	27.0492	27.4189	25.8885	24.7231	24.0106	24.2586	2439.9	1556.69	1479.9	1634.29	1991.82	2017.34	2039.94	2201.7	2277.94	2247.56	2371.8	0.00471331	0.0159158	0.0155328	0.0128867	0.0122557	0.0134083	0.013441	0.0117584	0.0108533
mmu-let-7e:H13	14950	H13	NM_001159553	mmu-let-7e	NCS	-0.105	5456.85	1526.47	0.279735	0.01	7.1	186.15	0.04	0.0158022	-0.018	0.146227	27.4189	H13	11.5	24.776	22.9869	21.0606	24.4111	27.0492	27.4189	25.8885	24.7231	24.0106	24.2586	2472.5	1567.88	1501.52	1666.65	2030.89	2051.67	2075.21	2233.99	2302.74	2273.09	2401.21	0.00465116	0.0158022	0.0153091	0.0126365	0.0120199	0.013184	0.0132126	0.0115884	0.0107364
mmu-let-7a:H13	14950	H13	NM_001159553	mmu-let-7a	NCS	-0.105	5456.85	1533.24	0.280975	0.01	7.1	475.37	0.01	0.0157006	-0.018	0.146227	27.4189	H13	11.5	24.776	22.9869	21.0606	24.4111	27.0492	27.4189	25.8885	24.7231	24.0106	24.2586	2483.5	1578.03	1501.89	1659.12	2021.46	2045.76	2066.21	2226.03	2301.87	2273.26	2403.59	0.00463056	0.0157006	0.0153053	0.0126939	0.012076	0.0132221	0.0132701	0.0116299	0.0107404
mmu-let-7g:H13	14950	H13	NM_001159553	mmu-let-7g	NCS	-0.105	5456.85	1552.3	0.284468	0.01	7.1	207.56	0.03	0.0155321	-0.018	0.146227	27.4189	H13	11.5	24.776	22.9869	21.0606	24.4111	27.0492	27.4189	25.8885	24.7231	24.0106	24.2586	2514.3	1595.15	1520.26	1680.26	2048.87	2075.39	2101.21	2261.61	2309.77	2272.45	2399.42	0.00457384	0.0155321	0.0151204	0.0125341	0.0119144	0.0130333	0.0130491	0.011447	0.0107037
mmu-miR-98:H13	14950	H13	NM_001159553	mmu-miR-98	NCS	-0.105	5456.85	1538.71	0.281978	0.01	7.1	93.48	0.08	0.0154165	-0.018	0.146227	27.4189	H13	11.5	24.776	22.9869	21.0606	24.4111	27.0492	27.4189	25.8885	24.7231	24.0106	24.2586	2492.1	1607.1	1536.03	1701.21	2065.63	2085.35	2104.18	2270.85	2349.9	2313.91	2448.27	0.00461458	0.0154165	0.0149652	0.0123798	0.0118177	0.0129711	0.0130307	0.0114003	0.0105209
mmu-let-7b:H13	14950	H13	NM_001159553	mmu-let-7b	NCS	-0.105	5456.85	1588.43	0.291089	0.01	7.1	51.66	0.14	0.015279	-0.018	0.146227	27.4189	H13	11.5	24.776	22.9869	21.0606	24.4111	27.0492	27.4189	25.8885	24.7231	24.0106	24.2586	2572.7	1621.58	1532.48	1703.01	2085.38	2131.18	2148.49	2338.23	2388.71	2350.28	2487.3	0.00447001	0.015279	0.0149998	0.0123667	0.0117058	0.0126921	0.0127619	0.0110719	0.01035
mmu-let-7f:H13	14950	H13	NM_001159553	mmu-let-7f	NCS	-0.105	5456.85	1571.36	0.287961	0.01	7.1	2685.88	0	0.0151655	-0.018	0.146227	27.4189	H13	11.5	24.776	22.9869	21.0606	24.4111	27.0492	27.4189	25.8885	24.7231	24.0106	24.2586	2545.2	1633.71	1551.14	1724.91	2085.27	2111.25	2112.99	2283.41	2369.84	2354.7	2537.21	0.00451831	0.0151655	0.0148193	0.0122097	0.0117064	0.012812	0.0129763	0.0113376	0.0104324
mmu-let-7i:H13	14950	H13	NM_001159553	mmu-let-7i	NCS	-0.105	5456.85	1634.59	0.299548	0.01	7.1	2262.57	0	0.0151094	-0.018	0.146227	27.4189	H13	11.5	24.776	22.9869	21.0606	24.4111	27.0492	27.4189	25.8885	24.7231	24.0106	24.2586	2647.4	1639.78	1557.18	1725.15	2103.21	2145.21	2170.26	2350.42	2403.92	2356.66	2513.72	0.00434388	0.0151094	0.0147619	0.012208	0.0116066	0.0126091	0.0126339	0.0110144	0.0102845
mmu-miR-181a:Cul5	75717	Cul5	NM_001161618	mmu-miR-181a	CS	-0.105	5297.59	1365.09	0.257681	0.01	11.85	697.71	0.02	0.0149419	-0.025	0.874007	24.1686	Cul5	19.2	13.1871	12.4513	13.5866	14.5024	14.7961	13.313	17.5828	21.2493	18.8947	24.1686	2211.5	1315.74	1213.18	1285.52	1394.86	1394.03	1309.82	1456.63	1456.92	1288.28	1617.51	0.00868189	0.0100226	0.0102634	0.010569	0.010397	0.0106139	0.010164	0.0120709	0.0145851
mmu-miR-181b:Cul5	75717	Cul5	NM_001161618	mmu-miR-181b	CS	-0.105	5297.59	1462.98	0.27616	0.01	11.85	179.29	0.07	0.0138862	-0.025	0.874007	24.1686	Cul5	19.2	13.1871	12.4513	13.5866	14.5024	14.7961	13.313	17.5828	21.2493	18.8947	24.1686	2370.1	1389.84	1277.95	1359.96	1473.52	1472.31	1381.78	1542.39	1551.96	1379.47	1740.47	0.00810092	0.00948825	0.00974318	0.00999045	0.00984203	0.0100496	0.0096347	0.0113997	0.0136919
mmu-miR-7a:Ezr	22350	Ezr	NM_009510	mmu-miR-7a	NCS	-0.105	7081.36	1835.28	0.259171	0.01	9.57	3.08	3.11	0.0124193	-0.025	1.13333	20.37	Ezr	15.5	9.28594	8.605	9.3304	13.5684	16.0545	15.4588	20.3694	20.37	12.6141	9.22577	2972.7	1366.24	1286.74	1377.67	1506.54	1512.3	1434.45	1640.14	2028.72	2114.14	2519.6	0.00521412	0.0067967	0.00668743	0.0067726	0.00900631	0.010616	0.0107768	0.0124193	0.0100408
mmu-miR-27a:Slc25a25	227731	Slc25a25	NM_001164357	mmu-miR-27a	CS	-0.105	7892.53	2347.59	0.297445	0	4.07	40.28	0.1	0.00752375	-0.016	3.48411	19.8127	Slc25a25	6.6	1.77061	2.45754	7.173	16.6637	19.8127	11.6804	8.08505	6.66086	6.69378	8.6113	3802.5	1924.35	1920.32	2225.34	2597.77	2633.35	2456.19	2696.42	2697.5	2501.07	2925.01	0.0017357	0.000920107	0.00127975	0.00322333	0.00641461	0.00752375	0.0047555	0.00299844	0.00246927
mmu-miR-27b:Slc25a25	227731	Slc25a25	NM_146118	mmu-miR-27b	CS	-0.105	7892.53	2435.02	0.308522	0	4.07	2262.69	0	0.00715012	-0.016	3.48411	19.8127	Slc25a25	6.6	1.77061	2.45754	7.173	16.6637	19.8127	11.6804	8.08505	6.66086	6.69378	8.6113	3944.2	2061.26	2042.38	2359.83	2744.09	2770.96	2588.16	2848.08	2842.79	2613.88	3057.58	0.00167334	0.000858996	0.00120327	0.00303963	0.00607257	0.00715012	0.00451302	0.00283877	0.00234307
mmu-let-7g:Cdkn2aipnl	52626	Cdkn2aipnl	NM_029976	mmu-let-7g	NCS	-0.105	5456.85	1552.3	0.284468	0.01	10.62	207.56	0.05	0.00684087	-0.02	1.89816	17.2	Cdkn2aipnl	17.2	4.6145	4.5198	4.01956	4.61573	3.63414	3.54097	4.28813	4.61929	5.46979	7.58058	2514.3	1595.15	1520.26	1680.26	2048.87	2075.39	2101.21	2261.61	2309.77	2272.45	2399.42	0.00684087	0.00289283	0.00297304	0.00239222	0.00225282	0.00175106	0.00168521	0.00189606	0.00199989
mmu-miR-98:Sec24c	218811	Sec24c	NM_001168273	mmu-miR-98	CS	-0.105	5456.85	1538.71	0.281978	0.01	10.43	93.48	0.11	0.00678143	-0.016	1.76183	16.9	Sec24c	16.9	4.98337	5.56919	4.8853	5.53689	5.57521	4.92702	4.61626	3.61334	5.68805	5.62175	2492.1	1607.1	1536.03	1701.21	2065.63	2085.35	2104.18	2270.85	2349.9	2313.91	2448.27	0.00678143	0.00310084	0.00362571	0.00287166	0.00268048	0.00267351	0.00234154	0.00203283	0.00153765
mmu-miR-3057-5p:Bcr	110279	Bcr	NM_001081412	mmu-miR-3057-5p	NCS	-0.105	1697.47	808.34	0.476203	0.01	4.88	7.86	0.62	0.00632075	-0.025	1.06542	7.9	Bcr	7.9	3.77488	3.91879	3.50756	4.29593	4.23738	4.50696	4.94058	5.19577	3.80798	3.4798	1309.6	728.785	672.82	712.398	774.081	777.515	743.853	819.498	822.018	745.928	870.761	0.00603238	0.00517969	0.00582442	0.0049236	0.00554971	0.0054499	0.00605894	0.00602879	0.00632075
mmu-miR-186:Xiap	11798	Xiap	NM_009688	mmu-miR-186	NCS	-0.105	1919.88	1873.02	0.975592	0	3.15	494.82	0.01	0.00562437	-0.044	-0.0506314	7.47861	Xiap	5.1	7.47861	6.87806	7.2207	7.025	5.96729	4.14695	3.63324	3.69151	3.02924	3.67501	3034	1329.68	1382.71	1584.93	1771.55	1736.58	1687.2	1890.86	2207	2083.72	2316.47	0.00168095	0.00562437	0.00497434	0.00455584	0.00396545	0.00343624	0.00245789	0.00192147	0.00167264
mmu-miR-107:Rock2	19878	Rock2	NM_009072	mmu-miR-107	NCS	-0.105	8700	3267.43	0.375567	0.01	10.43	1.26	8.27	0.00549143	-0.025	0.573873	16.9	Rock2	16.9	11.3536	10.2251	11.6243	13.6197	15.4064	13.5755	14.6691	15.9057	12.0137	16.7052	5292.8	2521.31	2342.54	2483.05	2777.89	2805.54	2674.06	2973.89	2943.88	2712.54	3143.41	0.00319302	0.00450306	0.00436497	0.00468146	0.0049029	0.00549143	0.00507674	0.00493263	0.00540297
mmu-miR-103:Rock2	19878	Rock2	NM_009072	mmu-miR-103	NCS	-0.105	8700	3291.43	0.378325	0.01	10.43	130.79	0.08	0.00547778	-0.025	0.573873	16.9	Rock2	16.9	11.3536	10.2251	11.6243	13.6197	15.4064	13.5755	14.6691	15.9057	12.0137	16.7052	5331.7	2525.83	2346.33	2488.4	2784.18	2812.53	2680.01	2979.94	2950.68	2719.82	3155.3	0.00316972	0.004495	0.00435792	0.00467139	0.00489181	0.00547778	0.00506547	0.00492262	0.00539051
mmu-miR-342-3p:Zbtb41	226470	Zbtb41	NM_172643	mmu-miR-342-3p	NCS	-0.105	5903.64	1429.08	0.242068	0.01	6.17	18.69	0.33	0.00530847	-0.025	1.05467	10	Zbtb41	10	4.81406	4.19958	4.84569	5.37916	5.3479	4.96067	6.67392	8.04939	6.9771	9.3386	2314.8	1226.99	1143.37	1165.08	1310.39	1336.61	1284.36	1430.5	1516.33	1495.58	1818.68	0.00432003	0.00392349	0.003673	0.00415911	0.00410501	0.00400108	0.00386236	0.00466546	0.00530847
mmu-miR-193:Rnf146	68031	Rnf146	NM_026518	mmu-miR-193	NCS	-0.105	6917.28	2389.2	0.345396	0	3.77	46.05	0.08	0.00468325	-0.026	0.404978	11.1255	Rnf146	6.1	8.40251	7.62944	7.34619	8.60845	7.58003	6.83267	8.4186	10.0746	9.0255	11.1255	3870.3	1794.16	1671.19	1832.12	2010.64	2053.41	1982.21	2226.06	2368.76	2178.48	2582.92	0.00157611	0.00468325	0.00456526	0.00400967	0.00428146	0.00369144	0.00344699	0.00378184	0.00425311
mmu-miR-301b:Suv420h1	225888	Suv420h1	NM_144871	mmu-miR-301b	CS	-0.105	5061.23	1701.34	0.336151	0	2.47	6.19	0.4	0.00368008	-0.016	0.27107	8.05947	Suv420h1	4	6.67892	6.61932	7.74935	8.05947	7.93491	7.33448	7.77259	7.54559	5.47174	5.78647	2756	1883.44	1826.71	2105.76	2376.53	2376.28	2111.92	2247.45	2553.39	2502.27	2874.75	0.00145138	0.00354613	0.00362363	0.00368008	0.00339128	0.00333922	0.0034729	0.0034584	0.00295513
mmu-miR-19b:Naa40	70999	Naa40	NM_027643	mmu-miR-19b	NCS	-0.105	5611.11	2057.61	0.366703	0.01	6.98	27.89	0.25	0.00338953	-0.035	1.68623	11.3	Naa40	11.3	3.51134	3.07187	3.3441	3.13204	3.0423	2.62014	2.99743	3.59245	3.70816	5.37431	3333.8	1703.03	1630.51	1799.52	2076.53	2191.07	2261.94	2533.2	2623.63	2295.03	2506.94	0.00338953	0.00206182	0.00188399	0.00185833	0.0015083	0.0013885	0.00115836	0.00118326	0.00136927
mmu-miR-301a:Suv420h1	225888	Suv420h1	NM_144871	mmu-miR-301a	CS	-0.105	5061.23	1868.89	0.369256	0	2.47	165.14	0.01	0.00337732	-0.016	0.27107	8.05947	Suv420h1	4	6.67892	6.61932	7.74935	8.05947	7.93491	7.33448	7.77259	7.54559	5.47174	5.78647	3027.4	2064.91	1992.57	2294.53	2575.08	2562.17	2288.66	2451.97	2771.22	2682.68	3109.32	0.00132127	0.00323448	0.00332199	0.00337732	0.0031298	0.00309695	0.00320471	0.00316994	0.00272284
mmu-miR-186:Cnot6l	231464	Cnot6l	NM_144910	mmu-miR-186	NCS	-0.105	1919.88	1873.02	0.975592	0	4.14	494.82	0.01	0.00319091	-0.025	0.738894	6.7	Cnot6l	6.7	4.01463	4.41209	4.01754	4.12955	3.6659	3.66522	5.34796	5.20119	5.00205	6.44851	3034	1329.68	1382.71	1584.93	1771.55	1736.58	1687.2	1890.86	2207	2083.72	2316.47	0.00220831	0.00301925	0.00319091	0.00253483	0.00233104	0.00211099	0.00217237	0.00282832	0.00235668
mmu-miR-183:Map3k2	26405	Map3k2	NM_011946	mmu-miR-183	CS	-0.105	7585.12	1724.9	0.227406	0	3.46	134.38	0.03	0.00315217	-0.018	0.666535	6.08181	Map3k2	5.6	3.83165	3.89294	4.4525	4.83832	5.03446	4.60341	6.08181	5.45786	4.26062	5.68455	2794.3	1518.7	1438.86	1507.51	1696.53	1736.15	1694.71	1929.4	2023.74	1809.76	2132.92	0.00200408	0.00252298	0.00270557	0.00295355	0.00285188	0.00289979	0.00271635	0.00315217	0.00269692
mmu-miR-125a-5p:Tet2	214133	Tet2	NM_001040400	mmu-miR-125a-5p	CS	-0.105	6845.56	1633.51	0.238623	0	0.99	758.67	0	0.00314822	-0.013	0.408821	4.7321	Tet2	1.6	3.5644	3.62823	4.25487	4.7321	4.21191	4.07596	3.73544	2.74699	2.09014	2.72207	2646.4	1398.56	1291.63	1353.03	1503.11	1558.63	1476.6	1686.81	1579.63	1435.46	1747.92	0.000604595	0.00254863	0.00280903	0.0031447	0.00314822	0.00270232	0.00276037	0.0022145	0.00173901
mmu-miR-26b:Hectd3	76608	Hectd3	NM_175244	mmu-miR-26b	CS	-0.105	5562.72	1165.35	0.209493	0	1.48	137.9	0.01	0.00314328	-0.039	-0.0800172	2.79629	Hectd3	2.4	2.79629	2.64542	2.3968	2.52681	2.47843	1.96041	1.87114	1.04835	1.0002	1.02993	1887.6	889.609	879.166	1033.5	1179.47	1205.81	1273.48	1631.84	1423.23	1153.14	1396.73	0.00127146	0.00314328	0.00300901	0.00231911	0.00214233	0.0020554	0.00153941	0.00114664	0.0007366
mmu-miR-298:Adamts5	23794	Adamts5	NM_011782	mmu-miR-298	NCS	-0.105	13844.1	6286.4	0.454084	0	6.42	434.88	0.01	0.00283271	-0.025	0.12966	13.3189	Adamts5	10.4	12.1741	12.1837	12.0642	13.3189	11.6286	8.7716	5.3665	1.88343	4.57232	10.1633	10183.5	4751.19	4301.08	4433.16	4867.66	4967.84	4759.04	5287.27	5630.51	5527.92	6211.62	0.00102126	0.00256233	0.00283271	0.00272135	0.0027362	0.00234078	0.00184314	0.00101498	0.000334504
mmu-miR-130a:Suv420h1	225888	Suv420h1	NM_144871	mmu-miR-130a	CS	-0.105	5061.23	2383.67	0.470967	0	2.47	50.22	0.05	0.00276692	-0.016	0.27107	8.05947	Suv420h1	4	6.67892	6.61932	7.74935	8.05947	7.93491	7.33448	7.77259	7.54559	5.47174	5.78647	3861.1	2561.63	2506.38	2800.71	3157.23	3149.49	2893.97	3169.25	3369.13	3041.19	3524.08	0.00103597	0.0026073	0.00264099	0.00276692	0.0025527	0.00251943	0.0025344	0.0024525	0.00223963
mmu-miR-151-3p:D16Ertd472e	67102	D16Ertd472e	NM_025967	mmu-miR-151-3p	NCS	-0.105	2674.07	739.78	0.276649	0	2.04	746.49	0	0.00275413	-0.025	1.78579	3.3	D16Ertd472e	3.3	0.957058	0.863949	0.914066	0.893554	0.9038	0.888404	0.957072	1.50648	1.63459	2.15068	1198.2	559.667	536.112	561.864	621.065	625.926	587.924	663.946	745.893	725.257	850.622	0.00275413	0.00171005	0.00161151	0.00162685	0.00143875	0.00144394	0.00151109	0.00144149	0.0020197
mmu-miR-214:Pbxip1	229534	Pbxip1	NM_146131	mmu-miR-214	NCS	-0.105	14307	5703.75	0.398667	0	1.73	40.62	0.04	0.0027452	-0.025	0.0144043	12.9044	Pbxip1	2.8	12.7762	11.9852	12.2036	12.9044	12.3004	11.6388	11.5864	8.66618	5.80554	5.55618	9238.8	4654.02	4389.41	4758.28	5402.08	5443.18	5352.44	6049	6222.09	5677.57	6403.16	0.00030307	0.0027452	0.00273048	0.00256471	0.00238878	0.00225978	0.00217449	0.00191543	0.00139281
mmu-miR-19b:Pold3	67967	Pold3	NM_133692	mmu-miR-19b	NCS	-0.105	5611.11	2057.61	0.366703	0	5.56	27.89	0.2	0.00269962	-0.018	2.52908	9	Pold3	9	1.55924	1.52629	1.76076	1.77438	1.46499	1.33875	1.20542	1.60703	1.45341	2.42109	3333.8	1703.03	1630.51	1799.52	2076.53	2191.07	2261.94	2533.2	2623.63	2295.03	2506.94	0.00269962	0.00091557	0.00093608	0.00097846	0.000854491	0.000668618	0.000591859	0.000475849	0.000612522
mmu-miR-1983:Fbxo28	67948	Fbxo28	NM_175127	mmu-miR-1983	NCS	-0.105	4734.38	1863.9	0.393695	0	4.07	9.72	0.42	0.00237958	-0.018	0.615495	6.6	Fbxo28	6.6	4.30786	4.16763	3.99129	4.33512	4.22606	3.4243	3.70337	4.80198	4.90387	6.28949	3019.8	1810.34	1756.44	1987.85	2284.76	2347.63	2520.27	2829.46	2872.87	2599.31	2794.22	0.00218558	0.00237958	0.00237277	0.00200784	0.00189741	0.00180014	0.0013587	0.00130886	0.00167149
mmu-miR-182:Zfp697	242109	Zfp697	NM_172863	mmu-miR-182	NCS	-0.105	6002.47	3444.8	0.573897	0	2.47	849.3	0	0.00221431	-0.025	1.90552	8.44646	Zfp697	4	2.25453	2.52274	2.10724	2.33321	2.62148	4.54412	4.59062	4.81309	5.27816	8.44646	5580.6	2298.6	2224.02	2435.82	2823.87	2837.45	2817.53	3074.39	3292.88	3367.17	3814.5	0.000716769	0.000980826	0.00113431	0.000865106	0.000826247	0.000923885	0.0016128	0.00149318	0.00146167
mmu-miR-101b:Trub1	72133	Trub1	NM_029839	mmu-miR-101b	NCS	-0.105	6639.75	1711.53	0.25777	0	3.46	44.36	0.08	0.00201955	-0.02	1.54806	5.6	Trub1	5.6	1.91503	1.95631	2.00543	1.67139	1.35539	0.871196	1.17529	1.48237	2.20917	2.5286	2772.9	1507.93	1488.44	1754.81	1965.31	1903.8	1870.32	2305.81	2237.78	1950.59	2225.86	0.00201955	0.00126997	0.00131434	0.00114282	0.000850447	0.000711938	0.000465799	0.000509707	0.000662429
mmu-miR-1839-5p:Tprn	97031	Tprn	NM_175286	mmu-miR-1839-5p	NCS	-0.105	5079.2	2468.86	0.486073	0	3.09	5.94	0.52	0.00194304	-0.035	0.199027	5	Tprn	5	4.35569	4.08163	3.17956	3.79287	3.12359	1.26617	0.786753	1.68056	2.29388	2.24601	3999.4	2241.69	2126.09	2323.25	2696.26	2697.31	2678.33	2864.64	2866.25	2875.02	3348.71	0.00125019	0.00194304	0.00191978	0.00136858	0.00140671	0.00115804	0.000472747	0.000274643	0.000586328
mmu-miR-34a:Pdxp	57028	Pdxp	NM_020271	mmu-miR-34a	NCS	-0.105	11143.3	2845.14	0.255324	0	5.43	2.77	1.96	0.00190943	-0.035	2.88651	8.8	Pdxp	8.8	1.19003	1.14835	0.990309	0.954081	0.779505	0.691136	0.99921	1.93382	2.74512	3.56822	4608.7	2293.21	2228.17	2434.73	2857.76	2927.74	2978.36	3296.37	3374.22	3108.78	3409.9	0.00190943	0.000518936	0.000515377	0.000406742	0.000333856	0.000266248	0.000232052	0.000303124	0.000573117
mmu-miR-7a:Ccdc28a	215814	Ccdc28a	NM_144820	mmu-miR-7a	NCS	-0.105	7081.36	1835.28	0.259171	0	0.37	3.08	0.12	0.00179696	-0.02	0.0040238	2.31222	Ccdc28a	0.6	2.30578	2.31222	1.90864	1.69861	1.54911	0.848231	0.523136	0.186562	0.26182	0.433365	2972.7	1366.24	1286.74	1377.67	1506.54	1512.3	1434.45	1640.14	2028.72	2114.14	2519.6	0.000201837	0.00168768	0.00179696	0.00138541	0.00112749	0.00102434	0.000591328	0.000318959	9.19606e-05
mmu-miR-145:Lphn1	330814	Lphn1	NM_181039	mmu-miR-145	NCS	-0.105	9507.47	2848.45	0.299601	0	2.41	31.2	0.08	0.00176097	-0.035	0.507262	3.95225	Lphn1	3.9	2.78063	3.22639	3.15452	3.47309	3.62435	3.8495	3.95225	3.79488	3.49073	3.47244	4613.9	1853.89	1832.17	2055.99	2416.84	2672.28	3135.16	3837.41	4059.87	3649.4	3962.43	0.000845272	0.00149989	0.00176097	0.00153431	0.00143704	0.00135628	0.00122785	0.00102993	0.000934729
mmu-miR-28:Cklf	75458	Cklf	NM_001037841	mmu-miR-28	NCS	-0.105	7226.05	1923.05	0.266127	0	1.11	92.37	0.01	0.00172375	-0.035	0.502573	4.08107	Cklf	1.8	2.88061	2.88075	2.8099	2.85191	3.56745	3.85487	4.08107	3.72231	3.40136	2.69478	3114.9	1727.47	1671.21	1943.96	2298.19	2480.51	2857.44	3388.95	3173.83	2732.85	3025.57	0.000577868	0.00166753	0.00172375	0.00144545	0.00124094	0.00143819	0.00134906	0.00120423	0.00117281
mmu-miR-146b:Scd4	329065	Scd4	NM_183216	mmu-miR-146b	NCS	-0.105	3233.77	1069.64	0.330772	0	0.19	61.42	0	0.00172193	-0.035	0.282799	1.63304	Scd4	0.3	1.34235	1.51259	1.32151	1.63304	1.41344	1.20224	1.19391	0.62883	0.378803	0.370736	1733.1	948.908	878.43	936.104	995.275	977.619	925.305	1047.52	1073.61	1014.63	1182.36	0.0001731	0.00141463	0.00172193	0.00141171	0.00164079	0.0014458	0.00129929	0.00113975	0.000585718
mmu-let-7d:Ddx19b	234733	Ddx19b	NM_001190800	mmu-let-7d	NCS	-0.105	5456.85	1230.33	0.225465	0	1.79	197.39	0.01	0.00164799	-0.039	0.842689	2.9	Ddx19b	2.9	1.61705	1.57248	1.81786	1.9644	1.79797	1.75882	1.9771	2.24912	2.17898	2.35698	1992.9	1166.15	1046.36	1137.26	1237.1	1238.58	1201.06	1390.39	1460.85	1322.21	1452.31	0.00145517	0.00138666	0.00150281	0.00159846	0.00158791	0.00145164	0.00146439	0.00142198	0.0015396
mmu-miR-214:Ehd4	98878	Ehd4	NM_133838	mmu-miR-214	NCS	-0.105	14307	5703.75	0.398667	0	7.59	40.62	0.19	0.00146734	-0.035	1.47891	12.3	Ehd4	12.3	4.41276	3.7749	4.31761	5.39049	6.5796	6.21648	8.51772	8.78786	7.39356	9.39559	9238.8	4654.02	4389.41	4758.28	5402.08	5443.18	5352.44	6049	6222.09	5677.57	6403.16	0.00133134	0.000948161	0.000860002	0.000907389	0.000997854	0.00120878	0.00116143	0.00140812	0.00141237
mmu-miR-328:Rgs3	50780	Rgs3	NM_019492	mmu-miR-328	NCS	-0.105	9443.83	2405.48	0.254714	0	0.86	4.94	0.17	0.00137514	-0.025	1.11086	3.21203	Rgs3	1.4	1.48723	1.54736	1.93136	2.52312	2.54587	2.98623	3.21203	2.26591	1.06343	0.743489	3897.2	2016.65	1936.71	2030.12	2246.14	2265.11	2203.35	2335.79	2390.22	2266.68	2549.43	0.000359232	0.000737477	0.000798965	0.000951353	0.00112332	0.00112395	0.00135531	0.00137514	0.000947992
mmu-miR-128:Xpnpep3	321003	Xpnpep3	NM_177310	mmu-miR-128	NCS	-0.105	9783.89	2239.4	0.228886	0	3.02	17.79	0.17	0.00135083	-0.035	1.29706	4.9	Xpnpep3	4.9	1.99408	2.02005	1.65438	1.82621	1.31012	1.22684	1.13328	1.57212	1.7854	1.96867	3627.4	1863.44	1788.94	1969.2	2269.31	2325.7	2180.25	2462.27	2415.63	2259.19	2669.82	0.00135083	0.00107011	0.00112919	0.000840128	0.000804742	0.000563323	0.000562707	0.000460258	0.000650812
mmu-miR-298:Sh3d19	27059	Sh3d19	NM_001082414	mmu-miR-298	NCS	-0.105	13844.1	6286.4	0.454084	0	5.37	434.88	0.01	0.00132978	-0.023	0.642616	8.7	Sh3d19	8.7	5.57279	5.71947	5.859	5.97978	5.05424	4.26179	3.6524	2.24394	3.00339	3.14287	10183.5	4751.19	4301.08	4433.16	4867.66	4967.84	4759.04	5287.27	5630.51	5527.92	6211.62	0.000854323	0.00117293	0.00132978	0.00132163	0.00122847	0.00101739	0.000895514	0.000690791	0.000398532
mmu-miR-15a:Xpo7	65246	Xpo7	NM_023045	mmu-miR-15a	CS	-0.105	13998.8	4367.59	0.311998	0	5.12	15.78	0.32	0.00117328	-0.018	1.84242	8.3	Xpo7	8.3	2.31448	1.94799	2.02764	2.04278	1.98325	1.89076	1.7992	2.10031	2.36596	3.20848	7074.2	3063.04	2872.76	3051.71	3360.11	3399.42	3222.2	3580.86	3769.99	3730.42	4480.31	0.00117328	0.000755615	0.000678089	0.000664427	0.000607951	0.000583408	0.000586792	0.000502449	0.000557113
mmu-miR-15b:Xpo7	65246	Xpo7	NM_023045	mmu-miR-15b	CS	-0.105	13998.8	4368.79	0.312084	0	5.12	57.13	0.09	0.00117301	-0.018	1.84242	8.3	Xpo7	8.3	2.31448	1.94799	2.02764	2.04278	1.98325	1.89076	1.7992	2.10031	2.36596	3.20848	7075.8	3346.94	3143.8	3363.2	3698.63	3705.84	3543.64	3930.46	4142.35	4024.88	4753.24	0.00117301	0.00069152	0.00061963	0.00060289	0.000552307	0.000535169	0.000533564	0.000457758	0.000507033
mmu-miR-214:Snta1	20648	Snta1	NM_009228	mmu-miR-214	NCS	-0.105	14307	5703.75	0.398667	0	3.02	40.62	0.07	0.00103659	-0.02	0.259477	5.77494	Snta1	4.9	4.82433	4.43029	4.64113	4.81257	3.90545	5.14614	4.81391	5.22078	5.72066	5.77494	9238.8	4654.02	4389.41	4758.28	5402.08	5443.18	5352.44	6049	6222.09	5677.57	6403.16	0.000530372	0.00103659	0.00100931	0.00097538	0.000890873	0.000717494	0.000961457	0.00079582	0.000839072
mmu-miR-143:Lins	72635	Lins	NM_001191001	mmu-miR-143	NCS	-0.105	3631.42	1467.24	0.40404	0	1.17	4352.6	0	0.00103013	-0.025	1.04781	1.9	Lins	1.9	0.919031	1.09222	1.01119	0.997424	1.13902	1.12945	1.014	1.45597	1.10122	1.19156	2376.7	1206.28	1114.09	1197.69	1275.15	1257.95	1228.64	1322.13	1413.39	1373.92	1563.74	0.000799428	0.000761869	0.000980367	0.000844284	0.000782201	0.000905461	0.000919272	0.000766944	0.00103013
mmu-miR-143:Cnnm3	94218	Cnnm3	NM_053186	mmu-miR-143	CS	-0.105	3631.42	1467.24	0.40404	0	0.86	4352.6	0	0.000961267	-0.035	0.567531	1.4	Cnnm3	1.4	0.944679	1.00332	1.1513	1.14629	0.861808	0.809759	0.763916	0.542009	0.493075	0.554575	2376.7	1206.28	1114.09	1197.69	1275.15	1257.95	1228.64	1322.13	1413.39	1373.92	1563.74	0.000589052	0.000783131	0.000900571	0.000961267	0.000898945	0.000685092	0.000659072	0.000577792	0.000383482
mmu-miR-152:Zscan12	22758	Zscan12	NM_016684	mmu-miR-152	NCS	-0.105	8770.31	3295.35	0.375739	0	1.85	5.48	0.34	0.000674259	-0.039	0.857007	3	Zscan12	3	1.65629	1.73554	1.40557	1.02896	0.612516	0.516323	0.907307	1.24142	1.08524	1.15122	5338.1	2721	2574	2869.59	3310.06	3552.57	3984.16	4768	4560.86	3974.24	4438.42	0.000561998	0.000608707	0.000674259	0.000489816	0.000310858	0.000172415	0.000129594	0.000190291	0.00027219
mmu-miR-148a:Zscan12	22758	Zscan12	NM_016684	mmu-miR-148a	NCS	-0.105	8770.31	3320.95	0.378658	0	1.85	47.49	0.04	0.000673331	-0.039	0.857007	3	Zscan12	3	1.65629	1.73554	1.40557	1.02896	0.612516	0.516323	0.907307	1.24142	1.08524	1.15122	5379.8	2724.82	2577.54	2870.77	3308.66	3556.31	3977.89	4755.41	4546.74	3970.91	4443.84	0.000557642	0.000607852	0.000673331	0.000489614	0.00031099	0.000172234	0.000129798	0.000190795	0.000273035
mmu-miR-145:Aldh1a3	56847	Aldh1a3	NM_053080	mmu-miR-145	NCS	-0.105	9507.47	2848.45	0.299601	0	0.06	31.2	0	0.000584397	-0.025	3.75137	2.36393	Aldh1a3	0.1	0.175533	0.168886	0.0650118	0.0976106	0.139211	0.222884	0.611573	2.36393	2.1327	1.55023	4613.9	1853.89	1832.17	2055.99	2416.84	2672.28	3135.16	3837.41	4059.87	3649.4	3962.43	2.16736e-05	9.46838e-05	9.21783e-05	3.16207e-05	4.03878e-05	5.20944e-05	7.10917e-05	0.000159371	0.000582267
mmu-miR-378:Itpk1	217837	Itpk1	NM_172584	mmu-miR-378	NCS	-0.105	5927.04	1930.53	0.325716	0	0.8	15.16	0.05	0.000415667	-0.062	7.02237	1.3		1.3	0.01										3127.5	1871.84	1767.55	1866.57	2130.86	2193.88	2285.48	2606.38	2754.9	2465.92	2773.15	0.000415667	5.34234e-06	0	0	0	0	0	0	0
mmu-miR-466b-3p:Rbm41	237073	Rbm41	NM_153586	mmu-miR-466b-3p	NCS	-0.105	4908.95	2073.62	0.422416	0	1.73	6.51	0.27	0.000396145	-0.025	0.468667	2.8	Rbm41	2.8	2.02337	1.9033	2.53485	2.49104	2.46707	2.04803	2.174	2.13306	2.10466	2.46068	9376	5999.53	5689.81	6398.8	7188.73	7166.09	6612.05	7009.47	6684.57	5973.24	7119.99	0.000298635	0.000337255	0.00033451	0.000396145	0.00034652	0.00034427	0.000309742	0.000310152	0.000319102
mmu-miR-466b-3p:Rbm41	237073	Rbm41	NM_153586	mmu-miR-466b-3p	NCS	-0.105	4908.95	2073.62	0.422416	0	1.73	6.51	0.27	0.000396145	-0.025	0.468667	2.8	Rbm41	2.8	2.02337	1.9033	2.53485	2.49104	2.46707	2.04803	2.174	2.13306	2.10466	2.46068	9376	5999.53	5689.81	6398.8	7188.73	7166.09	6612.05	7009.47	6684.57	5973.24	7119.99	0.000298635	0.000337255	0.00033451	0.000396145	0.00034652	0.00034427	0.000309742	0.000310152	0.000319102
mmu-miR-466b-3p:Rbm41	237073	Rbm41	NM_153586	mmu-miR-466b-3p	NCS	-0.105	4908.95	2073.62	0.422416	0	1.73	6.51	0.27	0.000396145	-0.025	0.468667	2.8	Rbm41	2.8	2.02337	1.9033	2.53485	2.49104	2.46707	2.04803	2.174	2.13306	2.10466	2.46068	9376	5999.53	5689.81	6398.8	7188.73	7166.09	6612.05	7009.47	6684.57	5973.24	7119.99	0.000298635	0.000337255	0.00033451	0.000396145	0.00034652	0.00034427	0.000309742	0.000310152	0.000319102
mmu-miR-24:3110062M04Rik	78412	3110062M04Rik	NM_001135611	mmu-miR-24	NCS	-0.105	11931.5	4235.48	0.354982	0	0.49	12.1	0.04	0.000326868	-0.025	-0.469769	1.10791	3110062M04Rik	0.8	1.10791	0.776482	0.663491	0.759911	0.538319	0.615093	0.489806	0.177164	0.339919	0.26669	6861	3389.47	3189.65	3361.07	3694.14	3694.05	3602.86	3991	4259.37	3978.72	4483.06	0.000116601	0.000326868	0.000243438	0.000197405	0.000205707	0.000145726	0.000170724	0.000122728	4.15939e-05
mmu-miR-23b:Fbn1	14118	Fbn1	NM_007993	mmu-miR-23b	NCS	-0.106	5694.14	655.86	0.115182	0.04	14.57	86.5	0.17	0.0796991	-0.025	0.507412	57.2376	Fbn1	23.6	40.2657	39.3037	37.8047	45.1304	44.4675	45.5321	44.2353	51.6097	45.643	57.2376	1062.4	564.354	532.63	568.816	613.74	617.57	571.3	684.598	748.894	708.602	864.568	0.0222139	0.0713483	0.0737918	0.0664621	0.0735334	0.072004	0.0796991	0.064615	0.0689145
mmu-miR-23a:Fbn1	14118	Fbn1	NM_007993	mmu-miR-23a	NCS	-0.106	5694.14	742.63	0.13042	0.03	14.57	70.93	0.21	0.068946	-0.025	0.507412	57.2376	Fbn1	23.6	40.2657	39.3037	37.8047	45.1304	44.4675	45.5321	44.2353	51.6097	45.643	57.2376	1202.7	640.945	603.899	645.83	699.169	697.535	660.403	809.623	860.671	802.279	985.828	0.0196225	0.0628224	0.0650832	0.0585366	0.0645486	0.0637495	0.068946	0.0546369	0.0599645
mmu-miR-28:Btg2	12227	Btg2	NM_007570	mmu-miR-28	NCS	-0.106	7226.05	1923.05	0.266127	0	1.23	92.37	0.01	0.0568482	-0.025	5.13844	130.648	Btg2	2	3.70917	46.3234	107.599	130.648	89.7886	24.8131	21.2411	4.46692	1.68642	1.22317	3114.9	1727.47	1671.21	1943.96	2298.19	2480.51	2857.44	3388.95	3173.83	2732.85	3025.57	0.000642075	0.00214716	0.0277185	0.0553504	0.0568482	0.0361977	0.00868368	0.00626775	0.00140742
mmu-miR-335-5p:Coro1c	23790	Coro1c	NM_011779	mmu-miR-335-5p	NCS	-0.106	5858.7	759.69	0.129669	0.03	15.62	12.42	1.26	0.0464071	-0.018	1.7146	44.2255	Coro1c	25.3	13.4749	11.9301	11.6775	15.0659	16.4801	20.1628	28.0729	38.5336	36.3905	44.2255	1230	729.867	689.37	716.343	783.403	783.018	706.933	802.387	842.085	784.157	969.692	0.0205691	0.0184621	0.0173058	0.0163015	0.0192313	0.0210469	0.0285215	0.0349867	0.0457598
mmu-miR-320:Arf1	11840	Arf1	NM_007476	mmu-miR-320	NCS	-0.106	4574.2	2393.99	0.523368	0.06	86.48	22.32	3.87	0.0363715	-0.035	1.53383	140.1	Arf1	140.1	48.3849	44.5703	44.4755	47.3639	49.1139	45.2507	55.263	69.1354	78.585	94.8673	3878.5	1825.34	1688.23	1796.04	1942.49	1962.6	1886.39	2218.69	2335.37	2160.62	2615.59	0.0361222	0.0265073	0.0264006	0.0247631	0.024383	0.0250249	0.023988	0.0249079	0.0296036
mmu-miR-28:Ctnnd1	12388	Ctnnd1	NM_007615	mmu-miR-28	NCS	-0.106	7226.05	1923.05	0.266127	0.02	27.65	92.37	0.3	0.0282633	-0.025	0.470195	65.9408	Ctnnd1	44.8	47.6005	44.1968	50.5922	64.9545	63.7741	65.9408	60.4338	47.0606	47.0373	59.21	3114.9	1727.47	1671.21	1943.96	2298.19	2480.51	2857.44	3388.95	3173.83	2732.85	3025.57	0.0143825	0.027555	0.026446	0.0260253	0.0282633	0.0257101	0.0230769	0.0178326	0.0148277
mmu-miR-205:Rfx7	319758	Rfx7	NM_001033536	mmu-miR-205	NCS	-0.106	3250.49	257.04	0.0790773	0.03	4.81	4.02	1.2	0.0187275	-0.025	1.49389	7.8	Rfx7	7.8	2.76943	2.9879	2.72769	2.91285	2.78175	2.19759	1.62252	1.93548	2.12764	2.34565	416.5	243.329	220.715	244.766	256.189	254.275	233.415	257.907	232.668	212.148	247.053	0.0187275	0.0113814	0.0135374	0.0111441	0.0113699	0.0109399	0.00941493	0.00629111	0.00831863
mmu-miR-22:Ldlr	16835	Ldlr	NM_010700	mmu-miR-22	NCS	-0.106	10981.7	4286.62	0.390343	0.01	18.95	14675.3	0	0.0176995	-0.025	1.22373	53.4372	Ldlr	30.7	22.8804	24.7753	30.9436	43.9912	53.4372	51.665	46.4191	34.6419	21.9913	14.1272	6943.3	2722.71	2523.64	2745.53	3043.22	3059.56	2919	3315.3	3545.77	3464.33	4018.26	0.00442153	0.00840355	0.00981728	0.0112706	0.0144555	0.0174657	0.0176995	0.0140015	0.00976993
mmu-miR-194:Ash2l	23808	Ash2l	NM_001080793	mmu-miR-194	NCS	-0.106	3800.99	1127.68	0.296681	0.03	19.38	5.98	3.24	0.0171885	-0.025	1.68404	31.4	Ash2l	31.4	9.77198	9.84465	9.99112	10.6775	11.0548	10.0029	10.2606	10.1262	11.4181	14.6976	1826.8	924.333	884.455	989.285	1116.06	1159.19	1193.39	1325.7	1362.25	1206.4	1410.77	0.0171885	0.0105719	0.0111308	0.0100993	0.00956714	0.00953666	0.00838191	0.00773974	0.00743344
mmu-miR-31:Ak1	11636	Ak1	NM_001198791	mmu-miR-31	NCS	-0.106	5925.62	1961.95	0.331096	0.01	15.06	1104.53	0.01	0.0142006	-0.02	1.00522	34.5846	Ak1	24.4	17.2299	13.9845	14.0961	15.1214	16.7375	17.6814	23.0194	26.6781	24.8433	34.5846	3177.4	1819	1748.42	1850.48	2109.82	2107.21	2125.26	2365.06	2449.83	2166.5	2435.43	0.00767923	0.00947217	0.00799837	0.00761754	0.00716714	0.00794296	0.00831965	0.0097331	0.0108898
mmu-miR-143:Qk	19317	Qk	NM_001159517	mmu-miR-143	CS	-0.106	3631.42	1467.24	0.40404	0.01	10.62	4352.6	0	0.0136584	-0.029	0.612851	21.3582	Qk	17.2	13.9662	12.6217	13.9873	15.0629	14.9169	14.0639	15.2047	17.8324	15.4625	21.3582	2376.7	1206.28	1114.09	1197.69	1275.15	1257.95	1228.64	1322.13	1413.39	1373.92	1563.74	0.00723693	0.0115779	0.0113291	0.0116786	0.0118126	0.0118581	0.0114468	0.0115002	0.0126168
mmu-miR-221:Ap3m1	55946	Ap3m1	NM_018829	mmu-miR-221	CS	-0.106	5822.84	1295.63	0.222508	0.01	9.26	69.36	0.13	0.012318	-0.013	1.99516	15	Ap3m1	15	3.76259	3.5989	4.05946	13.7287	13.3929	5.54672	5.75368	4.40579	5.45175	7.13801	2098.2	947.812	937.509	1095.31	1186.83	1087.27	1016.57	1154.12	1260.1	1144.78	1323.84	0.00714898	0.00396977	0.00383879	0.0037062	0.0115675	0.012318	0.00545631	0.00498533	0.00349638
mmu-miR-194:Glis3	226075	Glis3	NM_175459	mmu-miR-194	CS	-0.106	3800.99	1127.68	0.296681	0.01	7.41	5.98	1.24	0.0101359	-0.016	0.357069	12	Glis3	12	9.36899	8.43266	7.52359	8.14399	9.03108	8.78364	9.04374	8.90739	7.23064	9.69564	1826.8	924.333	884.455	989.285	1116.06	1159.19	1193.39	1325.7	1362.25	1206.4	1410.77	0.00656886	0.0101359	0.00953431	0.00760508	0.00729709	0.00779085	0.00736023	0.00682185	0.00653873
mmu-miR-466h-5p:Asph	65973	Asph	NM_023066	mmu-miR-466h-5p	NCS	-0.106	11133.2	4545.52	0.408285	0	5.99	2.35	2.55	0.00849293	-0.02	0.158209	32.7103	Asph	9.7	29.3129	27.467	31.5693	32.7103	30.7127	27.6297	29.4891	27.5808	22.8342	26.2382	7363.4	3571.53	3447.2	3717.13	4277.3	4433.46	4530.15	5645.76	6757.97	6373.37	7510.44	0.00131733	0.00820737	0.00796792	0.00849293	0.00764742	0.00692747	0.00609906	0.00522323	0.00408123
mmu-miR-130a:Klhdc8a	213417	Klhdc8a	NM_144810	mmu-miR-130a	CS	-0.106	5061.23	2383.67	0.470967	0	5.68	50.22	0.11	0.00769486	-0.016	2.2105	27.1173	Klhdc8a	9.2	5.85893	5.19694	5.30235	6.49422	8.71883	8.10153	10.3479	17.0848	22.7621	27.1173	3861.1	2561.63	2506.38	2800.71	3157.23	3149.49	2893.97	3169.25	3369.13	3041.19	3524.08	0.00238274	0.00228719	0.00207349	0.00189321	0.00205694	0.00276833	0.00279945	0.0032651	0.00507098
mmu-miR-28:Ubr3	68795	Ubr3	NM_177783	mmu-miR-28	NCS	-0.106	7226.05	1923.05	0.266127	0.01	7.72	92.37	0.08	0.0055126	-0.035	0.514904	13.1592	Ubr3	12.5	9.20933	9.2127	9.42712	9.92573	10.7475	9.9889	10.7313	11.855	10.1337	13.1592	3114.9	1727.47	1671.21	1943.96	2298.19	2480.51	2857.44	3388.95	3173.83	2732.85	3025.57	0.00401297	0.0053311	0.0055126	0.00484944	0.00431893	0.00433278	0.00349575	0.00316655	0.00373524
mmu-miR-132:Mepce	231803	Mepce	NM_144913	mmu-miR-132	CS	-0.106	7171.3	1430.85	0.199524	0.01	7.84	1.78	4.41	0.0054791	-0.044	1.37827	12.7	Mepce	12.7	4.88545	4.67023	4.16846	3.94049	2.74646	1.4369	2.02208	2.9452	3.82554	5.09831	2317.9	1020.08	939.727	1026	1114.85	1126.07	1060.91	1217.12	1288.19	1128.98	1298.37	0.0054791	0.00478929	0.00496977	0.00406284	0.00353454	0.00243898	0.0013544	0.00166136	0.00228632
mmu-miR-484:Ssbp3	72475	Ssbp3	NM_023672	mmu-miR-484	NCS	-0.106	8746.36	2921.11	0.33398	0	5.86	74.3	0.08	0.00463528	-0.025	0.109423	10.4919	Ssbp3	9.5	9.72556	9.17126	8.98257	10.4919	9.04224	8.9452	7.53716	4.59059	3.70125	4.07146	4732.1	2098.16	2051.31	2240.3	2524.42	2477.98	2459.77	2590.47	2656.77	2643.01	2946.97	0.00200757	0.00463528	0.00447092	0.00400954	0.00415617	0.00364903	0.0036366	0.00290958	0.00172789
mmu-miR-484:Osbpl3	71720	Osbpl3	NM_001163645	mmu-miR-484	NCS	-0.106	8746.36	2921.11	0.33398	0	8.52	74.3	0.11	0.00461801	-0.035	0.794279	13.8	Osbpl3	13.8	7.95751	7.43892	7.69338	7.58255	7.42677	10.1762	11.9628	9.65851	7.83487	9.51052	4732.1	2098.16	2051.31	2240.3	2524.42	2477.98	2459.77	2590.47	2656.77	2643.01	2946.97	0.00291625	0.00379261	0.00362642	0.00343408	0.00300369	0.0029971	0.00413705	0.00461801	0.00363544
mmu-miR-138:Sertad2	58172	Sertad2	NM_021372	mmu-miR-138	NCS	-0.106	8625.37	2289.96	0.265491	0	6.05	2.8	2.16	0.0041219	-0.053	1.3606	9.8	Sertad2	9.8	3.81633	4.01953	5.21148	6.82412	7.83376	8.71316	7.22401	8.24431	6.89849	6.03055	3709	1851.7	1749.49	1863.9	2096.59	2150.2	2113.87	2399.06	2561.1	2395.66	2782.63	0.00264222	0.00206098	0.00229754	0.00279601	0.00325486	0.00364327	0.0041219	0.00301118	0.00321905
mmu-miR-423-5p:Tead1	21676	Tead1	NM_001166584	mmu-miR-423-5p	NCS	-0.106	13169.8	2093.4	0.158954	0	6.23	171.14	0.04	0.00297786	-0.018	2.73584	10.1	Tead1	10.1	1.51618	1.46885	1.51458	1.72898	1.69986	2.26682	2.57543	3.77165	3.47531	3.8446	3391.7	2181.84	2137.06	2170.83	2467.12	2472.09	2465.85	2797.33	2723.12	2367.12	2548.07	0.00297786	0.00069491	0.000687323	0.000697696	0.000700809	0.000687622	0.000919287	0.000920674	0.00138504
mmu-miR-1839-5p:Psd3	234353	Psd3	NM_027626	mmu-miR-1839-5p	CS	-0.106	5079.2	2468.86	0.486073	0	0.74	5.94	0.12	0.00217361	-0.016	0.275712	5.26169	Psd3	1.2	4.34638	4.62129	4.87092	5.26169	4.55615	4.18739	3.47528	2.0794	1.53001	2.25582	3999.4	2241.69	2126.09	2323.25	2696.26	2697.31	2678.33	2864.64	2866.25	2875.02	3348.71	0.000300045	0.00193889	0.00217361	0.00209659	0.00195148	0.00168915	0.00156343	0.00121316	0.000725478
mmu-miR-96:Arid4a	238247	Arid4a	NM_001081195	mmu-miR-96	CS	-0.106	5594.38	1959.31	0.350228	0	1.6	7.52	0.21	0.0021481	-0.013	0.623714	4.19317	Arid4a	2.6	2.72136	2.82946	3.174	4.19317	3.71758	3.14777	2.74891	2.18387	1.3437	2.51682	3173.9	1684.61	1603.51	1761.22	1952.03	1934.71	1879.85	2099.98	2188.37	2007.3	2389.52	0.000819181	0.00161542	0.00176454	0.00180216	0.0021481	0.00192152	0.00167448	0.00130902	0.000997945
mmu-miR-378:Arnt2	11864	Arnt2	NM_007488	mmu-miR-378	NCS	-0.106	5927.04	1930.53	0.325716	0	2.1	15.16	0.14	0.00184063	-0.044	0.0973818	3.68595	Arnt2	3.4	3.44536	3.20969	3.12559	3.68595	3.52778	3.21606	2.84543	1.64847	1.71691	1.39339	3127.5	1871.84	1767.55	1866.57	2130.86	2193.88	2285.48	2606.38	2754.9	2465.92	2773.15	0.00108713	0.00184063	0.00181589	0.00167451	0.0017298	0.00160801	0.00140717	0.00109172	0.000598378
mmu-miR-17:Phf1	21652	Phf1	NM_009343	mmu-miR-17	CS	-0.106	3203.09	1227.68	0.38328	0	1.48	48.49	0.03	0.00178128	-0.035	0.167063	2.4	Phf1	2.4	2.13757	2.31942	2.12022	2.31244	2.31287	1.93193	2.01111	1.03708	1.24752	0.858139	1988.6	1331.34	1302.11	1421.93	1567.65	1569.63	1449.72	1540.38	1562.79	1393.83	1579.21	0.00120688	0.00160558	0.00178128	0.00149109	0.0014751	0.00147352	0.00133262	0.00130559	0.000663608
mmu-miR-17:Epha7	13841	Epha7	NM_010141	mmu-miR-17	CS	-0.106	3203.09	1227.68	0.38328	0	0.68	48.49	0.01	0.00148733	-0.016	0.0906869	1.93666	Epha7	1.1	1.81867	1.93666	1.85054	1.92005	1.44955	1.01484	0.772937	0.73851	0.793181	1.74493	1988.6	1331.34	1302.11	1421.93	1567.65	1569.63	1449.72	1540.38	1562.79	1393.83	1579.21	0.000553153	0.00136605	0.00148733	0.00130143	0.0012248	0.0009235	0.000700024	0.000501783	0.000472559
mmu-let-7g:Meis3	17537	Meis3	NM_008627	mmu-let-7g	CS	-0.106	5456.85	1552.3	0.284468	0	1.23	207.56	0.01	0.00114768	-0.016	0.127589	2	Meis3	2	1.83072	1.39832	1.63691	1.4007	1.34968	1.42149	1.93838	1.38729	1.29795	1.47568	2514.3	1595.15	1520.26	1680.26	2048.87	2075.39	2101.21	2261.61	2309.77	2272.45	2399.42	0.00079545	0.00114768	0.00091979	0.0009742	0.000683646	0.000650326	0.00067651	0.000857081	0.000600617
mmu-let-7f:Meis3	17537	Meis3	NM_008627	mmu-let-7f	CS	-0.106	5456.85	1571.36	0.287961	0	1.23	2685.88	0	0.00112059	-0.016	0.127589	2	Meis3	2	1.83072	1.39832	1.63691	1.4007	1.34968	1.42149	1.93838	1.38729	1.29795	1.47568	2545.2	1633.71	1551.14	1724.91	2085.27	2111.25	2112.99	2283.41	2369.84	2354.7	2537.21	0.000785793	0.00112059	0.000901477	0.000948985	0.000671711	0.000639281	0.000672737	0.000848897	0.000585394
mmu-let-7i:Meis3	17537	Meis3	NM_008627	mmu-let-7i	CS	-0.106	5456.85	1634.59	0.299548	0	1.23	2262.57	0	0.00111644	-0.016	0.127589	2	Meis3	2	1.83072	1.39832	1.63691	1.4007	1.34968	1.42149	1.93838	1.38729	1.29795	1.47568	2647.4	1639.78	1557.18	1725.15	2103.21	2145.21	2170.26	2350.42	2403.92	2356.66	2513.72	0.000755458	0.00111644	0.000897983	0.000948853	0.000665981	0.000629161	0.000654986	0.000824694	0.000577095
mmu-miR-351:Mark2	13728	Mark2	NM_001080390	mmu-miR-351	CS	-0.106	6845.56	2136.71	0.312131	0	2.28	160.68	0.01	0.00106927	-0.025	1.58038	3.7	Mark2	3.7	1.23726	1.59293	1.39025	1.50695	1.39673	1.54809	1.71712	1.70644	1.77225	1.99934	3460.3	1821.26	1695.08	1796.48	2040.32	2148.48	2156.95	2533.86	2543.23	2271.89	2643.35	0.00106927	0.000679344	0.000939738	0.000773874	0.000738584	0.000650101	0.000717722	0.00067767	0.000670972
mmu-miR-24:Smarcd1	83797	Smarcd1	NM_031842	mmu-miR-24	NCS	-0.106	11931.5	4235.48	0.354982	0	4.51	12.1	0.37	0.00106398	-0.025	1.81247	7.3	Smarcd1	7.3	2.07833	2.20416	2.1236	2.04503	2.67235	2.33481	2.46925	2.9175	2.39674	2.43894	6861	3389.47	3189.65	3361.07	3694.14	3694.05	3602.86	3991	4259.37	3978.72	4483.06	0.00106398	0.000613172	0.000691036	0.000631822	0.000553588	0.000723419	0.000648044	0.000618705	0.00068496
mmu-miR-20a:Slc36a1	215335	Slc36a1	NM_153139	mmu-miR-20a	NCS	-0.106	3203.09	1065.35	0.332601	0	1.11	22.44	0.05	0.00104299	-0.018	7.49185	1.8		1.8	0.01										1725.8	1210.14	1185.41	1300.95	1431.6	1434.8	1310.97	1390.97	1397.04	1232.69	1381.99	0.00104299	8.26354e-06	0	0	0	0	0	0	0
mmu-miR-30c:Bbs5	72569	Bbs5	NM_028284	mmu-miR-30c	NCS	-0.106	5132.96	2473.93	0.481969	0	2.47	225.53	0.01	0.000998178	-0.02	1.36428	4	Bbs5	4	1.55371	1.52344	1.60979	1.83716	1.41017	1.2574	1.60613	1.42887	1.63649	1.76585	4007.3	2205.72	2090.3	2343.47	2705.04	2911.35	3238.68	3763.95	3601.51	3127.74	3551.12	0.000998178	0.000704401	0.000728814	0.000686926	0.000679162	0.000484371	0.000388244	0.000426714	0.000396742
mmu-miR-24:Prdm2	110593	Prdm2	NM_001081355	mmu-miR-24	NCS	-0.106	11931.5	4235.48	0.354982	0	3.02	12.1	0.25	0.000995123	-0.025	0.897258	4.9	Prdm2	4.9	2.63084	3.02101	3.11033	3.67612	3.51362	2.86118	2.72624	2.71509	2.6232	2.91313	6861	3389.47	3189.65	3361.07	3694.14	3694.05	3602.86	3991	4259.37	3978.72	4483.06	0.000714182	0.00077618	0.00094713	0.000925398	0.000995123	0.000951156	0.000794141	0.000683097	0.000637439
mmu-miR-298:Mapk9	26420	Mapk9	NM_001163672	mmu-miR-298	NCS	-0.106	13844.1	6286.4	0.454084	0	4.07	434.88	0.01	0.000973923	-0.06	0.565713	6.6	Mapk9	6.6	4.4591	3.96609	4.18002	4.5384	4.09962	4.02369	4.511	4.68515	5.02299	6.04964	10183.5	4751.19	4301.08	4433.16	4867.66	4967.84	4759.04	5287.27	5630.51	5527.92	6211.62	0.000648107	0.000938523	0.000922116	0.000942898	0.000932358	0.000825232	0.000845483	0.000853181	0.000832101
mmu-miR-30b:Bbs5	72569	Bbs5	NM_028284	mmu-miR-30b	NCS	-0.106	5132.96	2592.05	0.504982	0	2.47	72.59	0.03	0.000952699	-0.02	1.36428	4	Bbs5	4	1.55371	1.52344	1.60979	1.83716	1.41017	1.2574	1.60613	1.42887	1.63649	1.76585	4198.6	2307.6	2187.21	2441.83	2818.69	3035.92	3367.26	3897.52	3707.8	3225.27	3654.18	0.000952699	0.000673302	0.000696522	0.000659255	0.000651777	0.000464495	0.00037342	0.00041209	0.000385368
mmu-miR-148a:Fmn1	14260	Fmn1	NM_001043322	mmu-miR-148a	NCS	-0.106	8770.31	3320.95	0.378658	0	2.35	47.49	0.05	0.000946585	-0.071	1.5488	4.20647	Fmn1	3.8	1.43775	1.18707	1.32105	1.48526	1.73072	1.59597	1.56853	2.74366	3.53381	4.20647	5379.8	2724.82	2577.54	2870.77	3308.66	3556.31	3977.89	4755.41	4546.74	3970.91	4443.84	0.000706346	0.000527649	0.000460543	0.000460172	0.000448901	0.000486662	0.00040121	0.000329841	0.000603434
mmu-miR-148b:Fmn1	14260	Fmn1	NM_001043322	mmu-miR-148b	NCS	-0.106	8770.31	3463.1	0.394866	0	2.35	16.54	0.14	0.000939038	-0.071	1.5488	4.20647	Fmn1	3.8	1.43775	1.18707	1.32105	1.48526	1.73072	1.59597	1.56853	2.74366	3.53381	4.20647	5610.2	2775.61	2628.52	2926.17	3368.84	3613.74	4034.41	4812.25	4588.25	4005.95	4479.55	0.000677338	0.000517995	0.000451612	0.00045146	0.000440882	0.000478927	0.00039559	0.000325945	0.000597976
mmu-miR-17:Slc36a1	215335	Slc36a1	NM_153139	mmu-miR-17	NCS	-0.106	3203.09	1227.68	0.38328	0	1.11	48.49	0.02	0.000905159	-0.018	7.49185	1.8		1.8	0.01										1988.6	1331.34	1302.11	1421.93	1567.65	1569.63	1449.72	1540.38	1562.79	1393.83	1579.21	0.000905159	7.51124e-06	0	0	0	0	0	0	0
mmu-miR-27a:Wdr90	106618	Wdr90	NM_001163766	mmu-miR-27a	NCS	-0.106	7892.53	2347.59	0.297445	0	2.04	40.28	0.05	0.00086785	-0.02	8.36632	3.3		3.3	0.01										3802.5	1924.35	1920.32	2225.34	2597.77	2633.35	2456.19	2696.42	2697.5	2501.07	2925.01	0.00086785	5.19655e-06	0	0	0	0	0	0	0
mmu-miR-27b:Wdr90	106618	Wdr90	NM_001163766	mmu-miR-27b	NCS	-0.106	7892.53	2435.02	0.308522	0	2.04	2262.69	0	0.000836672	-0.02	8.36632	3.3		3.3	0.01										3944.2	2061.26	2042.38	2359.83	2744.09	2770.96	2588.16	2848.08	2842.79	2613.88	3057.58	0.000836672	4.85141e-06	0	0	0	0	0	0	0
mmu-miR-29b:Sh2b1	20399	Sh2b1	NM_011363	mmu-miR-29b	NCS	-0.106	9141.67	2966.39	0.324491	0	2.41	17.75	0.14	0.00081157	-0.025	1.58683	3.9	Sh2b1	3.9	1.29832	1.15603	0.99641	1.23388	1.23699	1.05943	1.17106	1.15746	1.64661	1.41114	4805.5	2959.55	2845.52	3198.66	3506.61	3395.75	3375.36	4029.08	4020.41	3412.4	3978.62	0.00081157	0.000438688	0.000406263	0.000311509	0.000351873	0.000364276	0.000313872	0.000290652	0.000287896
mmu-miR-214:Lrp8	16975	Lrp8	NM_001080926	mmu-miR-214	NCS	-0.106	14307	5703.75	0.398667	0	4.07	40.62	0.1	0.000714378	-0.018	2.61961	6.6	Lrp8	6.6	1.0739	0.88813	0.907687	1.20062	1.56568	1.85589	2.8418	3.97673	2.77323	2.87135	9238.8	4654.02	4389.41	4758.28	5402.08	5443.18	5352.44	6049	6222.09	5677.57	6403.16	0.000714378	0.000230747	0.000202335	0.00019076	0.000222251	0.000287641	0.000346737	0.000469797	0.000639131
mmu-miR-322:Klc2	16594	Klc2	NM_008451	mmu-miR-322	NCS	-0.106	13998.8	4351.24	0.31083	0	3.09	145.2	0.02	0.000709401	-0.025	1.85614	5	Klc2	5	1.38107	1.11777	0.981196	1.32139	1.43459	1.65046	1.86013	1.80094	1.89433	1.19879	7048.2	3766.58	3588.1	3930.55	4296.01	4235.23	3988.8	4401.91	4481.79	4213.91	4978.95	0.000709401	0.000366664	0.000311522	0.000249634	0.000307585	0.000338727	0.000413774	0.000422573	0.000401835
mmu-miR-15b:Klc2	16594	Klc2	NM_008451	mmu-miR-15b	NCS	-0.106	13998.8	4368.79	0.312084	0	3.09	57.13	0.05	0.000706634	-0.025	1.85614	5	Klc2	5	1.38107	1.11777	0.981196	1.32139	1.43459	1.65046	1.86013	1.80094	1.89433	1.19879	7075.8	3346.94	3143.8	3363.2	3698.63	3705.84	3543.64	3930.46	4142.35	4024.88	4753.24	0.000706634	0.000412636	0.000355548	0.000291744	0.000357265	0.000387116	0.000465752	0.00047326	0.000434763
mmu-miR-298:Fam120c	207375	Fam120c	NM_198105	mmu-miR-298	NCS	-0.106	13844.1	6286.4	0.454084	0	1.6	434.88	0	0.000425907	-0.025	0.38412	2.6	Fam120c	2.6	1.99224	1.81515	1.86042	2.07317	1.93254	1.66767	1.26123	0.887573	1.10722	1.87866	10183.5	4751.19	4301.08	4433.16	4867.66	4967.84	4759.04	5287.27	5630.51	5527.92	6211.62	0.000255315	0.000419314	0.000422022	0.00041966	0.000425907	0.00038901	0.000350421	0.000238541	0.000157636
mmu-miR-298:Zfp560	434377	Zfp560	NM_001004190	mmu-miR-298	NCS	-0.106	13844.1	6286.4	0.454084	0	1.23	434.88	0	0.000424512	-0.035	0.427411	2	Zfp560	2	1.48719	1.58641	1.88193	1.3209	0.814386	0.664425	0.807869	0.887492	1.14016	1.38463	10183.5	4751.19	4301.08	4433.16	4867.66	4967.84	4759.04	5287.27	5630.51	5527.92	6211.62	0.000196396	0.000313014	0.00036884	0.000424512	0.000271362	0.000163932	0.000139613	0.000152795	0.000157622
mmu-miR-129-5p:Tpm4	326618	Tpm4	NM_001001491	mmu-miR-129-5p	NCS	-0.107	2233.89	501.67	0.224572	0.89	276.36	6.03	45.81	0.565056	-0.053	2.22377	447.7	Tpm4	447.7	95.8444	83.086	100.698	104.49	106.029	103.544	140.378	210.703	239.098	318.548	812.9	253.139	230.591	256.391	284.022	276.844	255.432	300.652	412.918	443.089	563.746	0.550744	0.378624	0.360317	0.392751	0.367895	0.382992	0.405368	0.466911	0.510278
mmu-miR-301b:Cdk1	12534	Cdk1	NM_007659	mmu-miR-301b	NCS	-0.107	5061.23	1701.34	0.336151	0.05	51.98	6.19	8.4	0.0305515	-0.025	3.49776	84.2	Cdk1	84.2	7.45384	6.57251	7.87725	7.65269	8.15871	5.54167	6.89484	6.73751	9.03834	12.5946	2756	1883.44	1826.71	2105.76	2376.53	2376.28	2111.92	2247.45	2553.39	2502.27	2874.75	0.0305515	0.00395757	0.00359801	0.00374081	0.00322012	0.0034334	0.002624	0.00306785	0.00263866
mmu-miR-301a:Cdk1	12534	Cdk1	NM_007659	mmu-miR-301a	NCS	-0.107	5061.23	1868.89	0.369256	0.05	51.98	165.14	0.31	0.0278126	-0.025	3.49776	84.2	Cdk1	84.2	7.45384	6.57251	7.87725	7.65269	8.15871	5.54167	6.89484	6.73751	9.03834	12.5946	3027.4	2064.91	1992.57	2294.53	2575.08	2562.17	2288.66	2451.97	2771.22	2682.68	3109.32	0.0278126	0.00360976	0.0032985	0.00343306	0.00297183	0.0031843	0.00242136	0.00281196	0.00243124
mmu-miR-466h-5p:Tmem123	71929	Tmem123	NM_133739	mmu-miR-466h-5p	NCS	-0.107	11133.2	4545.52	0.408285	0.02	43.58	2.35	18.55	0.016818	-0.044	0.913147	92.298	Tmem123	70.6	49.0126	46.8209	62.5148	66.5981	64.0956	71.8905	76.7296	91.9254	90.2867	92.298	7363.4	3571.53	3447.2	3717.13	4277.3	4433.46	4530.15	5645.76	6757.97	6373.37	7510.44	0.00958796	0.0137231	0.0135823	0.016818	0.0155701	0.0144572	0.0158693	0.0135907	0.0136025
mmu-miR-132:Trim27	19720	Trim27	NM_009054	mmu-miR-132	NCS	-0.107	7171.3	1430.85	0.199524	0.03	22.96	1.78	12.92	0.016049	-0.025	2.39746	37.2	Trim27	37.2	7.0605	6.33733	6.42371	6.90925	6.56087	5.44666	7.52578	11.7812	13.9379	16.704	2317.9	1020.08	939.727	1026	1114.85	1126.07	1060.91	1217.12	1288.19	1128.98	1298.37	0.016049	0.00692153	0.0067438	0.00626094	0.00619745	0.00582635	0.00513395	0.00618325	0.00914557
mmu-miR-3057-5p:Prune2	353211	Prune2	NM_181348	mmu-miR-3057-5p	NCS	-0.107	1697.47	808.34	0.476203	0.01	3.09	7.86	0.39	0.0152453	-0.035	1.98606	12.5319	Prune2	5	3.1634	3.09591	3.18329	3.6256	3.89916	7.48861	9.67632	12.5319	9.7749	8.50332	1309.6	728.785	672.82	712.398	774.081	777.515	743.853	819.498	822.018	745.928	870.761	0.00381796	0.00434065	0.00460139	0.00446842	0.00468375	0.0050149	0.0100673	0.0118076	0.0152453
mmu-miR-222:Taok1	216965	Taok1	NM_144825	mmu-miR-222	CS	-0.107	5822.84	1225.84	0.210523	0.02	14.26	555.85	0.03	0.0129517	-0.016	0.636857	23.1	Taok1	23.1	14.8559	14.6144	15.0878	16.0529	15.2045	14.5109	16.0444	17.5295	13.8853	18.3713	1985.5	1206.09	1128.38	1273.15	1393.33	1392.27	1336.21	1496.15	1551.99	1332.86	1556.92	0.0116343	0.0123174	0.0129517	0.0118508	0.0115213	0.0109206	0.0108597	0.0107238	0.0112948
mmu-miR-466b-3p:Hspa4	15525	Hspa4	NM_008300	mmu-miR-466b-3p	NCS	-0.107	4908.95	2073.62	0.422416	0.05	60.8	6.51	9.34	0.0108145	-0.018	1.9366	98.5	Hspa4	98.5	25.7313	22.9928	25.4004	27.7833	29.345	30.2987	40.5411	58.6628	60.4351	76.9993	9376	5999.53	5689.81	6398.8	7188.73	7166.09	6612.05	7009.47	6684.57	5973.24	7119.99	0.0105055	0.00428888	0.00404105	0.00396956	0.00386484	0.00409498	0.00458235	0.00578376	0.00877585
mmu-miR-466b-3p:Hspa4	15525	Hspa4	NM_008300	mmu-miR-466b-3p	NCS	-0.107	4908.95	2073.62	0.422416	0.05	60.8	6.51	9.34	0.0108145	-0.018	1.9366	98.5	Hspa4	98.5	25.7313	22.9928	25.4004	27.7833	29.345	30.2987	40.5411	58.6628	60.4351	76.9993	9376	5999.53	5689.81	6398.8	7188.73	7166.09	6612.05	7009.47	6684.57	5973.24	7119.99	0.0105055	0.00428888	0.00404105	0.00396956	0.00386484	0.00409498	0.00458235	0.00578376	0.00877585
mmu-miR-466b-3p:Hspa4	15525	Hspa4	NM_008300	mmu-miR-466b-3p	NCS	-0.107	4908.95	2073.62	0.422416	0.05	60.8	6.51	9.34	0.0108145	-0.018	1.9366	98.5	Hspa4	98.5	25.7313	22.9928	25.4004	27.7833	29.345	30.2987	40.5411	58.6628	60.4351	76.9993	9376	5999.53	5689.81	6398.8	7188.73	7166.09	6612.05	7009.47	6684.57	5973.24	7119.99	0.0105055	0.00428888	0.00404105	0.00396956	0.00386484	0.00409498	0.00458235	0.00578376	0.00877585
mmu-miR-148a:Ddx52	78394	Ddx52	NM_030096	mmu-miR-148a	NCS	-0.107	8770.31	3320.95	0.378658	0.01	30.68	47.49	0.65	0.00923826	-0.025	1.54533	49.7	Ddx52	49.7	17.0281	15.2371	17.4171	17.3973	19.1094	14.6075	15.3888	23.618	27.7918	36.7003	5379.8	2724.82	2577.54	2870.77	3308.66	3556.31	3977.89	4755.41	4546.74	3970.91	4443.84	0.00923826	0.00624925	0.00591148	0.00606704	0.00525811	0.00537338	0.00367217	0.00323606	0.00519449
mmu-miR-298:Slc6a6	21366	Slc6a6	NM_009320	mmu-miR-298	NCS	-0.107	13844.1	6286.4	0.454084	0.01	27.59	434.88	0.06	0.00865517	-0.018	0.610487	44.7	Slc6a6	44.7	29.2774	29.6622	30.3184	36.5738	34.9003	41.1903	38.7945	27.9201	19.0644	19.692	10183.5	4751.19	4301.08	4433.16	4867.66	4967.84	4759.04	5287.27	5630.51	5527.92	6211.62	0.00438945	0.00616212	0.00689646	0.006839	0.00751363	0.00702525	0.00865517	0.00733734	0.00495872
mmu-miR-669c:Ogdh	18293	Ogdh	NM_010956	mmu-miR-669c	NCS	-0.107	2685.86	1273.11	0.474005	0.01	9.94	3.36	2.96	0.00780606	-0.035	1.96565	16.1	Ogdh	16.1	4.12197	4.43949	4.32756	5.44137	5.35383	4.7562	6.28856	6.95838	6.86488	7.31199	2062.5	1096.42	963.982	987.131	1051.59	1059.67	975.877	1123.6	1162.5	1071.69	1283.34	0.00780606	0.00375948	0.00460537	0.00438398	0.00517441	0.00505236	0.00487377	0.00559678	0.00598569
mmu-miR-29a:Fam168b	214469	Fam168b	NM_001160236	mmu-miR-29a	CS	-0.107	9141.67	2905.55	0.317836	0.01	20.86	400.56	0.05	0.00718064	-0.025	1.29432	33.8	Fam168b	33.8	13.7812	12.3212	13.9812	15.7494	15.097	15.1219	16.7902	19.7907	19.3228	24.0024	4707.1	2928.27	2811.09	3170.48	3460.5	3338.07	3261.82	3819.8	3855.02	3338.55	3940.76	0.00718064	0.00470626	0.00438307	0.00440981	0.00455119	0.00452267	0.00463604	0.00439557	0.00513375
mmu-miR-29b:Fam168b	214469	Fam168b	NM_001160235	mmu-miR-29b	CS	-0.107	9141.67	2966.39	0.324491	0.01	20.86	17.75	1.18	0.00703361	-0.025	1.29432	33.8	Fam168b	33.8	13.7812	12.3212	13.9812	15.7494	15.097	15.1219	16.7902	19.7907	19.3228	24.0024	4805.5	2959.55	2845.52	3198.66	3506.61	3395.75	3375.36	4029.08	4020.41	3412.4	3978.62	0.00703361	0.00465652	0.00433003	0.00437096	0.00449135	0.00444586	0.00448009	0.00416725	0.00492256
mmu-miR-224:Lzic	69151	Lzic	NM_026963	mmu-miR-224	NCS	-0.107	6106.11	1632.31	0.267324	0.01	10.74	2.36	4.55	0.00658168	-0.025	2.09334	17.4	Lzic	17.4	4.07747	3.54715	3.58166	4.49077	4.33931	4.13855	4.98531	6.53076	6.34176	7.77155	2643.7	1243.16	1216.43	1274.91	1392.48	1398.66	1324.88	1465.58	1461.89	1342.76	1548.29	0.00658168	0.00327992	0.00291603	0.00280934	0.00322501	0.00310248	0.00312372	0.00340159	0.00446733
mmu-miR-3107:Lpgat1	226856	Lpgat1	NM_001134829	mmu-miR-3107	NCS	-0.107	3995.99	944.68	0.236407	0.02	10.62	7.63	1.39	0.00614308	-0.018	1.64403	17.8908	Lpgat1	17.2	5.72436	5.99794	6.95778	7.6522	8.23133	8.29047	11.5155	17.8908	13.3649	12.2894	3061	2358.66	2355.2	2525.4	2712.36	2550.74	2570.48	2760.31	2912.35	2800.06	3157.54	0.00561908	0.00242696	0.00254668	0.00275512	0.00282123	0.00322704	0.00322526	0.00417182	0.00614308
mmu-miR-3107:Lpgat1	226856	Lpgat1	NM_001134829	mmu-miR-3107	NCS	-0.107	3995.99	944.68	0.236407	0.02	10.62	7.63	1.39	0.00614308	-0.018	1.64403	17.8908	Lpgat1	17.2	5.72436	5.99794	6.95778	7.6522	8.23133	8.29047	11.5155	17.8908	13.3649	12.2894	3061	2358.66	2355.2	2525.4	2712.36	2550.74	2570.48	2760.31	2912.35	2800.06	3157.54	0.00561908	0.00242696	0.00254668	0.00275512	0.00282123	0.00322704	0.00322526	0.00417182	0.00614308
mmu-miR-152:Rbfox2	93686	Rbfox2	NM_001110827	mmu-miR-152	CS	-0.107	8770.31	3295.35	0.375739	0.01	18.83	5.48	3.43	0.00571364	-0.025	1.05448	30.5	Rbfox2	30.5	14.6849	13.1219	13.3585	15.6194	14.4442	13.9266	15.7275	17.7442	17.1031	18.9886	5338.1	2721	2574	2869.59	3310.06	3552.57	3984.16	4768	4560.86	3974.24	4438.42	0.00571364	0.00539688	0.00509787	0.0046552	0.00471876	0.00406584	0.0034955	0.00329855	0.00389054
mmu-miR-148a:Rbfox2	93686	Rbfox2	NM_001110827	mmu-miR-148a	CS	-0.107	8770.31	3320.95	0.378658	0.01	18.83	47.49	0.4	0.00566936	-0.025	1.05448	30.5	Rbfox2	30.5	14.6849	13.1219	13.3585	15.6194	14.4442	13.9266	15.7275	17.7442	17.1031	18.9886	5379.8	2724.82	2577.54	2870.77	3308.66	3556.31	3977.89	4755.41	4546.74	3970.91	4443.84	0.00566936	0.0053893	0.00509086	0.00465327	0.00472076	0.00406157	0.003501	0.00330728	0.00390262
mmu-miR-466b-3p:Tnfaip3	21929	Tnfaip3	NM_001166402	mmu-miR-466b-3p	NCS	-0.107	4908.95	2073.62	0.422416	0.01	7.78	6.51	1.19	0.00563379	-0.044	4.13932	37.2509	Tnfaip3	12.6	2.11387	1.83302	5.92854	22.4571	32.307	37.2509	29.3008	6.53709	4.67053	3.8991	9376	5999.53	5689.81	6398.8	7188.73	7166.09	6612.05	7009.47	6684.57	5973.24	7119.99	0.00134386	0.000352339	0.000322158	0.000926508	0.00312393	0.00450832	0.00563379	0.00418017	0.000977937
mmu-miR-466b-3p:Tnfaip3	21929	Tnfaip3	NM_001166402	mmu-miR-466b-3p	NCS	-0.107	4908.95	2073.62	0.422416	0.01	7.78	6.51	1.19	0.00563379	-0.044	4.13932	37.2509	Tnfaip3	12.6	2.11387	1.83302	5.92854	22.4571	32.307	37.2509	29.3008	6.53709	4.67053	3.8991	9376	5999.53	5689.81	6398.8	7188.73	7166.09	6612.05	7009.47	6684.57	5973.24	7119.99	0.00134386	0.000352339	0.000322158	0.000926508	0.00312393	0.00450832	0.00563379	0.00418017	0.000977937
mmu-miR-466b-3p:Tnfaip3	21929	Tnfaip3	NM_001166402	mmu-miR-466b-3p	NCS	-0.107	4908.95	2073.62	0.422416	0.01	7.78	6.51	1.19	0.00563379	-0.044	4.13932	37.2509	Tnfaip3	12.6	2.11387	1.83302	5.92854	22.4571	32.307	37.2509	29.3008	6.53709	4.67053	3.8991	9376	5999.53	5689.81	6398.8	7188.73	7166.09	6612.05	7009.47	6684.57	5973.24	7119.99	0.00134386	0.000352339	0.000322158	0.000926508	0.00312393	0.00450832	0.00563379	0.00418017	0.000977937
mmu-miR-450b-5p:4933426M11Rik	217684	4933426M11Rik	NM_178682	mmu-miR-450b-5p	NCS	-0.107	5703.58	1389.64	0.243643	0	2.78	21.62	0.13	0.00560975	-0.035	0.58491	8.27916	4933426M11Rik	4.5	5.51964	6.02265	6.93295	7.68008	7.64938	7.36814	6.65618	7.4583	7.43377	8.27916	2251.5	1342.83	1252.58	1357.25	1461.54	1426.17	1370.51	1483.86	1472.87	1325.15	1593.43	0.00199867	0.00411044	0.00480819	0.0051081	0.00525477	0.00536358	0.00537619	0.00448571	0.00506378
mmu-miR-877:Pgap3	320655	Pgap3	NM_001033537	mmu-miR-877	NCS	-0.107	3085.99	255.69	0.0828551	0	0.68	6.14	0.11	0.00549336	-0.035	0.308079	1.20458	Pgap3	1.1	0.972959	1.20458	0.948895	1.12371	0.987325	1.16414	1.02201	1.09341	1.04825	0.685367	414.2	232.528	219.279	219.664	237.847	236.796	230.235	249.328	270.833	256.431	315.893	0.00265572	0.00418426	0.00549336	0.00431976	0.00472452	0.00416952	0.0050563	0.00409905	0.00403721
mmu-miR-148b:Rbfox2	93686	Rbfox2	NM_001110827	mmu-miR-148b	CS	-0.107	8770.31	3463.1	0.394866	0.01	18.83	16.54	1.14	0.00543653	-0.025	1.05448	30.5	Rbfox2	30.5	14.6849	13.1219	13.3585	15.6194	14.4442	13.9266	15.7275	17.7442	17.1031	18.9886	5610.2	2775.61	2628.52	2926.17	3368.84	3613.74	4034.41	4812.25	4588.25	4005.95	4479.55	0.00543653	0.0052907	0.00499213	0.00456518	0.00463644	0.00399702	0.00345196	0.00326822	0.00386732
mmu-miR-181c:Tmem62	96957	Tmem62	NM_175285	mmu-miR-181c	NCS	-0.107	5297.59	976.29	0.184289	0.01	4.32	29.1	0.15	0.0054163	-0.025	1.04077	7	Tmem62	7	3.40247	3.29649	4.04682	4.06183	3.96275	3.74558	2.62859	2.44346	3.77154	4.38306	1581.7	799.709	714.282	747.156	812.034	831.882	786.166	920.748	929.22	809.831	986.733	0.00442562	0.00425464	0.00461511	0.0054163	0.00500205	0.0047636	0.00476436	0.00285484	0.00262958
mmu-miR-125a-5p:Armcx3	71703	Armcx3	NM_027870	mmu-miR-125a-5p	NCS	-0.107	6845.56	1633.51	0.238623	0.01	6.05	758.67	0.01	0.00534468	-0.033	0.560969	9.8	Armcx3	9.8	6.6429	6.3889	6.71843	8.03361	7.54282	6.99171	7.8888	6.53142	5.40536	6.5679	2646.4	1398.56	1291.63	1353.03	1503.11	1558.63	1476.6	1686.81	1579.63	1435.46	1747.92	0.00370314	0.00474982	0.00494638	0.00496547	0.00534468	0.00483941	0.00473501	0.00467675	0.00413478
mmu-miR-196b:Eif2ak2	19106	Eif2ak2	NM_011163	mmu-miR-196b	NCS	-0.107	3051.23	1110.06	0.363807	0.01	5.93	10.98	0.54	0.00533927	-0.035	9.90689	9.6		9.6	0.01										1798	774.616	723.916	781.694	856.949	850.62	819.795	877.156	944.066	897.25	1004.04	0.00533927	1.29096e-05	0	0	0	0	0	0	0
mmu-miR-224:Pard3	93742	Pard3	NM_001122850	mmu-miR-224	NCS	-0.107	6106.11	1632.31	0.267324	0	2.78	2.36	1.18	0.00529267	-0.035	0.58746	8.19459	Pard3	4.5	5.45361	6.06315	5.48777	6.57795	6.00426	6.20776	5.66384	6.38729	6.27496	8.19459	2643.7	1243.16	1216.43	1274.91	1392.48	1398.66	1324.88	1465.58	1461.89	1342.76	1548.29	0.00170216	0.00438688	0.00498438	0.00430443	0.0047239	0.00429288	0.00468553	0.00386457	0.00436919
mmu-miR-181a:Pard3	93742	Pard3	NM_001122850	mmu-miR-181a	NCS	-0.107	5297.59	1365.09	0.257681	0	2.78	697.71	0	0.00506619	-0.025	0.58746	8.19459	Pard3	4.5	5.45361	6.06315	5.48777	6.57795	6.00426	6.20776	5.66384	6.38729	6.27496	8.19459	2211.5	1315.74	1213.18	1285.52	1394.86	1394.03	1309.82	1456.63	1456.92	1288.28	1617.51	0.00203482	0.0041449	0.00499774	0.00426891	0.00471585	0.00430712	0.0047394	0.00388832	0.0043841
mmu-miR-181b:Pard3	93742	Pard3	NM_001122850	mmu-miR-181b	NCS	-0.107	5297.59	1462.98	0.27616	0	2.78	179.29	0.02	0.00474443	-0.025	0.58746	8.19459	Pard3	4.5	5.45361	6.06315	5.48777	6.57795	6.00426	6.20776	5.66384	6.38729	6.27496	8.19459	2370.1	1389.84	1277.95	1359.96	1473.52	1472.31	1381.78	1542.39	1551.96	1379.47	1740.47	0.00189865	0.00392393	0.00474443	0.00403525	0.00446411	0.00407812	0.00449259	0.00367212	0.00411564
mmu-miR-191:Fam126b	213056	Fam126b	NM_172513	mmu-miR-191	NCS	-0.107	1770.37	832.07	0.469998	0	1.6	971.87	0	0.00436717	-0.053	0.75563	3.59251	Fam126b	2.6	2.1278	2.1682	2.99771	3.44961	3.19081	3.18057	3.59251	3.38112	2.09569	2.47614	1347.8	699.528	662.888	711.75	789.897	777.031	747.371	825.425	842.033	768.676	916.096	0.00192907	0.00304177	0.00327084	0.00421175	0.00436717	0.00410641	0.00425568	0.00435232	0.00401542
mmu-miR-421:Ikbkg	16151	Ikbkg	NM_010547	mmu-miR-421	NCS	-0.107	5789.94	2098.2	0.362387	0	5	61.46	0.08	0.00384625	-0.025	0.360671	8.1	Ikbkg	8.1	6.3083	5.45644	5.58931	5.57683	5.02402	3.7916	4.08016	3.99435	3.92579	5.23183	3398.5	1640.12	1552.46	1661.7	1830.57	1847.01	1704.42	1905.92	2107.96	2014.82	2486.23	0.0023834	0.00384625	0.0035147	0.0033636	0.00304649	0.00272009	0.00222457	0.00214078	0.00189489
mmu-miR-96:Slc12a6	107723	Slc12a6	NM_133648	mmu-miR-96	NCS	-0.107	5594.38	1959.31	0.350228	0	1.6	7.52	0.21	0.00361891	-0.025	-0.0770869	6.09647	Slc12a6	2.6	6.09647	5.19253	5.55389	5.77927	4.94748	4.3432	3.8152	2.11044	1.49947	1.8394	3173.9	1684.61	1603.51	1761.22	1952.03	1934.71	1879.85	2099.98	2188.37	2007.3	2389.52	0.000819181	0.00361891	0.00323822	0.00315343	0.00296064	0.00255723	0.00231039	0.00181678	0.00096439
mmu-miR-27a:Gnpnat1	54342	Gnpnat1	NM_019425	mmu-miR-27a	CS	-0.107	7892.53	2347.59	0.297445	0.01	8.33	40.28	0.21	0.0035503	-0.016	1.6667	13.5	Gnpnat1	13.5	4.25213	3.30994	4.29925	4.05031	4.66475	3.72789	4.28671	5.70067	7.25598	9.09666	3802.5	1924.35	1920.32	2225.34	2597.77	2633.35	2456.19	2696.42	2697.5	2501.07	2925.01	0.0035503	0.00220964	0.00172364	0.00193195	0.00155915	0.00177141	0.00151775	0.00158978	0.00211332
mmu-miR-27b:Gnpnat1	54342	Gnpnat1	NM_019425	mmu-miR-27b	CS	-0.107	7892.53	2435.02	0.308522	0.01	8.33	2262.69	0	0.00342275	-0.016	1.6667	13.5	Gnpnat1	13.5	4.25213	3.30994	4.29925	4.05031	4.66475	3.72789	4.28671	5.70067	7.25598	9.09666	3944.2	2061.26	2042.38	2359.83	2744.09	2770.96	2588.16	2848.08	2842.79	2613.88	3057.58	0.00342275	0.00206288	0.00162063	0.00182185	0.00147601	0.00168344	0.00144036	0.00150512	0.00200531
mmu-miR-22:Arf3	11842	Arf3	NM_007478	mmu-miR-22	NCS	-0.107	10981.7	4286.62	0.390343	0	8.89	14675.3	0	0.00299312	-0.035	0.981502	14.4	Arf3	14.4	7.29291	6.38812	5.76092	6.98214	6.51712	8.58449	9.50505	10.6129	9.87374	10.9525	6943.3	2722.71	2523.64	2745.53	3043.22	3059.56	2919	3315.3	3545.77	3464.33	4018.26	0.00207394	0.00267855	0.00253131	0.00209829	0.00229432	0.00213009	0.0029409	0.00286702	0.00299312
mmu-miR-149:Vldlr	22359	Vldlr	NM_013703	mmu-miR-149	NCS	-0.107	13529.6	4037.74	0.298438	0	1.79	13.05	0.14	0.00282756	-0.035	0.18445	7.44422	Vldlr	2.9	6.5508	6.86637	7.44422	7.27913	6.03164	5.84409	4.64264	2.27358	1.26706	1.0093	6540	2689.96	2473.49	2632.74	2884.83	2998.65	2876.08	3213.92	3564.37	3515.12	3907.69	0.000443425	0.00243528	0.00277598	0.00282756	0.00252324	0.00201145	0.00203196	0.00144454	0.000637863
mmu-miR-30d:Megf6	230971	Megf6	NM_001162977	mmu-miR-30d	NCS	-0.107	5132.96	728.69	0.141963	0	0.56	1175.28	0	0.00187082	-0.039	0.109735	1.36835	Megf6	0.9	1.26813	1.16837	1.13503	1.36835	1.27719	0.921817	0.751671	0.283236	0.340708	0.407289	1180.1	677.847	643.366	690.894	755.851	766.308	739.058	795.958	815.824	772.511	886.54	0.000762647	0.00187082	0.00181603	0.00164284	0.00181034	0.00166668	0.00124729	0.00094436	0.000347178
mmu-miR-298:2200002D01Rik	72275	2200002D01Rik	NM_028179	mmu-miR-298	NCS	-0.107	13844.1	6286.4	0.454084	0	10.25	434.88	0.02	0.00175861	-0.025	1.34787	16.6	2200002D01Rik	16.6	6.52167	4.29682	4.6583	5.86485	6.23449	5.69312	6.39058	8.13586	9.72146	10.7345	10183.5	4751.19	4301.08	4433.16	4867.66	4967.84	4759.04	5287.27	5630.51	5527.92	6211.62	0.00163009	0.00137264	0.00099901	0.00105078	0.00120486	0.00125497	0.00119627	0.00120867	0.00144496
mmu-miR-193:Wars2	70560	Wars2	NM_027462	mmu-miR-193	NCS	-0.107	6917.28	2389.2	0.345396	0	3.27	46.05	0.07	0.00162145	-0.025	1.04254	5.3	Wars2	5.3	2.57301	2.70976	2.73194	2.54188	2.57261	1.56417	1.37919	1.23993	1.1869	1.6839	3870.3	1794.16	1671.19	1832.12	2010.64	2053.41	1982.21	2226.06	2368.76	2178.48	2582.92	0.0013694	0.0014341	0.00162145	0.00149114	0.00126422	0.00125285	0.000789102	0.000619565	0.000523451
mmu-miR-222:Zadh2	225791	Zadh2	NM_146090	mmu-miR-222	CS	-0.107	5822.84	1225.84	0.210523	0	0.99	555.85	0	0.001608	-0.016	-0.0561342	1.88643	Zadh2	1.6	1.88643	1.81444	1.43791	1.7431	1.34579	1.18495	1.10241	1.23113	1.26882	1.60863	1985.5	1206.09	1128.38	1273.15	1393.33	1392.27	1336.21	1496.15	1551.99	1332.86	1556.92	0.000805842	0.00156408	0.001608	0.00112941	0.00125103	0.000966615	0.000886798	0.000736834	0.000793257
mmu-miR-186:Traf3ip2	103213	Traf3ip2	NM_134000	mmu-miR-186	NCS	-0.107	1919.88	1873.02	0.975592	0	1.73	494.82	0	0.00155481	-0.025	0.712781	2.8	Traf3ip2	2.8	1.7084	2.14984	2.05051	2.08872	2.50562	2.20887	1.68072	2.12738	1.94825	2.1851	3034	1329.68	1382.71	1584.93	1771.55	1736.58	1687.2	1890.86	2207	2083.72	2316.47	0.000922874	0.00128482	0.00155481	0.00129375	0.00117903	0.00144285	0.00130919	0.000888865	0.000963925
mmu-miR-34c:Zfp704	170753	Zfp704	NM_133218	mmu-miR-34c	NCS	-0.107	11143.3	2299.2	0.206331	0	0.74	18.01	0.04	0.00136084	-0.018	0.484245	3.42266	Zfp704	1.2	2.44676	2.64988	2.46743	2.67605	2.36314	2.3538	2.55125	3.42266	2.61159	2.37814	3725	2008.54	1947.24	2105.38	2493.47	2600.72	2667.86	2918.11	2858.34	2551.2	2711.84	0.000322148	0.00121818	0.00136084	0.00117197	0.00107322	0.000908649	0.000882279	0.000874281	0.00119743
mmu-miR-466b-3p:Chd9	109151	Chd9	NM_177224	mmu-miR-466b-3p	CS	-0.107	4908.95	2073.62	0.422416	0	2.47	6.51	0.38	0.00132123	-0.039	1.66588	9.26109	Chd9	4	2.91865	3.5809	3.51044	4.0519	4.2645	7.76696	9.26109	5.77336	4.64231	5.16936	9376	5999.53	5689.81	6398.8	7188.73	7166.09	6612.05	7009.47	6684.57	5973.24	7119.99	0.000426621	0.00048648	0.000629353	0.000548609	0.000563646	0.000595094	0.00117467	0.00132123	0.000863685
mmu-miR-466b-3p:Chd9	109151	Chd9	NM_177224	mmu-miR-466b-3p	CS	-0.107	4908.95	2073.62	0.422416	0	2.47	6.51	0.38	0.00132123	-0.039	1.66588	9.26109	Chd9	4	2.91865	3.5809	3.51044	4.0519	4.2645	7.76696	9.26109	5.77336	4.64231	5.16936	9376	5999.53	5689.81	6398.8	7188.73	7166.09	6612.05	7009.47	6684.57	5973.24	7119.99	0.000426621	0.00048648	0.000629353	0.000548609	0.000563646	0.000595094	0.00117467	0.00132123	0.000863685
mmu-miR-466b-3p:Chd9	109151	Chd9	NM_177224	mmu-miR-466b-3p	CS	-0.107	4908.95	2073.62	0.422416	0	2.47	6.51	0.38	0.00132123	-0.039	1.66588	9.26109	Chd9	4	2.91865	3.5809	3.51044	4.0519	4.2645	7.76696	9.26109	5.77336	4.64231	5.16936	9376	5999.53	5689.81	6398.8	7188.73	7166.09	6612.05	7009.47	6684.57	5973.24	7119.99	0.000426621	0.00048648	0.000629353	0.000548609	0.000563646	0.000595094	0.00117467	0.00132123	0.000863685
mmu-miR-183:Plekhm3	241075	Plekhm3	NM_001039493	mmu-miR-183	NCS	-0.107	7585.12	1724.9	0.227406	0	0.86	134.38	0.01	0.000975894	-0.035	0.278546	1.58106	Plekhm3	1.4	1.30346	1.37106	1.47117	1.58106	1.43435	1.02652	0.630293	0.836293	0.567517	0.882579	2794.3	1518.7	1438.86	1507.51	1696.53	1736.15	1694.71	1929.4	2023.74	1809.76	2132.92	0.00050102	0.000858272	0.000952877	0.000975894	0.000931935	0.000826169	0.000605722	0.000326678	0.000413241
mmu-miR-466h-5p:Zfp827	622675	Zfp827	NM_178267	mmu-miR-466h-5p	NCS	-0.107	11133.2	4545.52	0.408285	0	1.85	2.35	0.79	0.000895162	-0.039	0.436453	4.32655	Zfp827	3	3.1971	2.97955	3.10236	3.30768	2.98641	3.79198	4.32655	2.39168	1.79771	1.48913	7363.4	3571.53	3447.2	3717.13	4277.3	4433.46	4530.15	5645.76	6757.97	6373.37	7510.44	0.00040742	0.000895162	0.000864339	0.000834612	0.00077331	0.000673606	0.000837053	0.000766336	0.000353905
mmu-miR-1983:Pcyt1b	236899	Pcyt1b	NM_211138	mmu-miR-1983	NCS	-0.107	4734.38	1863.9	0.393695	0	1.48	9.72	0.15	0.000825486	-0.035	0.757702	2.4	Pcyt1b	2.4	1.41945	1.44992	1.3921	1.79825	1.47685	1.0961	0.857418	0.398068	0.288335	0.518951	3019.8	1810.34	1756.44	1987.85	2284.76	2347.63	2520.27	2829.46	2872.87	2599.31	2794.22	0.000794755	0.000784078	0.000825486	0.000700304	0.000787064	0.000629081	0.000434913	0.000303033	0.000138561
mmu-miR-3107:Pitpnm2	19679	Pitpnm2	NM_011256	mmu-miR-3107	NCS	-0.107	3995.99	944.68	0.236407	0	1.48	7.63	0.19	0.000784057	-0.018	2.21991	2.4	Pitpnm2	2.4	0.51517	0.505537	0.393433	0.466199	0.599637	0.703507	0.732488	1.0332	0.897403	0.912224	3061	2358.66	2355.2	2525.4	2712.36	2550.74	2570.48	2760.31	2912.35	2800.06	3157.54	0.000784057	0.000218417	0.000214647	0.000155791	0.000171879	0.000235084	0.000273687	0.000265365	0.000354765
mmu-miR-3107:Pitpnm2	19679	Pitpnm2	NM_011256	mmu-miR-3107	NCS	-0.107	3995.99	944.68	0.236407	0	1.48	7.63	0.19	0.000784057	-0.018	2.21991	2.4	Pitpnm2	2.4	0.51517	0.505537	0.393433	0.466199	0.599637	0.703507	0.732488	1.0332	0.897403	0.912224	3061	2358.66	2355.2	2525.4	2712.36	2550.74	2570.48	2760.31	2912.35	2800.06	3157.54	0.000784057	0.000218417	0.000214647	0.000155791	0.000171879	0.000235084	0.000273687	0.000265365	0.000354765
mmu-miR-15a:Trp53inp2	68728	Trp53inp2	NM_178111	mmu-miR-15a	NCS	-0.107	13998.8	4367.59	0.311998	0	0.86	15.78	0.05	0.000779008	-0.035	0.96779	2.78952	Trp53inp2	1.4	1.42625	1.36009	2.16482	2.02847	2.11328	2.32739	2.78952	2.18656	1.46662	1.3845	7074.2	3063.04	2872.76	3051.71	3360.11	3399.42	3222.2	3580.86	3769.99	3730.42	4480.31	0.000197902	0.000465632	0.000473443	0.000709379	0.000603692	0.000621658	0.000722299	0.000779008	0.000579991
mmu-miR-322:Trp53inp2	68728	Trp53inp2	NM_178111	mmu-miR-322	NCS	-0.107	13998.8	4351.24	0.31083	0	0.86	145.2	0.01	0.000633706	-0.035	0.96779	2.78952	Trp53inp2	1.4	1.42625	1.36009	2.16482	2.02847	2.11328	2.32739	2.78952	2.18656	1.46662	1.3845	7048.2	3766.58	3588.1	3930.55	4296.01	4235.23	3988.8	4401.91	4481.79	4213.91	4978.95	0.000198632	0.000378659	0.000379056	0.000550768	0.000472175	0.000498976	0.000583482	0.000633706	0.000487877
mmu-miR-322:Cdc14b	218294	Cdc14b	NM_172587	mmu-miR-322	NCS	-0.107	13998.8	4351.24	0.31083	0	2.59	145.2	0.02	0.000595897	-0.044	1.55602	4.2	Cdc14b	4.2	1.42837	1.30274	1.43928	1.64501	1.62467	1.32244	1.95243	2.08864	1.96641	2.36941	7048.2	3766.58	3588.1	3930.55	4296.01	4235.23	3988.8	4401.91	4481.79	4213.91	4978.95	0.000595897	0.000379222	0.000363073	0.000366178	0.000382916	0.000383608	0.000331538	0.000443541	0.000466029
mmu-miR-298:Napepld	242864	Napepld	NM_178728	mmu-miR-298	NCS	-0.107	13844.1	6286.4	0.454084	0	0.74	434.88	0	0.000371226	-0.018	0.121637	1.59667	Napepld	1.2	1.46757	1.59667	1.1381	1.32656	0.85205	0.448748	0.363541	0.380296	0.501362	0.619522	10183.5	4751.19	4301.08	4433.16	4867.66	4967.84	4759.04	5287.27	5630.51	5527.92	6211.62	0.000117838	0.000308885	0.000371226	0.000256724	0.000272525	0.000171513	9.42938e-05	6.87578e-05	6.7542e-05
mmu-miR-22:Neurl1a	18011	Neurl1a	NM_001163480	mmu-miR-22	NCS	-0.107	10981.7	4286.62	0.390343	0	0.37	14675.3	0	0.000325137	-0.035	0.945944	1.15286	Neurl1a	0.6	0.598438	0.656891	0.666884	0.72548	0.813806	0.528722	0.834531	1.15286	1.04096	0.987483	6943.3	2722.71	2523.64	2745.53	3043.22	3059.56	2919	3315.3	3545.77	3464.33	4018.26	8.64142e-05	0.000219795	0.000260295	0.000242898	0.000238392	0.000265988	0.000181131	0.000251721	0.000325137
mmu-miR-298:Plekhm1	353047	Plekhm1	NM_183034	mmu-miR-298	NCS	-0.107	13844.1	6286.4	0.454084	0	1.05	434.88	0	0.000166937	-0.025	7.40939	1.7		1.7	0.01										10183.5	4751.19	4301.08	4433.16	4867.66	4967.84	4759.04	5287.27	5630.51	5527.92	6211.62	0.000166937	2.10474e-06	0	0	0	0	0	0	0
mmu-miR-92b:Man2a1	17158	Man2a1	NM_008549	mmu-miR-92b	CS	-0.108	3392.16	299.5	0.0882918	0.06	10.25	12.59	0.81	0.0529419	-0.025	0.23235	16.6	Man2a1	16.6	14.1307	13.7177	14.1402	16.0373	16.1461	15.7272	15.0772	13.5162	12.4165	13.8625	485.3	275.637	259.108	282.546	306.94	314.95	314.989	346.315	368.397	336.082	368.98	0.0342056	0.0512656	0.0529419	0.0500456	0.052249	0.0512655	0.0499294	0.043536	0.0366892
mmu-miR-92a:Man2a1	17158	Man2a1	NM_008549	mmu-miR-92a	CS	-0.108	3392.16	323.88	0.095479	0.05	10.25	2284.29	0	0.0486359	-0.025	0.23235	16.6	Man2a1	16.6	14.1307	13.7177	14.1402	16.0373	16.1461	15.7272	15.0772	13.5162	12.4165	13.8625	524.8	300.044	282.049	305.424	330.336	336.621	337.374	373.241	392.563	362.883	403.645	0.0316311	0.0470954	0.0486359	0.046297	0.0485484	0.0479652	0.0466165	0.0403953	0.0344306
mmu-let-7d:Hmga2	15364	Hmga2	NM_010441	mmu-let-7d	CS	-0.108	5456.85	1230.33	0.225465	0.04	28.09	197.39	0.14	0.0228311	-0.016	2.27321	45.5	Hmga2	45.5	9.41257	7.13371	8.10784	8.8899	10.1352	11.6172	17.0797	22.741	19.0001	24.7316	1992.9	1166.15	1046.36	1137.26	1237.1	1238.58	1201.06	1390.39	1460.85	1322.21	1452.31	0.0228311	0.00807149	0.00681763	0.00712929	0.00718608	0.00818295	0.00967243	0.0122841	0.0155669
mmu-miR-7a:Clns1a	12729	Clns1a	NM_023671	mmu-miR-7a	NCS	-0.108	7081.36	1835.28	0.259171	0.03	35.62	3.08	11.56	0.01941	-0.018	2.31657	57.7	Clns1a	57.7	11.5829	11.4424	10.5862	10.6709	11.4108	10.469	12.8136	16.5686	21.4498	30.2359	2972.7	1366.24	1286.74	1377.67	1506.54	1512.3	1434.45	1640.14	2028.72	2114.14	2519.6	0.01941	0.00847793	0.00889253	0.00768414	0.00708304	0.00754535	0.00729826	0.00781252	0.00816704
mmu-let-7c:Hmga2	15364	Hmga2	NM_010441	mmu-let-7c	CS	-0.108	5456.85	1506.34	0.276046	0.03	28.09	299.47	0.09	0.0186483	-0.016	2.27321	45.5	Hmga2	45.5	9.41257	7.13371	8.10784	8.8899	10.1352	11.6172	17.0797	22.741	19.0001	24.7316	2439.9	1556.69	1479.9	1634.29	1991.82	2017.34	2039.94	2201.7	2277.94	2247.56	2371.8	0.0186483	0.00604652	0.00482041	0.00496107	0.0044632	0.00502404	0.00569487	0.00775751	0.00998315
mmu-let-7e:Hmga2	15364	Hmga2	NM_010441	mmu-let-7e	CS	-0.108	5456.85	1526.47	0.279735	0.03	28.09	186.15	0.15	0.0184024	-0.016	2.27321	45.5	Hmga2	45.5	9.41257	7.13371	8.10784	8.8899	10.1352	11.6172	17.0797	22.741	19.0001	24.7316	2472.5	1567.88	1501.52	1666.65	2030.89	2051.67	2075.21	2233.99	2302.74	2273.09	2401.21	0.0184024	0.00600337	0.004751	0.00486475	0.00437735	0.00493997	0.00559809	0.00764537	0.00987561
mmu-let-7a:Hmga2	15364	Hmga2	NM_010441	mmu-let-7a	CS	-0.108	5456.85	1533.24	0.280975	0.03	28.09	475.37	0.06	0.0183209	-0.016	2.27321	45.5	Hmga2	45.5	9.41257	7.13371	8.10784	8.8899	10.1352	11.6172	17.0797	22.741	19.0001	24.7316	2483.5	1578.03	1501.89	1659.12	2021.46	2045.76	2066.21	2226.03	2301.87	2273.26	2403.59	0.0183209	0.00596477	0.00474982	0.00488684	0.00439776	0.00495424	0.00562246	0.00767273	0.00987936
mmu-miR-98:Hmga2	15364	Hmga2	NM_010441	mmu-miR-98	CS	-0.108	5456.85	1538.71	0.281978	0.03	28.09	93.48	0.3	0.0182577	-0.016	2.27321	45.5	Hmga2	45.5	9.41257	7.13371	8.10784	8.8899	10.1352	11.6172	17.0797	22.741	19.0001	24.7316	2492.1	1607.1	1536.03	1701.21	2065.63	2085.35	2104.18	2270.85	2349.9	2313.91	2448.27	0.0182577	0.00585685	0.00464426	0.00476592	0.00430372	0.00486019	0.00552101	0.00752127	0.00967741
mmu-let-7g:Hmga2	15364	Hmga2	NM_010441	mmu-let-7g	CS	-0.108	5456.85	1552.3	0.284468	0.03	28.09	207.56	0.14	0.0180965	-0.016	2.27321	45.5	Hmga2	45.5	9.41257	7.13371	8.10784	8.8899	10.1352	11.6172	17.0797	22.741	19.0001	24.7316	2514.3	1595.15	1520.26	1680.26	2048.87	2075.39	2101.21	2261.61	2309.77	2272.45	2399.42	0.0180965	0.00590074	0.00469243	0.00482535	0.00433893	0.00488351	0.00552881	0.00755202	0.00984555
mmu-let-7b:Hmga2	15364	Hmga2	NM_010441	mmu-let-7b	CS	-0.108	5456.85	1588.43	0.291089	0.03	28.09	51.66	0.54	0.0176857	-0.016	2.27321	45.5	Hmga2	45.5	9.41257	7.13371	8.10784	8.8899	10.1352	11.6172	17.0797	22.741	19.0001	24.7316	2572.7	1621.58	1532.48	1703.01	2085.38	2131.18	2148.49	2338.23	2388.71	2350.28	2487.3	0.0176857	0.00580458	0.004655	0.00476088	0.00426297	0.00475568	0.00540715	0.00730456	0.00952018
mmu-miR-92a:Creb3l2	208647	Creb3l2	NM_178661	mmu-miR-92a	CS	-0.108	3392.16	323.88	0.095479	0.01	2.65	2284.29	0	0.0148412	-0.035	0.620825	5.00702	Creb3l2	4.3	3.25606	3.34601	3.22172	4.04053	3.95963	5.00702	4.28227	3.2637	3.46786	2.8849	524.8	300.044	282.049	305.424	330.336	336.621	337.374	373.241	392.563	362.883	403.645	0.0081936	0.0108519	0.0118632	0.0105484	0.0122316	0.0117629	0.0148412	0.0114732	0.00831382
mmu-miR-20a:Hmgb3	15354	Hmgb3	NM_008253	mmu-miR-20a	CS	-0.108	3203.09	1065.35	0.332601	0.02	15.68	22.44	0.7	0.0147178	-0.035	4.35791	25.4	Hmgb3	25.4	1.23872	1.12035	0.81333	1.132	1.47635	0.90077	0.866413	0.952455	0.953504	0.926982	1725.8	1210.14	1185.41	1300.95	1431.6	1434.8	1310.97	1390.97	1397.04	1232.69	1381.99	0.0147178	0.00102362	0.000945118	0.000625184	0.000790723	0.00102896	0.0006871	0.000622885	0.000681767
mmu-miR-17:Hmgb3	15354	Hmgb3	NM_008253	mmu-miR-17	CS	-0.108	3203.09	1227.68	0.38328	0.02	15.68	48.49	0.32	0.0127728	-0.035	4.35791	25.4	Hmgb3	25.4	1.23872	1.12035	0.81333	1.132	1.47635	0.90077	0.866413	0.952455	0.953504	0.926982	1988.6	1331.34	1302.11	1421.93	1567.65	1569.63	1449.72	1540.38	1562.79	1393.83	1579.21	0.0127728	0.000930432	0.000860414	0.00057199	0.0007221	0.000940574	0.00062134	0.000562467	0.000609458
mmu-miR-450b-5p:Galnt1	14423	Galnt1	NM_001160404	mmu-miR-450b-5p	NCS	-0.108	5703.58	1389.64	0.243643	0.02	14.57	21.62	0.67	0.0116739	-0.035	0.962183	23.6	Galnt1	23.6	12.1134	11.5725	13.4132	13.9118	13.3134	13.5549	14.8861	17.1941	13.8662	16.6304	2251.5	1342.83	1252.58	1357.25	1461.54	1426.17	1370.51	1483.86	1472.87	1325.15	1593.43	0.0104819	0.00902077	0.00923891	0.00988266	0.00951856	0.00933508	0.00989038	0.010032	0.0116739
mmu-miR-19b:Tmem65	74868	Tmem65	NM_175212	mmu-miR-19b	CS	-0.108	5611.11	2057.61	0.366703	0.02	20.37	27.89	0.73	0.00989861	-0.029	1.64981	33	Tmem65	33	10.5165	8.82836	9.80282	11.3216	11.2161	11.0754	13.6468	18.6084	15.6731	18.4732	3333.8	1703.03	1630.51	1799.52	2076.53	2191.07	2261.94	2533.2	2623.63	2295.03	2506.94	0.00989861	0.00617518	0.00541447	0.00544746	0.00545216	0.005119	0.00489641	0.00538718	0.00709262
mmu-miR-1198-5p:Usp12	22217	Usp12	NM_011669	mmu-miR-1198-5p	NCS	-0.108	2348.02	1530.69	0.651907	0.01	6.6	7.38	0.9	0.0089321	-0.053	1.69755	12.4712	Usp12	10.7	3.84499	3.89292	4.13601	4.5105	5.0843	5.81583	9.32927	12.4712	9.34733	10.7566	2479.7	1310.9	1143.77	1151.98	1209.98	1216.58	1128.81	1312.53	1396.22	1308.12	1539.32	0.00431504	0.00293309	0.00340359	0.00359033	0.00372776	0.00417918	0.00515217	0.00710783	0.0089321
mmu-miR-205:Zdhhc24	70605	Zdhhc24	NM_027476	mmu-miR-205	NCS	-0.108	3250.49	257.04	0.0790773	0.01	0.8	4.02	0.2	0.00862752	-0.025	0.241625	2.09224	Zdhhc24	1.3	1.7696	1.81719	1.62265	1.95687	2.07446	1.65501	1.20528	1.01757	1.83031	2.09224	416.5	243.329	220.715	244.766	256.189	254.275	233.415	257.907	232.668	212.148	247.053	0.00312125	0.00727246	0.0082332	0.00662938	0.00763839	0.00815832	0.0070904	0.00467332	0.00437348
mmu-miR-186:Arih1	23806	Arih1	NM_019927	mmu-miR-186	CS	-0.108	1919.88	1873.02	0.975592	0.01	7.22	494.82	0.01	0.00855078	-0.039	0.703682	18.5175	Arih1	11.7	11.3698	10.0948	11.1429	12.4767	14.6296	14.2293	15.6919	16.6301	15.5022	18.5175	3034	1329.68	1382.71	1584.93	1771.55	1736.58	1687.2	1890.86	2207	2083.72	2316.47	0.0038563	0.00855078	0.00730075	0.00703052	0.00704281	0.00842439	0.00843368	0.00829881	0.00753517
mmu-miR-22:Clns1a	12729	Clns1a	NM_023671	mmu-miR-22	NCS	-0.108	10981.7	4286.62	0.390343	0.01	35.62	14675.3	0	0.00831017	-0.025	2.31657	57.7	Clns1a	57.7	11.5829	11.4424	10.5862	10.6709	11.4108	10.469	12.8136	16.5686	21.4498	30.2359	6943.3	2722.71	2523.64	2745.53	3043.22	3059.56	2919	3315.3	3545.77	3464.33	4018.26	0.00831017	0.00425418	0.00453408	0.0038558	0.00350645	0.00372956	0.0035865	0.00386499	0.00467278
mmu-miR-143:Ndfip2	76273	Ndfip2	NM_029561	mmu-miR-143	NCS	-0.108	3631.42	1467.24	0.40404	0.01	5.19	4352.6	0	0.00815396	-0.02	0.793043	11.5247	Ndfip2	8.4	6.6512	6.43263	6.76571	7.07889	7.80086	8.66303	9.40389	11.5247	10.942	11.1654	2376.7	1206.28	1114.09	1197.69	1275.15	1257.95	1228.64	1322.13	1413.39	1373.92	1563.74	0.00353431	0.00551379	0.00577387	0.00564897	0.00555141	0.00620127	0.00705094	0.00711268	0.00815396
mmu-miR-31:Usp12	22217	Usp12	NM_011669	mmu-miR-31	NCS	-0.108	5925.62	1961.95	0.331096	0.01	6.6	1104.53	0.01	0.00509065	-0.018	1.69755	12.4712	Usp12	10.7	3.84499	3.89292	4.13601	4.5105	5.0843	5.81583	9.32927	12.4712	9.34733	10.7566	3177.4	1819	1748.42	1850.48	2109.82	2107.21	2125.26	2365.06	2449.83	2166.5	2435.43	0.00336753	0.00211379	0.00222654	0.0022351	0.00213786	0.00241281	0.00273653	0.00394462	0.00509065
mmu-miR-27a:Ampd2	109674	Ampd2	NM_028779	mmu-miR-27a	NCS	-0.108	7892.53	2347.59	0.297445	0.01	11.23	40.28	0.28	0.00478632	-0.025	2.19755	18.2	Ampd2	18.2	3.96775	3.48706	3.48015	3.74214	4.13187	3.66752	4.23604	5.06383	6.12972	6.41843	3802.5	1924.35	1920.32	2225.34	2597.77	2633.35	2456.19	2696.42	2697.5	2501.07	2925.01	0.00478632	0.00206186	0.00181587	0.00156388	0.00144052	0.00156905	0.00149318	0.00157099	0.00187723
mmu-miR-27b:Ampd2	109674	Ampd2	NM_028779	mmu-miR-27b	NCS	-0.108	7892.53	2435.02	0.308522	0.01	11.23	2262.69	0	0.00461437	-0.025	2.19755	18.2	Ampd2	18.2	3.96775	3.48706	3.48015	3.74214	4.13187	3.66752	4.23604	5.06383	6.12972	6.41843	3944.2	2061.26	2042.38	2359.83	2744.09	2770.96	2588.16	2848.08	2842.79	2613.88	3057.58	0.00461437	0.00192492	0.00170735	0.00147475	0.00136371	0.00149113	0.00141704	0.00148733	0.00178129
mmu-miR-466b-3p:Rab9	56382	Rab9	NM_019773	mmu-miR-466b-3p	NCS	-0.108	4908.95	2073.62	0.422416	0.01	11.91	6.51	1.83	0.00412024	-0.023	0.10143	23.4434	Rab9	19.3	21.8518	23.4434	23.3076	23.1306	19.0301	9.53859	6.88625	6.68991	7.55314	10.819	9376	5999.53	5689.81	6398.8	7188.73	7166.09	6612.05	7009.47	6684.57	5973.24	7119.99	0.00205845	0.00364225	0.00412024	0.00364249	0.00321762	0.00265558	0.00144261	0.000982421	0.0010008
mmu-miR-466b-3p:Rab9	56382	Rab9	NM_019773	mmu-miR-466b-3p	NCS	-0.108	4908.95	2073.62	0.422416	0.01	11.91	6.51	1.83	0.00412024	-0.023	0.10143	23.4434	Rab9	19.3	21.8518	23.4434	23.3076	23.1306	19.0301	9.53859	6.88625	6.68991	7.55314	10.819	9376	5999.53	5689.81	6398.8	7188.73	7166.09	6612.05	7009.47	6684.57	5973.24	7119.99	0.00205845	0.00364225	0.00412024	0.00364249	0.00321762	0.00265558	0.00144261	0.000982421	0.0010008
mmu-miR-466b-3p:Rab9	56382	Rab9	NM_019773	mmu-miR-466b-3p	NCS	-0.108	4908.95	2073.62	0.422416	0.01	11.91	6.51	1.83	0.00412024	-0.023	0.10143	23.4434	Rab9	19.3	21.8518	23.4434	23.3076	23.1306	19.0301	9.53859	6.88625	6.68991	7.55314	10.819	9376	5999.53	5689.81	6398.8	7188.73	7166.09	6612.05	7009.47	6684.57	5973.24	7119.99	0.00205845	0.00364225	0.00412024	0.00364249	0.00321762	0.00265558	0.00144261	0.000982421	0.0010008
mmu-miR-30c:Morc3	338467	Morc3	NM_001045529	mmu-miR-30c	NCS	-0.108	5132.96	2473.93	0.481969	0.01	9.38	225.53	0.04	0.00379308	-0.025	1.10887	15.2	Morc3	15.2	7.04757	6.89705	7.46875	7.05161	6.24526	4.67349	5.89385	6.48762	5.99924	8.28356	4007.3	2205.72	2090.3	2343.47	2705.04	2911.35	3238.68	3763.95	3601.51	3127.74	3551.12	0.00379308	0.00319514	0.00329955	0.00318705	0.00260684	0.00214515	0.00144302	0.00156587	0.00180136
mmu-miR-30b:Morc3	338467	Morc3	NM_001045529	mmu-miR-30b	NCS	-0.108	5132.96	2592.05	0.504982	0.01	9.38	72.59	0.13	0.00362025	-0.025	1.10887	15.2	Morc3	15.2	7.04757	6.89705	7.46875	7.05161	6.24526	4.67349	5.89385	6.48762	5.99924	8.28356	4198.6	2307.6	2187.21	2441.83	2818.69	3035.92	3367.26	3897.52	3707.8	3225.27	3654.18	0.00362025	0.00305407	0.00315335	0.00305867	0.00250173	0.00205712	0.00138792	0.00151221	0.00174972
mmu-miR-1983:Zfp516	329003	Zfp516	NM_001177464	mmu-miR-1983	NCS	-0.108	4734.38	1863.9	0.393695	0	3.52	9.72	0.36	0.00351239	-0.035	0.101622	6.53382	Zfp516	5.7	6.08942	6.16932	6.0163	6.53382	5.70922	5.43681	3.80624	2.62414	2.5219	3.72	3019.8	1810.34	1756.44	1987.85	2284.76	2347.63	2520.27	2829.46	2872.87	2599.31	2794.22	0.00188754	0.00336369	0.00351239	0.00302654	0.00285974	0.00243191	0.00215723	0.00134522	0.000913422
mmu-miR-148b:Aim1	11630	Aim1	NM_172393	mmu-miR-148b	NCS	-0.108	8770.31	3463.1	0.394866	0	3.27	16.54	0.2	0.00337529	-0.025	0.0627407	9.78488	Aim1	5.3	9.36847	8.67018	8.76305	9.78488	9.77465	8.49166	7.07661	4.84146	4.70089	7.13449	5610.2	2775.61	2628.52	2926.17	3368.84	3613.74	4034.41	4812.25	4588.25	4005.95	4479.55	0.000944708	0.00337529	0.00329851	0.00299471	0.00290453	0.00270485	0.00210481	0.00147054	0.00105519
mmu-miR-1983:Zfp949	71640	Zfp949	NM_001142943	mmu-miR-1983	NCS	-0.108	4734.38	1863.9	0.393695	0	1.3	9.72	0.13	0.00333097	-0.02	0.119337	5.85066	Zfp949	2.1	5.38618	5.85066	5.42754	5.04137	4.44788	3.4049	2.60893	1.15272	0.976572	1.12859	3019.8	1810.34	1756.44	1987.85	2284.76	2347.63	2520.27	2829.46	2872.87	2599.31	2794.22	0.00069541	0.00297523	0.00333097	0.00273036	0.00220652	0.00189463	0.001351	0.000922061	0.000401244
mmu-miR-322:Gprc5c	70355	Gprc5c	NM_001110337	mmu-miR-322	NCS	-0.108	13998.8	4351.24	0.31083	0	0.25	145.2	0	0.00332873	-0.053	0.420802	14.0088	Gprc5c	0.4	10.4647	11.9438	12.1331	14.0088	10.7619	10.2463	9.0487	5.33876	3.56672	2.5149	7048.2	3766.58	3588.1	3930.55	4296.01	4235.23	3988.8	4401.91	4481.79	4213.91	4978.95	5.67521e-05	0.0027783	0.00332873	0.00308687	0.00326089	0.00254104	0.00256877	0.00205563	0.00119121
mmu-miR-145:Ppih	66101	Ppih	NM_001110129	mmu-miR-145	NCS	-0.108	9507.47	2848.45	0.299601	0	8.7	31.2	0.28	0.00305598	-0.035	2.16104	14.1	Ppih	14.1	3.15268	1.97514	2.25657	2.12686	1.8226	2.27293	2.17333	2.2804	3.24607	3.37221	4613.9	1853.89	1832.17	2055.99	2416.84	2672.28	3135.16	3837.41	4059.87	3649.4	3962.43	0.00305598	0.00170058	0.00107804	0.00109756	0.000880019	0.000682039	0.00072498	0.000566353	0.000561693
mmu-miR-192:Zfp236	329002	Zfp236	NM_177832	mmu-miR-192	NCS	-0.108	2732.9	914.32	0.33456	0	2.72	58.8	0.05	0.00296996	-0.025	1.23043	4.4	Zfp236	4.4	1.87524	1.928	2.04442	2.23681	1.77718	1.62917	1.69148	1.79631	1.68365	2.20393	1481.5	814.812	805.938	867.899	976.109	974.894	951.863	1041.58	1035.25	888.036	1074.04	0.00296996	0.00230144	0.00239224	0.0023556	0.00229156	0.00182295	0.00171156	0.00162395	0.00173515
mmu-miR-107:Cxadr	13052	Cxadr	NM_001025192	mmu-miR-107	NCS	-0.108	8700	3267.43	0.375567	0	2.96	1.26	2.35	0.00276953	-0.018	0.32467	7.5644	Cxadr	4.8	6.04003	5.66988	6.87688	7.48398	7.5644	6.07701	5.67319	3.569	3.83137	6.06653	5292.8	2521.31	2342.54	2483.05	2777.89	2805.54	2674.06	2973.89	2943.88	2712.54	3143.41	0.000906892	0.00239559	0.0024204	0.00276953	0.00269413	0.00269624	0.00227258	0.00190767	0.00121234
mmu-miR-103:Cxadr	13052	Cxadr	NM_001025192	mmu-miR-103	NCS	-0.108	8700	3291.43	0.378325	0	2.96	130.79	0.02	0.00276357	-0.018	0.32467	7.5644	Cxadr	4.8	6.04003	5.66988	6.87688	7.48398	7.5644	6.07701	5.67319	3.569	3.83137	6.06653	5331.7	2525.83	2346.33	2488.4	2784.18	2812.53	2680.01	2979.94	2950.68	2719.82	3155.3	0.000900276	0.00239131	0.00241649	0.00276357	0.00268803	0.00268954	0.00226754	0.0019038	0.00120955
mmu-miR-17:Arid4a	238247	Arid4a	NM_001081195	mmu-miR-17	CS	-0.108	3203.09	1227.68	0.38328	0	1.6	48.49	0.03	0.00267481	-0.025	0.623714	4.19317	Arid4a	2.6	2.72136	2.82946	3.174	4.19317	3.71758	3.14777	2.74891	2.18387	1.3437	2.51682	1988.6	1331.34	1302.11	1421.93	1567.65	1569.63	1449.72	1540.38	1562.79	1393.83	1579.21	0.00130745	0.00204408	0.00217299	0.00223218	0.00267481	0.00236845	0.00217129	0.00178457	0.00139742
mmu-miR-20a:Zfp532	328977	Zfp532	NM_207255	mmu-miR-20a	CS	-0.108	3203.09	1065.35	0.332601	0	2.65	22.44	0.12	0.0024916	-0.016	0.580689	4.3	Zfp532	4.3	2.87517	2.44885	2.74946	2.94865	2.64335	1.72064	1.89514	1.69458	1.85057	2.07067	1725.8	1210.14	1185.41	1300.95	1431.6	1434.8	1310.97	1390.97	1397.04	1232.69	1381.99	0.0024916	0.00237591	0.00206583	0.00211343	0.00205969	0.00184231	0.00131249	0.00136246	0.00121298
mmu-miR-186:Rbl1	19650	Rbl1	NM_011249	mmu-miR-186	NCS	-0.108	1919.88	1873.02	0.975592	0	4.51	494.82	0.01	0.00240606	-0.018	1.74489	7.3	Rbl1	7.3	2.17801	1.72144	2.20978	2.20571	2.55616	2.04388	2.18982	1.93774	2.40251	3.54038	3034	1329.68	1382.71	1584.93	1771.55	1736.58	1687.2	1890.86	2207	2083.72	2316.47	0.00240606	0.001638	0.00124498	0.00139424	0.00124507	0.00147195	0.0012114	0.00115811	0.000877998
mmu-miR-34c:Tada2b	231151	Tada2b	NM_001170454	mmu-miR-34c	NCS	-0.108	11143.3	2299.2	0.206331	0	3.83	18.01	0.21	0.00233825	-0.035	1.3677	6.68351	Tada2b	6.2	2.58991	2.5192	2.47384	3.29323	3.8712	5.45843	6.32917	6.68351	5.30933	4.71957	3725	2008.54	1947.24	2105.38	2493.47	2600.72	2667.86	2918.11	2858.34	2551.2	2711.84	0.00166443	0.00128945	0.00129373	0.00117501	0.00132074	0.00148851	0.00204599	0.00216893	0.00233825
mmu-miR-3107:Arhgef17	207212	Arhgef17	NM_001081116	mmu-miR-3107	NCS	-0.108	3995.99	944.68	0.236407	0.01	4.38	7.63	0.57	0.0023195	-0.018	0.755161	7.1	Arhgef17	7.1	4.20661	4.49991	4.17183	5.38397	5.48276	5.84066	5.33108	4.03206	3.59429	3.86526	3061	2358.66	2355.2	2525.4	2712.36	2550.74	2570.48	2760.31	2912.35	2800.06	3157.54	0.0023195	0.00178348	0.00191063	0.00165195	0.00198498	0.00214948	0.0022722	0.00193134	0.00138447
mmu-miR-3107:Arhgef17	207212	Arhgef17	NM_001081116	mmu-miR-3107	NCS	-0.108	3995.99	944.68	0.236407	0.01	4.38	7.63	0.57	0.0023195	-0.018	0.755161	7.1	Arhgef17	7.1	4.20661	4.49991	4.17183	5.38397	5.48276	5.84066	5.33108	4.03206	3.59429	3.86526	3061	2358.66	2355.2	2525.4	2712.36	2550.74	2570.48	2760.31	2912.35	2800.06	3157.54	0.0023195	0.00178348	0.00191063	0.00165195	0.00198498	0.00214948	0.0022722	0.00193134	0.00138447
mmu-miR-17:Zfp532	328977	Zfp532	NM_207255	mmu-miR-17	CS	-0.108	3203.09	1227.68	0.38328	0	2.65	48.49	0.05	0.00216233	-0.016	0.580689	4.3	Zfp532	4.3	2.87517	2.44885	2.74946	2.94865	2.64335	1.72064	1.89514	1.69458	1.85057	2.07067	1988.6	1331.34	1302.11	1421.93	1567.65	1569.63	1449.72	1540.38	1562.79	1393.83	1579.21	0.00216233	0.00215961	0.00188068	0.00193361	0.00188094	0.00168406	0.00118688	0.00123031	0.00108433
mmu-miR-24:Gpr126	215798	Gpr126	NM_001002268	mmu-miR-24	NCS	-0.108	11931.5	4235.48	0.354982	0	4.14	12.1	0.34	0.0020713	-0.025	-0.0445475	7.02063	Gpr126	6.7	7.02063	5.48881	5.86776	6.51788	6.80716	6.04072	5.42618	3.17994	2.85489	3.81024	6861	3389.47	3189.65	3361.07	3694.14	3694.05	3602.86	3991	4259.37	3978.72	4483.06	0.000976534	0.0020713	0.00172082	0.0017458	0.00176438	0.00184273	0.00167665	0.0013596	0.000746575
mmu-miR-149:Lsm14b	241846	Lsm14b	NM_177727	mmu-miR-149	NCS	-0.108	13529.6	4037.74	0.298438	0	7.72	13.05	0.59	0.00199455	-0.025	1.2514	12.5	Lsm14b	12.5	5.25052	4.9335	4.9283	5.56555	4.75842	4.23329	4.82855	6.32834	6.60674	7.61897	6540	2689.96	2473.49	2632.74	2884.83	2998.65	2876.08	3213.92	3564.37	3515.12	3907.69	0.00191131	0.0019519	0.00199455	0.00187193	0.00192925	0.00158686	0.00147189	0.00150239	0.00177544
mmu-miR-214:Itpr3	16440	Itpr3	NM_080553	mmu-miR-214	NCS	-0.108	14307	5703.75	0.398667	0	7.35	40.62	0.18	0.00181716	-0.053	0.90475	11.9	Itpr3	11.9	6.35609	6.88496	6.8861	8.01184	8.05312	9.72625	10.3727	10.8307	8.00877	6.83238	9238.8	4654.02	4389.41	4758.28	5402.08	5443.18	5352.44	6049	6222.09	5677.57	6403.16	0.00128805	0.00136572	0.00156854	0.00144718	0.0014831	0.00147949	0.00181716	0.00171478	0.00174069
mmu-miR-27a:Chd2	244059	Chd2	NM_001081345	mmu-miR-27a	NCS	-0.108	7892.53	2347.59	0.297445	0	4.07	40.28	0.1	0.0017357	-0.053	9.36632	6.6		6.6	0.01										3802.5	1924.35	1920.32	2225.34	2597.77	2633.35	2456.19	2696.42	2697.5	2501.07	2925.01	0.0017357	5.19655e-06	0	0	0	0	0	0	0
mmu-miR-30d:Scn2a1	110876	Scn2a1	NM_001099298	mmu-miR-30d	CS	-0.108	5132.96	728.69	0.141963	0	0.19	1175.28	0	0.00170053	-0.016	0.0039482	1.09406	Scn2a1	0.3	1.09107	1.09406	0.970952	1.00658	0.736966	0.73412	0.485232	0.227426	0.211677	0.205294	1180.1	677.847	643.366	690.894	755.851	766.308	739.058	795.958	815.824	772.511	886.54	0.000254216	0.00160961	0.00170053	0.00140536	0.00133172	0.00096171	0.000993318	0.00060962	0.000278768
mmu-miR-27b:Chd2	244059	Chd2	NM_001081345	mmu-miR-27b	NCS	-0.108	7892.53	2435.02	0.308522	0	4.07	2262.69	0	0.00167334	-0.053	9.36632	6.6		6.6	0.01										3944.2	2061.26	2042.38	2359.83	2744.09	2770.96	2588.16	2848.08	2842.79	2613.88	3057.58	0.00167334	4.85141e-06	0	0	0	0	0	0	0
mmu-miR-466b-3p:Edn1	13614	Edn1	NM_010104	mmu-miR-466b-3p	NCS	-0.108	4908.95	2073.62	0.422416	0.01	9.32	6.51	1.43	0.00161049	-0.025	2.8554	15.1	Edn1	15.1	2.08649	2.40045	4.6443	8.30527	8.13407	2.99435	1.9878	3.17864	3.98271	5.79913	9376	5999.53	5689.81	6398.8	7188.73	7166.09	6612.05	7009.47	6684.57	5973.24	7119.99	0.00161049	0.000347775	0.000421886	0.000725808	0.00115532	0.00113508	0.000452863	0.000283588	0.000475519
mmu-miR-466b-3p:Edn1	13614	Edn1	NM_010104	mmu-miR-466b-3p	NCS	-0.108	4908.95	2073.62	0.422416	0.01	9.32	6.51	1.43	0.00161049	-0.025	2.8554	15.1	Edn1	15.1	2.08649	2.40045	4.6443	8.30527	8.13407	2.99435	1.9878	3.17864	3.98271	5.79913	9376	5999.53	5689.81	6398.8	7188.73	7166.09	6612.05	7009.47	6684.57	5973.24	7119.99	0.00161049	0.000347775	0.000421886	0.000725808	0.00115532	0.00113508	0.000452863	0.000283588	0.000475519
mmu-miR-466b-3p:Edn1	13614	Edn1	NM_010104	mmu-miR-466b-3p	NCS	-0.108	4908.95	2073.62	0.422416	0.01	9.32	6.51	1.43	0.00161049	-0.025	2.8554	15.1	Edn1	15.1	2.08649	2.40045	4.6443	8.30527	8.13407	2.99435	1.9878	3.17864	3.98271	5.79913	9376	5999.53	5689.81	6398.8	7188.73	7166.09	6612.05	7009.47	6684.57	5973.24	7119.99	0.00161049	0.000347775	0.000421886	0.000725808	0.00115532	0.00113508	0.000452863	0.000283588	0.000475519
mmu-miR-98:Pdp2	382051	Pdp2	NM_001024606	mmu-miR-98	CS	-0.108	5456.85	1538.71	0.281978	0	2.28	93.48	0.02	0.00148469	-0.044	1.12467	3.7	Pdp2	3.7	1.69685	1.83103	1.79326	1.91787	2.1467	1.49846	1.2825	1.54731	1.06446	1.3773	2492.1	1607.1	1536.03	1701.21	2065.63	2085.35	2104.18	2270.85	2349.9	2313.91	2448.27	0.00148469	0.00105584	0.00119206	0.00105411	0.000928467	0.00102942	0.000712135	0.000564766	0.000658457
mmu-miR-24:Wdr13	73447	Wdr13	NM_026137	mmu-miR-24	NCS	-0.108	11931.5	4235.48	0.354982	0	4.2	12.1	0.35	0.00141565	-0.018	0.503005	6.8	Wdr13	6.8	4.79832	3.96746	4.16334	4.05813	3.59757	3.22894	3.20095	2.07304	2.47897	2.54166	6861	3389.47	3189.65	3361.07	3694.14	3694.05	3602.86	3991	4259.37	3978.72	4483.06	0.000991109	0.00141565	0.00124386	0.00123869	0.00109853	0.000973881	0.000896216	0.000802043	0.000486701
mmu-let-7i:Pdp2	382051	Pdp2	NM_001024606	mmu-let-7i	CS	-0.108	5456.85	1634.59	0.299548	0	2.28	2262.57	0	0.0013976	-0.044	1.12467	3.7	Pdp2	3.7	1.69685	1.83103	1.79326	1.91787	2.1467	1.49846	1.2825	1.54731	1.06446	1.3773	2647.4	1639.78	1557.18	1725.15	2103.21	2145.21	2170.26	2350.42	2403.92	2356.66	2513.72	0.0013976	0.0010348	0.00117586	0.00103948	0.000911877	0.0010007	0.000690452	0.000545646	0.000643661
mmu-miR-107:Hyi	68180	Hyi	NM_026601	mmu-miR-107	NCS	-0.108	8700	3267.43	0.375567	0	1.85	1.26	1.47	0.00124955	-0.025	-0.0706137	3.15049	Hyi	3	3.15049	2.58449	1.46836	1.57674	2.94194	1.34749	1.61015	1.24413	0.537235	0.762197	5292.8	2521.31	2342.54	2483.05	2777.89	2805.54	2674.06	2973.89	2943.88	2712.54	3143.41	0.000566808	0.00124955	0.00110329	0.000591354	0.000567604	0.00104862	0.000503911	0.000541429	0.000422615
mmu-miR-103:Hyi	68180	Hyi	NM_026601	mmu-miR-103	NCS	-0.108	8700	3291.43	0.378325	0	1.85	130.79	0.01	0.00124731	-0.025	-0.0706137	3.15049	Hyi	3	3.15049	2.58449	1.46836	1.57674	2.94194	1.34749	1.61015	1.24413	0.537235	0.762197	5331.7	2525.83	2346.33	2488.4	2784.18	2812.53	2680.01	2979.94	2950.68	2719.82	3155.3	0.000562672	0.00124731	0.0011015	0.000590081	0.00056632	0.00104601	0.000502794	0.00054033	0.000421641
mmu-miR-183:Lsm11	72290	Lsm11	NM_028185	mmu-miR-183	CS	-0.108	7585.12	1724.9	0.227406	0	2.04	134.38	0.02	0.00118098	-0.025	2.48659	3.3	Lsm11	3.3	0.588809	0.492203	0.384933	0.391246	0.376516	0.485756	0.767195	1.27679	1.06882	1.24242	2794.3	1518.7	1438.86	1507.51	1696.53	1736.15	1694.71	1929.4	2023.74	1809.76	2132.92	0.00118098	0.000387705	0.000342078	0.000255344	0.000230615	0.000216869	0.000286631	0.000397633	0.000630906
mmu-miR-27a:Fryl	72313	Fryl	NM_028194	mmu-miR-27a	CS	-0.108	7892.53	2347.59	0.297445	0	1.98	40.28	0.05	0.00104861	-0.016	0.752999	3.2	Fryl	3.2	1.89878	2.01367	2.06707	2.40618	2.40508	2.57547	2.53705	2.51657	1.92845	1.94593	3802.5	1924.35	1920.32	2225.34	2597.77	2633.35	2456.19	2696.42	2697.5	2501.07	2925.01	0.000841552	0.000986711	0.00104861	0.00092888	0.000926247	0.000913314	0.00104856	0.000940896	0.000932927
mmu-miR-27b:Fryl	72313	Fryl	NM_028194	mmu-miR-27b	CS	-0.108	7892.53	2435.02	0.308522	0	1.98	2262.69	0	0.000995098	-0.016	0.752999	3.2	Fryl	3.2	1.89878	2.01367	2.06707	2.40618	2.40508	2.57547	2.53705	2.51657	1.92845	1.94593	3944.2	2061.26	2042.38	2359.83	2744.09	2770.96	2588.16	2848.08	2842.79	2613.88	3057.58	0.000811318	0.000921177	0.000985942	0.000875941	0.000876858	0.000867958	0.000995098	0.000890793	0.000885248
mmu-miR-30d:Rab11fip1	75767	Rab11fip1	NM_001080813	mmu-miR-30d	NCS	-0.108	5132.96	728.69	0.141963	0	0.68	1175.28	0	0.000932124	-0.018	6.78136	1.1		1.1	0.01										1180.1	677.847	643.366	690.894	755.851	766.308	739.058	795.958	815.824	772.511	886.54	0.000932124	1.47526e-05	0	0	0	0	0	0	0
mmu-miR-1198-5p:Ercc4	50505	Ercc4	NM_015769	mmu-miR-1198-5p	NCS	-0.108	2348.02	1530.69	0.651907	0	0.8	7.38	0.11	0.000854976	-0.039	0.701026	1.3	Ercc4	1.3	0.799675	0.881526	0.781391	0.752405	0.76811	0.718896	0.650339	0.950777	1.11841	1.17259	2479.7	1310.9	1143.77	1151.98	1209.98	1216.58	1128.81	1312.53	1396.22	1308.12	1539.32	0.000524257	0.00061002	0.00077072	0.0006783	0.000621834	0.00063137	0.000636861	0.000495483	0.000680964
mmu-miR-30c:Psen2	19165	Psen2	NM_001128605	mmu-miR-30c	NCS	-0.108	5132.96	2473.93	0.481969	0	0.25	225.53	0	0.000787861	-0.035	0.279064	2.10758	Psen2	0.4	1.73691	1.61848	1.84633	1.9269	2.10758	1.59633	1.54608	0.966344	0.810074	0.632068	4007.3	2205.72	2090.3	2343.47	2705.04	2911.35	3238.68	3763.95	3601.51	3127.74	3551.12	9.98178e-05	0.000787458	0.000774281	0.000787861	0.000712337	0.00072392	0.000492895	0.00041076	0.000268317
mmu-miR-30b:Psen2	19165	Psen2	NM_001128605	mmu-miR-30b	NCS	-0.108	5132.96	2592.05	0.504982	0	0.25	72.59	0	0.000756125	-0.035	0.279064	2.10758	Psen2	0.4	1.73691	1.61848	1.84633	1.9269	2.10758	1.59633	1.54608	0.966344	0.810074	0.632068	4198.6	2307.6	2187.21	2441.83	2818.69	3035.92	3367.26	3897.52	3707.8	3225.27	3654.18	9.52699e-05	0.000752692	0.000739974	0.000756125	0.000683615	0.000694215	0.000474074	0.000396683	0.000260624
mmu-miR-218:Brpf3	268936	Brpf3	NM_001081315	mmu-miR-218	CS	-0.108	4685.25	1772.11	0.378232	0	1.3	12.99	0.1	0.000731682	-0.016	1.46578	2.1	Brpf3	2.1	0.760283	0.907547	0.813296	1.04142	0.986498	0.956221	0.984071	0.972237	0.933947	0.983419	2870.1	1680.62	1569.1	1705.36	1912.15	1929.82	1892.52	2153.87	2233.24	1943.72	2252.69	0.000731682	0.000452383	0.000578385	0.000476907	0.000544634	0.000511185	0.000505262	0.000456885	0.000435348
mmu-miR-16:Fam117b	72750	Fam117b	NM_001037725	mmu-miR-16	NCS	-0.108	13998.8	3859.33	0.275691	0	2.1	1468.26	0	0.000699291	-0.025	0.795822	3.4	Fam117b	3.4	1.95845	2.04896	1.99522	1.94273	1.98703	1.95175	2.10135	2.90467	2.20674	2.47699	6251.6	3034.9	2930.05	3190.84	3682.71	3712.88	3774.65	4230.97	4205.07	4062.81	4629.69	0.000543861	0.000645309	0.000699291	0.000625295	0.000527527	0.000535173	0.000517068	0.00049666	0.000690754
mmu-miR-298:Armc9	78795	Armc9	NM_030184	mmu-miR-298	NCS	-0.108	13844.1	6286.4	0.454084	0	0.37	434.88	0	0.000548995	-0.029	0.0421763	2.68576	Armc9	0.6	2.60838	2.33602	2.07512	2.1347	2.02789	2.18162	2.68576	2.17286	2.44792	2.66635	10183.5	4751.19	4301.08	4433.16	4867.66	4967.84	4759.04	5287.27	5630.51	5527.92	6211.62	5.89188e-05	0.000548995	0.000543124	0.00046809	0.000438548	0.000408204	0.000458416	0.000507967	0.000385908
mmu-miR-130b:Cds1	74596	Cds1	NM_173370	mmu-miR-130b	CS	-0.108	5061.23	2393.87	0.472982	0	0.06	24.34	0	0.000475065	-0.016	2.13432	1.7441	Cds1	0.1	0.397263	0.448694	0.415645	0.420041	0.470688	0.689146	0.840459	1.26753	1.35963	1.7441	3877.7	2546.14	2499.28	2909.97	3395.75	3411.9	3323.3	3655.09	3925.89	3329.31	3671.29	2.57885e-05	0.000156025	0.000179529	0.000142835	0.000123696	0.000137955	0.000207368	0.000229942	0.000322864
mmu-miR-322:Map2k6	26399	Map2k6	NM_011943	mmu-miR-322	NCS	-0.108	13998.8	4351.24	0.31083	0	1.98	145.2	0.01	0.000454017	-0.025	1.49077	3.2	Map2k6	3.2	1.13863	1.02126	1.13224	1.31289	1.22932	0.822108	0.779113	0.241608	0.0452096	0.144317	7048.2	3766.58	3588.1	3930.55	4296.01	4235.23	3988.8	4401.91	4481.79	4213.91	4978.95	0.000454017	0.000302298	0.000284624	0.000288062	0.000305607	0.00029026	0.000206104	0.000176994	5.39089e-05
mmu-miR-15b:Map2k6	26399	Map2k6	NM_011943	mmu-miR-15b	NCS	-0.108	13998.8	4368.79	0.312084	0	1.98	57.13	0.03	0.000452246	-0.025	1.49077	3.2	Map2k6	3.2	1.13863	1.02126	1.13224	1.31289	1.22932	0.822108	0.779113	0.241608	0.0452096	0.144317	7075.8	3346.94	3143.8	3363.2	3698.63	3705.84	3543.64	3930.46	4142.35	4024.88	4753.24	0.000452246	0.0003402	0.000324849	0.000336655	0.000354967	0.000331725	0.000231995	0.000198224	5.83263e-05
mmu-miR-196b:Larp4	207214	Larp4	NM_001080948	mmu-miR-196b	CS	-0.109	3051.23	1110.06	0.363807	0.05	32.35	10.98	2.95	0.0506264	-0.016	1.70159	52.4	Larp4	52.4	16.1102	14.9604	17.9244	21.7572	26.1007	27.1341	39.4691	47.7947	35.5584	42.1716	1798	774.616	723.916	781.694	856.949	850.62	819.795	877.156	944.066	897.25	1004.04	0.0291435	0.0207977	0.0206659	0.0229302	0.0253891	0.0306843	0.0330986	0.0449967	0.0506264
mmu-miR-93:Ube3c	100763	Ube3c	NM_133907	mmu-miR-93	CS	-0.109	3203.09	604.06	0.188587	0.03	12.22	75.43	0.16	0.0303022	-0.018	0.890157	25.1205	Ube3c	19.8	13.5539	12.1341	13.3305	13.9695	14.4305	13.6631	15.7256	20.8798	20.9296	25.1205	978.6	625.663	594.757	643.055	696.755	694.297	665.887	732.32	781.611	715.604	829	0.020233	0.0216632	0.0204018	0.02073	0.0200494	0.0207843	0.0205186	0.0214737	0.0267138
mmu-miR-148b:Ddx5	13207	Ddx5	NM_007840	mmu-miR-148b	NCS	-0.109	8770.31	3463.1	0.394866	0.05	99.88	16.54	6.04	0.0288403	-0.025	13.9819	161.8		161.8	0.01										5610.2	2775.61	2628.52	2926.17	3368.84	3613.74	4034.41	4812.25	4588.25	4005.95	4479.55	0.0288403	3.60282e-06	0	0	0	0	0	0	0
mmu-miR-129-5p:Pphln1	223828	Pphln1	NM_146062	mmu-miR-129-5p	NCS	-0.109	2233.89	501.67	0.224572	0.04	12.47	6.03	2.07	0.0248493	-0.018	2.44159	20.2	Pphln1	20.2	3.71843	3.38827	3.36853	3.76081	3.96912	3.68389	4.43048	5.84783	6.7315	9.35778	812.9	253.139	230.591	256.391	284.022	276.844	255.432	300.652	412.918	443.089	563.746	0.0248493	0.0146893	0.0146938	0.0131382	0.0132413	0.014337	0.0144222	0.0147362	0.0141622
mmu-miR-128:Tgoln1	22134	Tgoln1	NM_009443	mmu-miR-128	CS	-0.109	9783.89	2239.4	0.228886	0.01	13.27	17.79	0.75	0.0171715	-0.013	0.763307	41.48	Tgoln1	21.5	24.4377	25.2249	31.1075	35.1964	35.1925	32.0066	37.2398	41.48	33.2166	37.0581	3627.4	1863.44	1788.94	1969.2	2269.31	2325.7	2180.25	2462.27	2415.63	2259.19	2669.82	0.00592711	0.0131143	0.0141005	0.015797	0.0155097	0.015132	0.0146803	0.0151242	0.0171715
mmu-miR-21:Rell1	100532	Rell1	NM_145923	mmu-miR-21	CS	-0.109	2079.88	563.88	0.271112	0.01	1.98	8496.74	0	0.0148482	-0.016	1.53914	9.84489	Rell1	3.2	3.38753	3.4628	3.19687	3.94729	4.51134	5.72641	7.57987	9.84489	5.58011	4.91519	913.1	491.335	456.202	514.789	538.344	533.904	547.111	648.178	663.035	588.361	674.37	0.00350454	0.00689454	0.0075905	0.00621006	0.00733228	0.00844972	0.0104666	0.0116941	0.0148482
mmu-miR-218:Wdr77	70465	Wdr77	NM_027432	mmu-miR-218	NCS	-0.109	4685.25	1772.11	0.378232	0.02	25.49	12.99	1.96	0.0143897	-0.025	2.51991	41.3	Wdr77	41.3	7.20082	7.37774	7.05108	8.52015	9.45063	10.0609	12.5794	21.2502	24.5716	31.2065	2870.1	1680.62	1569.1	1705.36	1912.15	1929.82	1892.52	2153.87	2233.24	1943.72	2252.69	0.0143897	0.00428463	0.00470188	0.00413466	0.0044558	0.00489715	0.00531613	0.00584037	0.00951541
mmu-miR-93:Tnfrsf23	79201	Tnfrsf23	NM_024290	mmu-miR-93	NCS	-0.109	3203.09	604.06	0.188587	0.02	7.53	75.43	0.1	0.0124668	-0.044	5.03877	12.2	Tnfrsf23	12.2	0.371141	0.312487	0.380778	0.375713	0.536698	0.462689	0.742293	0.798414	1.35735	1.33767	978.6	625.663	594.757	643.055	696.755	694.297	665.887	732.32	781.611	715.604	829	0.0124668	0.000593196	0.000525403	0.000592139	0.000539232	0.000773009	0.000694846	0.00101362	0.0010215
mmu-miR-450b-5p:Acp1	11431	Acp1	NM_001110239	mmu-miR-450b-5p	CS	-0.109	5703.58	1389.64	0.243643	0.02	17.28	21.62	0.8	0.0124362	-0.013	2.7654	28	Acp1	28	4.11804	3.20256	3.66965	3.53546	3.41885	2.69557	3.28003	3.75248	3.89306	5.23826	2251.5	1342.83	1252.58	1357.25	1461.54	1426.17	1370.51	1483.86	1472.87	1325.15	1593.43	0.0124362	0.00306668	0.00255677	0.00270375	0.00241899	0.00239723	0.00196683	0.00221047	0.00254773
mmu-miR-93:Aktip	14339	Aktip	NM_010241	mmu-miR-93	CS	-0.109	3203.09	604.06	0.188587	0.01	4.32	75.43	0.06	0.0111319	-0.035	0.00727093	7	Aktip	7	6.96481	6.35619	6.73899	6.16515	5.32578	5.04588	5.30002	3.80223	3.34615	4.47247	978.6	625.663	594.757	643.055	696.755	694.297	665.887	732.32	781.611	715.604	829	0.00715308	0.0111319	0.010687	0.0104797	0.00884837	0.00767075	0.00757768	0.0072373	0.00486461
mmu-miR-1964-3p:Elf4	56501	Elf4	NM_019680	mmu-miR-1964-3p	NCS	-0.109	1385.43	223.01	0.160968	0.02	2.35	1.97	1.19	0.0111011	-0.025	2.37402	3.8	Elf4	3.8	0.733046	0.84875	0.836708	0.921783	1.11556	1.68851	2.02883	1.46167	1.42721	1.22937	361.2	169.388	159.901	159.853	171.736	173.018	160.342	182.759	196.241	190.96	230.457	0.0105205	0.00432761	0.00530799	0.00523423	0.00536746	0.00644764	0.0105307	0.0111011	0.00744832
mmu-miR-186:Pink1	68943	Pink1	NM_026880	mmu-miR-186	NCS	-0.109	1919.88	1873.02	0.975592	0	1.73	494.82	0	0.00921816	-0.018	-0.194577	12.2572	Pink1	2.8	12.2572	10.1769	9.86664	9.92755	10.7107	8.80639	9.16756	8.13613	4.72031	3.79461	3034	1329.68	1382.71	1584.93	1771.55	1736.58	1687.2	1890.86	2207	2083.72	2316.47	0.000922874	0.00921816	0.00736013	0.00622527	0.00560387	0.00616771	0.00521953	0.00484835	0.00368651
mmu-miR-20a:Tnfrsf23	79201	Tnfrsf23	NM_024290	mmu-miR-20a	NCS	-0.109	3203.09	1065.35	0.332601	0.01	7.53	22.44	0.34	0.00706919	-0.044	5.03877	12.2	Tnfrsf23	12.2	0.371141	0.312487	0.380778	0.375713	0.536698	0.462689	0.742293	0.798414	1.35735	1.33767	1725.8	1210.14	1185.41	1300.95	1431.6	1434.8	1310.97	1390.97	1397.04	1232.69	1381.99	0.00706919	0.000306694	0.000263612	0.000292693	0.000262443	0.000374058	0.000352935	0.000533652	0.000571505
mmu-miR-101b:Aagab	66939	Aagab	NM_025857	mmu-miR-101b	NCS	-0.109	6639.75	1711.53	0.25777	0.01	11.48	44.36	0.26	0.00670778	-0.044	1.09991	18.6	Aagab	18.6	8.67774	8.54788	7.5668	7.11536	7.45176	6.38439	6.57663	6.97982	7.90048	9.67577	2772.9	1507.93	1488.44	1754.81	1965.31	1903.8	1870.32	2305.81	2237.78	1950.59	2225.86	0.00670778	0.00575472	0.00574286	0.00431204	0.00362048	0.00391414	0.00341352	0.00285219	0.00311908
mmu-miR-93:Cyp26b1	232174	Cyp26b1	NM_175475	mmu-miR-93	CS	-0.109	3203.09	604.06	0.188587	0	0.99	75.43	0.01	0.00617259	-0.016	4.64805	4.52031	Cyp26b1	1.6	0.180287	0.177521	0.217927	0.248707	0.487864	2.21278	4.52031	4.1155	1.08587	0.863247	978.6	625.663	594.757	643.055	696.755	694.297	665.887	732.32	781.611	715.604	829	0.00163499	0.000288153	0.000298476	0.000338893	0.00035695	0.000702673	0.00332306	0.00617259	0.00526541
mmu-miR-17:Tnfrsf23	79201	Tnfrsf23	NM_024290	mmu-miR-17	NCS	-0.109	3203.09	1227.68	0.38328	0.01	7.53	48.49	0.16	0.00613497	-0.044	5.03877	12.2	Tnfrsf23	12.2	0.371141	0.312487	0.380778	0.375713	0.536698	0.462689	0.742293	0.798414	1.35735	1.33767	1988.6	1331.34	1302.11	1421.93	1567.65	1569.63	1449.72	1540.38	1562.79	1393.83	1579.21	0.00613497	0.000278773	0.000239986	0.000267789	0.000239666	0.000341927	0.000319157	0.00048189	0.00051089
mmu-miR-182:Ppp1r11	76497	Ppp1r11	NM_029632	mmu-miR-182	CS	-0.109	6002.47	3444.8	0.573897	0.01	20.99	849.3	0.02	0.00609253	-0.016	2.23302	34	Ppp1r11	34	7.23226	6.43631	6.11058	7.28839	6.60692	5.69929	8.90242	10.07	13.8853	16.1896	5580.6	2298.6	2224.02	2435.82	2823.87	2837.45	2817.53	3074.39	3292.88	3367.17	3814.5	0.00609253	0.00314637	0.002894	0.00250864	0.002581	0.00232847	0.0020228	0.00289567	0.00305811
mmu-miR-20a:Aktip	14339	Aktip	NM_010241	mmu-miR-20a	CS	-0.109	3203.09	1065.35	0.332601	0.01	4.32	22.44	0.19	0.0057554	-0.035	0.00727093	7	Aktip	7	6.96481	6.35619	6.73899	6.16515	5.32578	5.04588	5.30002	3.80223	3.34615	4.47247	1725.8	1210.14	1185.41	1300.95	1431.6	1434.8	1310.97	1390.97	1397.04	1232.69	1381.99	0.00405609	0.0057554	0.00536203	0.00518007	0.00430647	0.00371186	0.00384895	0.00381031	0.00272164
mmu-miR-17:Aktip	14339	Aktip	NM_010241	mmu-miR-17	CS	-0.109	3203.09	1227.68	0.38328	0.01	4.32	48.49	0.09	0.00523143	-0.035	0.00727093	7	Aktip	7	6.96481	6.35619	6.73899	6.16515	5.32578	5.04588	5.30002	3.80223	3.34615	4.47247	1988.6	1331.34	1302.11	1421.93	1567.65	1569.63	1449.72	1540.38	1562.79	1393.83	1579.21	0.00352006	0.00523143	0.00488147	0.00473932	0.00393273	0.00339302	0.00348059	0.00344072	0.00243298
mmu-miR-365:D3Ertd254e	241944	D3Ertd254e	NM_001101478	mmu-miR-365	NCS	-0.109	5848.21	1364.7	0.233353	0	3.7	27.9	0.13	0.0047899	-0.018	0.504668	6.58235	D3Ertd254e	6	4.63939	4.52331	4.82852	5.04217	5.65003	5.64423	6.58235	5.76458	4.46021	4.60872	2210.7	1202.05	1139.37	1219.31	1332.44	1321.32	1232.25	1374.21	1426.31	1336.27	1605.93	0.00271407	0.00385955	0.00397002	0.00396003	0.00378417	0.00427607	0.00458043	0.0047899	0.00404161
mmu-miR-361:Zfp120	104348	Zfp120	NM_181266	mmu-miR-361	NCS	-0.109	3911.42	1291.32	0.330141	0	2.65	6.64	0.4	0.00393329	-0.039	0.437126	4.3	Zfp120	4.3	3.176	3.50047	3.36962	2.02775	1.44578	1.08764	1.52714	2.6099	2.60182	3.24137	2091.7	955.7	889.96	948.864	1028.51	1042.91	977.562	1114.45	1188.95	1104.08	1335.16	0.00205574	0.00332322	0.00393329	0.00355122	0.00197154	0.0013863	0.0011126	0.00137031	0.00219513
mmu-miR-128:Baz2b	407823	Baz2b	NM_001001182	mmu-miR-128	CS	-0.109	9783.89	2239.4	0.228886	0	3.27	17.79	0.18	0.00385534	-0.025	0.645364	8.40559	Baz2b	5.3	5.37396	5.26945	5.68329	6.73384	6.98384	8.40559	6.39317	3.35819	2.45073	3.19148	3627.4	1863.44	1788.94	1969.2	2269.31	2325.7	2180.25	2462.27	2415.63	2259.19	2669.82	0.0014611	0.00288389	0.00294557	0.00288609	0.00296735	0.0030029	0.00385534	0.00259645	0.00139019
mmu-miR-143:Erlec1	66753	Erlec1	NM_025745	mmu-miR-143	NCS	-0.109	3631.42	1467.24	0.40404	0	2.16	4352.6	0	0.00384632	-0.025	0.120246	4.90464	Erlec1	3.5	4.51242	4.15701	4.49258	4.90464	4.54012	4.23322	4.63767	4.09211	3.19898	2.93315	2376.7	1206.28	1114.09	1197.69	1275.15	1257.95	1228.64	1322.13	1413.39	1373.92	1563.74	0.00147263	0.00374076	0.00373129	0.00375104	0.00384632	0.00360916	0.00344546	0.00350773	0.00289525
mmu-miR-186:Mtmr9	210376	Mtmr9	NM_177594	mmu-miR-186	NCS	-0.109	1919.88	1873.02	0.975592	0.01	6.48	494.82	0.01	0.00369932	-0.044	1.09398	10.5	Mtmr9	10.5	4.91891	4.98232	4.36156	4.8929	4.45355	4.59461	4.24635	4.81326	5.15206	5.77987	3034	1329.68	1382.71	1584.93	1771.55	1736.58	1687.2	1890.86	2207	2083.72	2316.47	0.00346078	0.00369932	0.00360331	0.00275189	0.00276193	0.00256456	0.00272322	0.00224572	0.00218091
mmu-miR-450b-5p:Tradd	71609	Tradd	NM_001033161	mmu-miR-450b-5p	NCS	-0.109	5703.58	1389.64	0.243643	0	3.64	21.62	0.17	0.00348426	-0.025	0.378865	5.9	Tradd	5.9	4.53735	4.36432	3.58803	3.69191	4.13707	3.14456	2.34512	4.61244	3.6752	3.9122	2251.5	1342.83	1252.58	1357.25	1461.54	1426.17	1370.51	1483.86	1472.87	1325.15	1593.43	0.00262048	0.00337894	0.00348426	0.00264361	0.00252603	0.00290083	0.00229444	0.00158041	0.00313159
mmu-miR-484:Zdhhc18	503610	Zdhhc18	NM_001017968	mmu-miR-484	NCS	-0.109	8746.36	2921.11	0.33398	0	5.12	74.3	0.07	0.00340646	-0.023	2.01441	9.05016	Zdhhc18	8.3	2.24006	2.21936	2.56005	2.71422	3.04149	5.39923	7.90661	9.05016	7.56542	6.65002	4732.1	2098.16	2051.31	2240.3	2524.42	2477.98	2459.77	2590.47	2656.77	2643.01	2946.97	0.00175398	0.00106763	0.00108192	0.00114273	0.00107519	0.00122741	0.00219501	0.0030522	0.00340646
mmu-miR-20a:Cyp26b1	232174	Cyp26b1	NM_001177713	mmu-miR-20a	CS	-0.109	3203.09	1065.35	0.332601	0	0.99	22.44	0.04	0.00324976	-0.016	4.64805	4.52031	Cyp26b1	1.6	0.180287	0.177521	0.217927	0.248707	0.487864	2.21278	4.52031	4.1155	1.08587	0.863247	1725.8	1210.14	1185.41	1300.95	1431.6	1434.8	1310.97	1390.97	1397.04	1232.69	1381.99	0.000927106	0.000148981	0.000149755	0.000167514	0.000173727	0.000340022	0.00168789	0.00324976	0.00294587
mmu-miR-351:Avl9	78937	Avl9	NM_030235	mmu-miR-351	CS	-0.109	6845.56	2136.71	0.312131	0	4.01	160.68	0.02	0.00297133	-0.018	0.397357	6.5	Avl9	6.5	4.93511	4.69086	5.33793	5.85395	5.10733	3.9592	4.29336	5.28981	3.96277	4.43757	3460.3	1821.26	1695.08	1796.48	2040.32	2148.48	2156.95	2533.86	2543.23	2271.89	2643.35	0.00187845	0.00270973	0.00276734	0.00297133	0.00286913	0.00237718	0.00183556	0.0016944	0.00207995
mmu-miR-17:Cyp26b1	232174	Cyp26b1	NM_175475	mmu-miR-17	CS	-0.109	3203.09	1227.68	0.38328	0	0.99	48.49	0.02	0.00293454	-0.016	4.64805	4.52031	Cyp26b1	1.6	0.180287	0.177521	0.217927	0.248707	0.487864	2.21278	4.52031	4.1155	1.08587	0.863247	1988.6	1331.34	1302.11	1421.93	1567.65	1569.63	1449.72	1540.38	1562.79	1393.83	1579.21	0.000804586	0.000135418	0.000136334	0.000153261	0.00015865	0.000310815	0.00152635	0.00293454	0.00263343
mmu-miR-28:Exo1	26909	Exo1	NM_012012	mmu-miR-28	NCS	-0.109	7226.05	1923.05	0.266127	0	5.56	92.37	0.06	0.00288934	-0.035	3.73843	9	Exo1	9	0.674313	0.721759	0.694469	0.632766	0.635607	0.53762	0.60078	0.526082	0.80446	2.02734	3114.9	1727.47	1671.21	1943.96	2298.19	2480.51	2857.44	3388.95	3173.83	2732.85	3025.57	0.00288934	0.000390346	0.000431878	0.000357244	0.000275332	0.000256241	0.000188147	0.000177276	0.000165756
mmu-miR-30e:Fbxo45	268882	Fbxo45	NM_173439	mmu-miR-30e	CS	-0.109	5132.96	1633.25	0.318189	0	4.69	588.39	0.01	0.00287291	-0.018	1.62037	7.6	Fbxo45	7.6	2.47191	2.29708	2.36449	2.42282	2.56465	2.43817	3.72592	4.11306	3.22751	4.42101	2645.4	1474.12	1364.98	1464.16	1593.8	1604.64	1548.58	1716.04	1734.6	1607.65	1904.69	0.00287291	0.00167687	0.00168286	0.00161492	0.00152015	0.00159828	0.00157446	0.00217123	0.00237119
mmu-miR-218:Creb1	12912	Creb1	NM_001037726	mmu-miR-218	NCS	-0.109	4685.25	1772.11	0.378232	0	4.75	12.99	0.37	0.00268283	-0.062	0.885652	7.7	Creb1	7.7	4.16757	3.9699	4.13322	4.06633	4.12245	3.75415	5.1956	4.53519	3.60522	4.30983	2870.1	1680.62	1569.1	1705.36	1912.15	1929.82	1892.52	2153.87	2233.24	1943.72	2252.69	0.00268283	0.00247979	0.00253004	0.00242367	0.00212658	0.00213618	0.00198367	0.00241221	0.00203077
mmu-let-7b:1700052N19Rik	73419	1700052N19Rik	NM_024261	mmu-let-7b	CS	-0.109	5456.85	1588.43	0.291089	0	3.15	51.66	0.06	0.00256011	-0.016	0.298388	5.10529	1700052N19Rik	5.1	4.15142	3.48573	3.88259	3.78664	3.4565	1.51691	1.94855	2.91604	3.97814	5.10529	2572.7	1621.58	1532.48	1703.01	2085.38	2131.18	2148.49	2338.23	2388.71	2350.28	2487.3	0.00198235	0.00256011	0.00227456	0.00227984	0.00181581	0.00162187	0.000706035	0.000833346	0.00122076
mmu-miR-466h-5p:Arfip2	76932	Arfip2	NM_029802	mmu-miR-466h-5p	NCS	-0.109	11133.2	4545.52	0.408285	0	8.83	2.35	3.76	0.00194204	-0.025	1.45026	14.3	Arfip2	14.3	5.23316	5.04009	4.6362	5.62555	5.60495	4.34402	4.93434	5.02421	7.26547	8.86718	7363.4	3571.53	3447.2	3717.13	4277.3	4433.46	4530.15	5645.76	6757.97	6373.37	7510.44	0.00194204	0.00146524	0.00146208	0.00124725	0.00131521	0.00126424	0.000958912	0.00087399	0.00074345
mmu-miR-34a:Atxn1l	52335	Atxn1l	NM_001080930	mmu-miR-34a	NCS	-0.109	11143.3	2845.14	0.255324	0	4.51	2.77	1.63	0.00187391	-0.025	0.852402	7.3	Atxn1l	7.3	4.04319	4.17539	4.14537	5.21507	4.91599	4.65075	4.97574	4.69137	4.58813	5.16753	4608.7	2293.21	2228.17	2434.73	2857.76	2927.74	2978.36	3296.37	3374.22	3108.78	3409.9	0.00158396	0.00176311	0.00187391	0.0017026	0.00182488	0.00167911	0.00156151	0.00150946	0.00139036
mmu-miR-152:Rbbp5	213464	Rbbp5	NM_172517	mmu-miR-152	NCS	-0.109	8770.31	3295.35	0.375739	0	5.74	5.48	1.05	0.00174219	-0.02	1.56094	9.3	Rbbp5	9.3	3.15206	2.69748	2.57185	2.35869	2.37345	2.57842	2.90629	3.79593	3.87061	4.87608	5338.1	2721	2574	2869.59	3310.06	3552.57	3984.16	4768	4560.86	3974.24	4438.42	0.00174219	0.00115842	0.00104797	0.000896243	0.000712582	0.000668094	0.000647168	0.00060954	0.000832285
mmu-miR-24:Rara	19401	Rara	NM_009024	mmu-miR-24	NCS	-0.109	11931.5	4235.48	0.354982	0	3.52	12.1	0.29	0.00115192	-0.025	0.885603	5.7	Rara	5.7	3.08519	3.26621	2.95167	3.49703	3.16058	3.84911	4.5973	2.18534	2.30674	2.12552	6861	3389.47	3189.65	3361.07	3694.14	3694.05	3602.86	3991	4259.37	3978.72	4483.06	0.000830783	0.000910227	0.001024	0.000878193	0.000946643	0.000855586	0.00106835	0.00115192	0.000513066
mmu-miR-29a:Bcl2l13	94044	Bcl2l13	NM_153516	mmu-miR-29a	NCS	-0.109	9141.67	2905.55	0.317836	0	3.33	400.56	0.01	0.0011472	-0.044	0.973748	5.4	Bcl2l13	5.4	2.74958	2.50538	2.49358	2.93772	3.11868	2.99309	2.84998	2.43393	2.80685	3.94522	4707.1	2928.27	2811.09	3170.48	3460.5	3338.07	3261.82	3819.8	3855.02	3338.55	3940.76	0.0011472	0.000938979	0.000891249	0.0007865	0.00084893	0.000934276	0.000917615	0.000746107	0.000631367
mmu-miR-145:Kctd6	71393	Kctd6	NM_027782	mmu-miR-145	NCS	-0.109	9507.47	2848.45	0.299601	0	1.73	31.2	0.06	0.00113405	-0.02	0.532637	2.95219	Kctd6	2.8	2.04082	2.07777	1.9094	2.24774	2.13225	1.40516	1.91893	2.57143	2.81327	2.95219	4613.9	1853.89	1832.17	2055.99	2416.84	2672.28	3135.16	3837.41	4059.87	3649.4	3962.43	0.000606862	0.00110083	0.00113405	0.000928702	0.000930034	0.000797914	0.000448194	0.000500058	0.000633377
mmu-miR-145:Zdhhc9	208884	Zdhhc9	NM_172465	mmu-miR-145	NCS	-0.109	9507.47	2848.45	0.299601	0	2.22	31.2	0.07	0.00101371	-0.025	1.09761	3.6	Zdhhc9	3.6	1.68224	1.71507	2.08418	2.06754	2.19729	2.26835	2.2023	2.43806	2.20066	1.9567	4613.9	1853.89	1832.17	2055.99	2416.84	2672.28	3135.16	3837.41	4059.87	3649.4	3962.43	0.000780251	0.000907412	0.000936088	0.00101371	0.000855474	0.000822252	0.000723519	0.000573902	0.000600526
mmu-miR-328:Iqce	74239	Iqce	NM_028833	mmu-miR-328	NCS	-0.109	9443.83	2405.48	0.254714	0	1.11	4.94	0.22	0.000732171	-0.035	0.463417	1.8	Iqce	1.8	1.30548	1.418	1.17185	1.35177	1.35411	0.946315	1.00935	0.902148	0.84405	0.768787	3897.2	2016.65	1936.71	2030.12	2246.14	2265.11	2203.35	2335.79	2390.22	2266.68	2549.43	0.00046187	0.000647352	0.000732171	0.000577232	0.00060182	0.000597811	0.000429489	0.000432124	0.000377433
mmu-miR-31:Stx8	55943	Stx8	NM_018768	mmu-miR-31	NCS	-0.109	5925.62	1961.95	0.331096	0	0.99	1104.53	0	0.000729757	-0.062	0.509688	1.71457	Stx8	1.6	1.20427	1.27592	1.1799	1.12674	1.09212	1.16376	1.09147	1.34552	1.4531	1.71457	3177.4	1819	1748.42	1850.48	2109.82	2107.21	2125.26	2365.06	2449.83	2166.5	2435.43	0.000503556	0.000662049	0.000729757	0.000637618	0.000534045	0.000518277	0.000547585	0.000461497	0.000549231
mmu-miR-19b:Il15ra	16169	Il15ra	NM_133836	mmu-miR-19b	NCS	-0.109	5611.11	2057.61	0.366703	0	0.43	27.89	0.02	0.000676406	-0.035	2.65994	1.71347	Il15ra	0.7	0.271116	0.150323	0.351527	0.0997685	0.279904	0.566995	1.71347	1.65926	1.25768	0.645553	3333.8	1703.03	1630.51	1799.52	2076.53	2191.07	2261.94	2533.2	2623.63	2295.03	2506.94	0.000209971	0.000159197	9.21938e-05	0.000195345	4.80457e-05	0.000127748	0.000250667	0.000676406	0.00063243
mmu-miR-378:Sipa1l3	74206	Sipa1l3	NM_001081028	mmu-miR-378	NCS	-0.109	5927.04	1930.53	0.325716	0	1.23	15.16	0.08	0.000639488	-0.025	7.64386	2		2	0.01										3127.5	1871.84	1767.55	1866.57	2130.86	2193.88	2285.48	2606.38	2754.9	2465.92	2773.15	0.000639488	5.34234e-06	0	0	0	0	0	0	0
mmu-miR-149:Inpp4a	269180	Inpp4a	NM_030266	mmu-miR-149	NCS	-0.109	13529.6	4037.74	0.298438	0	0.49	13.05	0.04	0.00058913	-0.025	0.427362	1.7297	Inpp4a	0.8	1.28624	1.45721	1.19868	1.53892	1.60103	1.66327	1.58639	1.7297	1.10645	0.873934	6540	2689.96	2473.49	2632.74	2884.83	2998.65	2876.08	3213.92	3564.37	3515.12	3907.69	0.000122324	0.000478164	0.00058913	0.000455298	0.000533452	0.000533917	0.000578311	0.0004936	0.000485275
mmu-miR-152:Ank2	109676	Ank2	NM_178655	mmu-miR-152	CS	-0.109	8770.31	3295.35	0.375739	0	0.12	5.48	0.02	0.000556741	-0.044	0.368074	1.95516	Ank2	0.2	1.51489	1.41941	1.55108	1.67837	1.95516	1.69025	1.55205	1.01217	0.783549	0.801206	5338.1	2721	2574	2869.59	3310.06	3552.57	3984.16	4768	4560.86	3974.24	4438.42	3.74665e-05	0.000556741	0.000551442	0.000540523	0.000507051	0.000550351	0.000424243	0.000325514	0.000221925
mmu-miR-148a:Ank2	109676	Ank2	NM_178655	mmu-miR-148a	CS	-0.109	8770.31	3320.95	0.378658	0	0.12	47.49	0	0.000555959	-0.044	0.368074	1.95516	Ank2	0.2	1.51489	1.41941	1.55108	1.67837	1.95516	1.69025	1.55205	1.01217	0.783549	0.801206	5379.8	2724.82	2577.54	2870.77	3308.66	3556.31	3977.89	4755.41	4546.74	3970.91	4443.84	3.71761e-05	0.000555959	0.000550683	0.0005403	0.000507266	0.000549773	0.000424911	0.000326376	0.000222614
mmu-miR-148b:Ank2	109676	Ank2	NM_178655	mmu-miR-148b	CS	-0.109	8770.31	3463.1	0.394866	0	0.12	16.54	0.01	0.000545787	-0.044	0.368074	1.95516	Ank2	0.2	1.51489	1.41941	1.55108	1.67837	1.95516	1.69025	1.55205	1.01217	0.783549	0.801206	5610.2	2775.61	2628.52	2926.17	3368.84	3613.74	4034.41	4812.25	4588.25	4005.95	4479.55	3.56494e-05	0.000545787	0.000540004	0.000530071	0.000498205	0.000541035	0.000418959	0.00032252	0.000220601
mmu-miR-34c:Sox6	20679	Sox6	NM_001025559	mmu-miR-34c	NCS	-0.109	11143.3	2299.2	0.206331	0	0.06	18.01	0	0.00042916	-0.029	0.331467	1.08463	Sox6	0.1	0.861986	0.75911	0.825453	0.928033	1.08463	0.890561	0.861234	0.373367	0.17107	0.340173	3725	2008.54	1947.24	2105.38	2493.47	2600.72	2667.86	2918.11	2858.34	2551.2	2711.84	2.68456e-05	0.00042916	0.000389838	0.000392069	0.000372185	0.00041705	0.000333811	0.000295134	0.000130624
mmu-miR-466b-3p:Zfp874b	408067	Zfp874b	NM_001076791	mmu-miR-466b-3p	NCS	-0.109	4908.95	2073.62	0.422416	0	1.05	6.51	0.16	0.000406863	-0.053	-0.0959795	2.44099	Zfp874b	1.7	2.44099	2.28388	1.87615	1.68327	0.962047	0.65816	0.742271	1.02943	0.867475	1.07502	9376	5999.53	5689.81	6398.8	7188.73	7166.09	6612.05	7009.47	6684.57	5973.24	7119.99	0.000181314	0.000406863	0.000401398	0.000293203	0.000234154	0.00013425	9.95395e-05	0.000105895	0.000154001
mmu-miR-466b-3p:Zfp874b	408067	Zfp874b	NM_001076791	mmu-miR-466b-3p	NCS	-0.109	4908.95	2073.62	0.422416	0	1.05	6.51	0.16	0.000406863	-0.053	-0.0959795	2.44099	Zfp874b	1.7	2.44099	2.28388	1.87615	1.68327	0.962047	0.65816	0.742271	1.02943	0.867475	1.07502	9376	5999.53	5689.81	6398.8	7188.73	7166.09	6612.05	7009.47	6684.57	5973.24	7119.99	0.000181314	0.000406863	0.000401398	0.000293203	0.000234154	0.00013425	9.95395e-05	0.000105895	0.000154001
mmu-miR-466b-3p:Zfp874b	408067	Zfp874b	NM_001076791	mmu-miR-466b-3p	NCS	-0.109	4908.95	2073.62	0.422416	0	1.05	6.51	0.16	0.000406863	-0.053	-0.0959795	2.44099	Zfp874b	1.7	2.44099	2.28388	1.87615	1.68327	0.962047	0.65816	0.742271	1.02943	0.867475	1.07502	9376	5999.53	5689.81	6398.8	7188.73	7166.09	6612.05	7009.47	6684.57	5973.24	7119.99	0.000181314	0.000406863	0.000401398	0.000293203	0.000234154	0.00013425	9.95395e-05	0.000105895	0.000154001
mmu-miR-34a:Sox6	20679	Sox6	NM_011445	mmu-miR-34a	NCS	-0.109	11143.3	2845.14	0.255324	0	0.06	2.77	0.02	0.000375886	-0.029	0.331467	1.08463	Sox6	0.1	0.861986	0.75911	0.825453	0.928033	1.08463	0.890561	0.861234	0.373367	0.17107	0.340173	4608.7	2293.21	2228.17	2434.73	2857.76	2927.74	2978.36	3296.37	3374.22	3108.78	3409.9	2.16981e-05	0.000375886	0.000340687	0.000339032	0.000324741	0.000370467	0.00029901	0.000261267	0.000110653
mmu-miR-466h-5p:Bcl7a	77045	Bcl7a	NM_029850	mmu-miR-466h-5p	NCS	-0.109	11133.2	4545.52	0.408285	0	1.42	2.35	0.6	0.000312356	-0.018	1.43082	2.3	Bcl7a	2.3	0.853115	0.774755	0.955217	0.721217	0.520975	0.46843	0.36733	0.390914	0.770387	1.25858	7363.4	3571.53	3447.2	3717.13	4277.3	4433.46	4530.15	5645.76	6757.97	6373.37	7510.44	0.000312356	0.000238865	0.000224749	0.000256977	0.000168615	0.00011751	0.000103403	6.5063e-05	5.78449e-05
mmu-miR-15a:Nkiras1	69721	Nkiras1	NM_023526	mmu-miR-15a	NCS	-0.109	13998.8	4367.59	0.311998	0	0.86	15.78	0.05	0.000281225	-0.053	1.28614	1.4	Nkiras1	1.4	0.574065	0.596184	0.608113	0.68638	0.616647	0.704203	1.00703	0.94872	0.705757	0.744754	7074.2	3063.04	2872.76	3051.71	3360.11	3399.42	3222.2	3580.86	3769.99	3730.42	4480.31	0.000197902	0.000187417	0.00020753	0.000199269	0.000204273	0.000181398	0.000218547	0.000281225	0.000251651
mmu-miR-301a:Canx	12330	Canx	NM_001110499	mmu-miR-301a	CS	-0.11	5061.23	1868.89	0.369256	0.15	172.78	165.14	1.05	0.0924556	-0.016	0.558457	279.9	Canx	279.9	190.06	176.116	198.793	210.618	195.553	185.999	215.128	228.46	188.314	242.026	3027.4	2064.91	1992.57	2294.53	2575.08	2562.17	2288.66	2451.97	2771.22	2682.68	3109.32	0.0924556	0.0920427	0.0883862	0.0866378	0.0817909	0.0763232	0.0812699	0.0877369	0.0824401
mmu-miR-101b:Aplp2	11804	Aplp2	NM_009691	mmu-miR-101b	CS	-0.11	6639.75	1711.53	0.25777	0.04	40.86	44.36	0.92	0.0785838	-0.013	0.189851	130.361	Aplp2	66.2	114.287	116.967	118.054	130.361	119.119	121.6	119.802	106.746	84.6989	83.019	2772.9	1507.93	1488.44	1754.81	1965.31	1903.8	1870.32	2305.81	2237.78	1950.59	2225.86	0.0238739	0.0757905	0.0785838	0.0672746	0.0663311	0.062569	0.0650155	0.0519565	0.0477018
mmu-miR-361:Fkbp4	14228	Fkbp4	NM_010219	mmu-miR-361	NCS	-0.11	3911.42	1291.32	0.330141	0.13	101.36	6.64	15.26	0.0785007	-0.018	2.40588	164.2	Fkbp4	164.2	30.9836	26.4283	25.584	26.6956	30.1423	23.5324	31.153	35.1363	40.8134	58.1822	2091.7	955.7	889.96	948.864	1028.51	1042.91	977.562	1114.45	1188.95	1104.08	1335.16	0.0785007	0.0324198	0.029696	0.0269628	0.0259556	0.0289022	0.0240725	0.0279537	0.0295524
mmu-miR-30a:Cd164	53599	Cd164	NM_016898	mmu-miR-30a	NCS	-0.11	5132.96	717.12	0.139709	0.08	33.7	1439.03	0.02	0.0470163	-0.035	1.09148	54.6	Cd164	54.6	25.6227	25.8485	30.309	32.8208	33.4549	34.1015	31.4949	32.7136	33.1912	30.0106	1161.3	669.499	636.053	683.156	745.299	752.204	728.05	786.739	806.476	763.439	876.612	0.0470163	0.0382714	0.0406389	0.0443661	0.0440371	0.0444758	0.0468395	0.0400322	0.0405637
mmu-miR-30d:Cd164	53599	Cd164	NM_016898	mmu-miR-30d	NCS	-0.11	5132.96	728.69	0.141963	0.07	33.7	1175.28	0.03	0.0462673	-0.035	1.09148	54.6	Cd164	54.6	25.6227	25.8485	30.309	32.8208	33.4549	34.1015	31.4949	32.7136	33.1912	30.0106	1180.1	677.847	643.366	690.894	755.851	766.308	739.058	795.958	815.824	772.511	886.54	0.0462673	0.0378001	0.040177	0.0438692	0.0434223	0.0436572	0.0461418	0.0395685	0.0400988
mmu-miR-186:Eif1a	13664	Eif1a	NM_010120	mmu-miR-186	NCS	-0.11	1919.88	1873.02	0.975592	0.03	36.54	494.82	0.07	0.0308494	-0.035	0.575574	61.1306	Eif1a	59.2	41.0198	33.5047	37.9968	40.9435	44.9056	30.3158	38.167	49.8626	48.9415	61.1306	3034	1329.68	1382.71	1584.93	1771.55	1736.58	1687.2	1890.86	2207	2083.72	2316.47	0.0195122	0.0308494	0.0242312	0.0239738	0.0231117	0.0258587	0.0179681	0.020185	0.0225929
mmu-miR-574-3p:Ept1	28042	Ept1	NM_027652	mmu-miR-574-3p	NCS	-0.11	2086.36	761.41	0.364947	0.03	13.64	11.39	1.2	0.0179223	-0.035	1.86647	22.1	Ept1	22.1	6.06079	5.89408	6.11593	6.14893	6.03954	6.30453	7.47221	11.5277	11.9481	15.156	1233.1	613.901	581.08	608.856	688.973	709.216	777.75	892.177	1029.38	939.759	1050.89	0.0179223	0.00987258	0.0101433	0.010045	0.00892478	0.0085158	0.00810611	0.00837525	0.0111986
mmu-miR-181d:Grsf1	231413	Grsf1	NM_178700	mmu-miR-181d	NCS	-0.11	5297.59	1352.32	0.255271	0.03	23.27	12.84	1.81	0.0172099	-0.018	1.71669	37.7	Grsf1	37.7	11.4701	11.4419	11.2948	12.0848	10.7026	9.39637	11.188	14.4219	17.6164	22.6762	2190.6	1296.29	1190.15	1265.82	1369.73	1364.33	1273.29	1419.72	1418.26	1271.1	1592.38	0.0172099	0.00884843	0.00961387	0.0089229	0.00882275	0.00784461	0.00737959	0.00788044	0.0101688
mmu-miR-361:Atp11a	50770	Atp11a	NM_015804	mmu-miR-361	CS	-0.11	3911.42	1291.32	0.330141	0.01	9.94	6.64	1.5	0.0108848	-0.025	1.1013	16.1	Atp11a	16.1	7.50417	7.52852	7.72114	8.92555	9.26821	10.6406	11.5383	12.8003	10.7896	11.9634	2091.7	955.7	889.96	948.864	1028.51	1042.91	977.562	1114.45	1188.95	1104.08	1335.16	0.00769709	0.00785201	0.00845939	0.00813725	0.00867812	0.00888691	0.0108848	0.0103534	0.010766
mmu-miR-669c:Golgb1	224139	Golgb1	NM_030035	mmu-miR-669c	NCS	-0.11	2685.86	1273.11	0.474005	0.01	4.57	3.36	1.36	0.0106961	-0.025	0.194077	11.2502	Golgb1	7.4	9.83416	10.3108	9.01718	11.2116	11.2502	9.15173	8.23892	7.28064	5.67042	5.90943	2062.5	1096.42	963.982	987.131	1051.59	1059.67	975.877	1123.6	1162.5	1071.69	1283.34	0.00358788	0.00896933	0.0106961	0.00913474	0.0106615	0.0106167	0.00937795	0.00733259	0.0062629
mmu-miR-186:Sec63	140740	Sec63	NM_153055	mmu-miR-186	NCS	-0.11	1919.88	1873.02	0.975592	0.01	7.65	494.82	0.02	0.00781391	-0.025	0.471604	14.4073	Sec63	12.4	10.39	10.019	10.5474	12.0493	12.7602	11.3359	11.8734	13.242	12.4422	14.4073	3034	1329.68	1382.71	1584.93	1771.55	1736.58	1687.2	1890.86	2207	2083.72	2316.47	0.00408701	0.00781391	0.00724593	0.00665479	0.00680155	0.0073479	0.00671876	0.00627936	0.006
mmu-miR-101b:Cyfip1	20430	Cyfip1	NM_001164662	mmu-miR-101b	NCS	-0.11	6639.75	1711.53	0.25777	0.01	9.26	44.36	0.21	0.00732963	-0.05	0.440577	15	Cyfip1	15	11.0526	10.2037	10.6026	11.9453	11.5638	11.1247	13.5008	13.4147	12.378	14.7648	2772.9	1507.93	1488.44	1754.81	1965.31	1903.8	1870.32	2305.81	2237.78	1950.59	2225.86	0.0054095	0.00732963	0.00685532	0.00604203	0.00607808	0.00607405	0.00594801	0.00585511	0.00599465
mmu-miR-532-5p:Avl9	78937	Avl9	NM_030235	mmu-miR-532-5p	NCS	-0.11	3589.75	1128.54	0.314378	0.01	4.01	38.66	0.1	0.00647626	-0.044	0.397357	6.5	Avl9	6.5	4.93511	4.69086	5.33793	5.85395	5.10733	3.9592	4.29336	5.28981	3.96277	4.43757	1828.4	837.084	779.641	839.62	903.909	903.426	831.77	948.98	1037.78	995.89	1226.91	0.00355502	0.00589559	0.00601669	0.00635755	0.00647626	0.00565329	0.00475997	0.00452418	0.00509724
mmu-miR-186:Btbd1	83962	Btbd1	NM_146193	mmu-miR-186	NCS	-0.11	1919.88	1873.02	0.975592	0.01	9.38	494.82	0.02	0.00599938	-0.025	0.930108	15.2	Btbd1	15.2	7.97725	7.08048	7.19411	7.4718	7.63428	6.34721	8.48979	10.0421	9.6461	11.4163	3034	1329.68	1382.71	1584.93	1771.55	1736.58	1687.2	1890.86	2207	2083.72	2316.47	0.00500989	0.00599938	0.00512074	0.00453906	0.00421766	0.00439617	0.00376198	0.00448991	0.00455012
mmu-miR-26a:Ipmk	69718	Ipmk	NM_027184	mmu-miR-26a	CS	-0.11	5562.72	1093.62	0.196598	0.01	5.12	1908.04	0	0.00574337	-0.025	0.766091	8.3	Ipmk	8.3	4.88047	4.64088	4.89581	5.16596	4.92767	3.4048	4.26511	6.41782	5.35858	6.95044	1771.6	849.758	846.973	994.283	1129.46	1151.28	1217.56	1560.58	1341.23	1085.28	1312.34	0.00468503	0.00574337	0.00547937	0.00492396	0.00457385	0.00428017	0.00279642	0.00273303	0.00478504
mmu-miR-221:Cpsf7	269061	Cpsf7	NM_001164272	mmu-miR-221	NCS	-0.11	5822.84	1295.63	0.222508	0.01	7.22	69.36	0.1	0.00557621	-0.044	1.42412	11.7	Cpsf7	11.7	4.35998	4.75952	5.5082	6.21527	5.74393	5.50385	4.74388	5.92641	5.43537	5.79212	2098.2	947.812	937.509	1095.31	1186.83	1087.27	1016.57	1154.12	1260.1	1144.78	1323.84	0.00557621	0.00460005	0.00507677	0.00502887	0.00523685	0.00528291	0.00541414	0.00411038	0.00470313
mmu-miR-26b:Ipmk	69718	Ipmk	NM_027184	mmu-miR-26b	CS	-0.11	5562.72	1165.35	0.209493	0.01	5.12	137.9	0.04	0.00548608	-0.025	0.766091	8.3	Ipmk	8.3	4.88047	4.64088	4.89581	5.16596	4.92767	3.4048	4.26511	6.41782	5.35858	6.95044	1887.6	889.609	879.166	1033.5	1179.47	1205.81	1273.48	1631.84	1423.23	1153.14	1396.73	0.00439712	0.00548608	0.00527873	0.00473711	0.00437991	0.0040866	0.00267361	0.00261368	0.00450934
mmu-miR-669c:Decr1	67460	Decr1	NM_026172	mmu-miR-669c	NCS	-0.11	2685.86	1273.11	0.474005	0.01	4.51	3.36	1.34	0.00502721	-0.025	0.63821	7.3	Decr1	7.3	4.69032	4.84614	4.17967	4.22679	4.33661	3.77248	3.5239	3.17711	2.91143	2.89212	2062.5	1096.42	963.982	987.131	1051.59	1059.67	975.877	1123.6	1162.5	1071.69	1283.34	0.00353939	0.00427785	0.00502721	0.00423416	0.00401942	0.00409241	0.00386573	0.00313625	0.00273299
mmu-miR-194:Isca2	74316	Isca2	NM_028863	mmu-miR-194	NCS	-0.11	3800.99	1127.68	0.296681	0.01	3.89	5.98	0.65	0.00463679	-0.025	0.829696	6.53805	Isca2	6.3	3.67862	3.02812	4.58711	3.90053	4.10064	3.60217	3.40563	3.37367	4.71356	6.53805	1826.8	924.333	884.455	989.285	1116.06	1159.19	1193.39	1325.7	1362.25	1206.4	1410.77	0.00344865	0.00397976	0.00342371	0.00463679	0.00349491	0.0035375	0.00301843	0.00256892	0.00247654
mmu-let-7d:Dip2b	239667	Dip2b	NM_001159361	mmu-let-7d	NCS	-0.11	5456.85	1230.33	0.225465	0.01	5.31	197.39	0.03	0.00431532	-0.018	1.25089	8.6	Dip2b	8.6	3.61362	3.95523	3.90323	4.49075	4.26066	4.2163	4.37382	5.14598	3.82696	4.20863	1992.9	1166.15	1046.36	1137.26	1237.1	1238.58	1201.06	1390.39	1460.85	1322.21	1452.31	0.00431532	0.00309876	0.00377998	0.00343214	0.00363006	0.00343997	0.00351047	0.00314575	0.00352259
mmu-miR-22:Ube2k	53323	Ube2k	NM_016786	mmu-miR-22	NCS	-0.11	10981.7	4286.62	0.390343	0	9.44	14675.3	0	0.00362483	-0.025	1.57986	15.3	Ube2k	15.3	5.11808	5.29727	5.36897	6.52636	7.69173	7.84315	9.60538	12.8528	10.8214	13.9417	6943.3	2722.71	2523.64	2745.53	3043.22	3059.56	2919	3315.3	3545.77	3464.33	4018.26	0.00220356	0.00187978	0.00209906	0.00195553	0.00214455	0.002514	0.00268693	0.00289729	0.00362483
mmu-miR-30c:B4galt1	14595	B4galt1	NM_022305	mmu-miR-30c	NCS	-0.11	5132.96	2473.93	0.481969	0.01	7.9	225.53	0.04	0.00355146	-0.035	0.95678	12.8	B4galt1	12.8	6.59463	6.85724	8.01203	9.51252	9.14273	10.9339	12.363	12.7906	9.54968	6.82175	4007.3	2205.72	2090.3	2343.47	2705.04	2911.35	3238.68	3763.95	3601.51	3127.74	3551.12	0.00319417	0.00298979	0.0032805	0.00341887	0.00351659	0.00314038	0.00337603	0.00328458	0.00355146
mmu-let-7c:Dip2b	239667	Dip2b	NM_172819	mmu-let-7c	NCS	-0.11	5456.85	1506.34	0.276046	0.01	5.31	299.47	0.02	0.00352473	-0.018	1.25089	8.6	Dip2b	8.6	3.61362	3.95523	3.90323	4.49075	4.26066	4.2163	4.37382	5.14598	3.82696	4.20863	2439.9	1556.69	1479.9	1634.29	1991.82	2017.34	2039.94	2201.7	2277.94	2247.56	2371.8	0.00352473	0.00232135	0.00267264	0.00238833	0.00225459	0.00211202	0.00206687	0.00198657	0.00225905
mmu-let-7e:Dip2b	239667	Dip2b	NM_172819	mmu-let-7e	NCS	-0.11	5456.85	1526.47	0.279735	0.01	5.31	186.15	0.03	0.00347826	-0.018	1.25089	8.6	Dip2b	8.6	3.61362	3.95523	3.90323	4.49075	4.26066	4.2163	4.37382	5.14598	3.82696	4.20863	2472.5	1567.88	1501.52	1666.65	2030.89	2051.67	2075.21	2233.99	2302.74	2273.09	2401.21	0.00347826	0.00230478	0.00263415	0.00234196	0.00221123	0.00207668	0.00203175	0.00195785	0.00223472
mmu-let-7a:Dip2b	239667	Dip2b	NM_172819	mmu-let-7a	NCS	-0.11	5456.85	1533.24	0.280975	0.01	5.31	475.37	0.01	0.00346285	-0.018	1.25089	8.6	Dip2b	8.6	3.61362	3.95523	3.90323	4.49075	4.26066	4.2163	4.37382	5.14598	3.82696	4.20863	2483.5	1578.03	1501.89	1659.12	2021.46	2045.76	2066.21	2226.03	2301.87	2273.26	2403.59	0.00346285	0.00228996	0.0026335	0.0023526	0.00222153	0.00208268	0.00204059	0.00196485	0.00223557
mmu-miR-98:Dip2b	239667	Dip2b	NM_172819	mmu-miR-98	NCS	-0.11	5456.85	1538.71	0.281978	0.01	5.31	93.48	0.06	0.0034509	-0.018	1.25089	8.6	Dip2b	8.6	3.61362	3.95523	3.90323	4.49075	4.26066	4.2163	4.37382	5.14598	3.82696	4.20863	2492.1	1607.1	1536.03	1701.21	2065.63	2085.35	2104.18	2270.85	2349.9	2313.91	2448.27	0.0034509	0.00224853	0.00257498	0.00229438	0.00217403	0.00204314	0.00200377	0.00192607	0.00218987
mmu-miR-30b:B4galt1	14595	B4galt1	NM_022305	mmu-miR-30b	NCS	-0.11	5132.96	2592.05	0.504982	0	7.9	72.59	0.11	0.00344964	-0.035	0.95678	12.8	B4galt1	12.8	6.59463	6.85724	8.01203	9.51252	9.14273	10.9339	12.363	12.7906	9.54968	6.82175	4198.6	2307.6	2187.21	2441.83	2818.69	3035.92	3367.26	3897.52	3707.8	3225.27	3654.18	0.00304864	0.00285779	0.00313515	0.00328115	0.0033748	0.00301152	0.00324712	0.00317202	0.00344964
mmu-let-7g:Dip2b	239667	Dip2b	NM_001159361	mmu-let-7g	NCS	-0.11	5456.85	1552.3	0.284468	0.01	5.31	207.56	0.03	0.00342044	-0.018	1.25089	8.6	Dip2b	8.6	3.61362	3.95523	3.90323	4.49075	4.26066	4.2163	4.37382	5.14598	3.82696	4.20863	2514.3	1595.15	1520.26	1680.26	2048.87	2075.39	2101.21	2261.61	2309.77	2272.45	2399.42	0.00342044	0.00226538	0.00260168	0.00232299	0.00219182	0.00205294	0.00200661	0.00193394	0.00222791
mmu-miR-34c:B4galt2	53418	B4galt2	NM_017377	mmu-miR-34c	CS	-0.11	11143.3	2299.2	0.206331	0	6.48	18.01	0.36	0.00338568	-0.016	0.626723	10.5	B4galt2	10.5	6.80028	5.88034	5.53773	6.29573	5.66936	5.88619	6.28467	6.61402	7.7542	8.46767	3725	2008.54	1947.24	2105.38	2493.47	2600.72	2667.86	2918.11	2858.34	2551.2	2711.84	0.00281879	0.00338568	0.00301983	0.00263028	0.00252488	0.00217992	0.00220633	0.00215368	0.00231394
mmu-let-7f:Dip2b	239667	Dip2b	NM_001159361	mmu-let-7f	NCS	-0.11	5456.85	1571.36	0.287961	0.01	5.31	2685.88	0	0.00337891	-0.018	1.25089	8.6	Dip2b	8.6	3.61362	3.95523	3.90323	4.49075	4.26066	4.2163	4.37382	5.14598	3.82696	4.20863	2545.2	1633.71	1551.14	1724.91	2085.27	2111.25	2112.99	2283.41	2369.84	2354.7	2537.21	0.00337891	0.00221191	0.00254988	0.00226286	0.00215356	0.00201808	0.00199542	0.00191548	0.00217145
mmu-let-7b:Dip2b	239667	Dip2b	NM_172819	mmu-let-7b	NCS	-0.11	5456.85	1588.43	0.291089	0.01	5.31	51.66	0.1	0.00334279	-0.018	1.25089	8.6	Dip2b	8.6	3.61362	3.95523	3.90323	4.49075	4.26066	4.2163	4.37382	5.14598	3.82696	4.20863	2572.7	1621.58	1532.48	1703.01	2085.38	2131.18	2148.49	2338.23	2388.71	2350.28	2487.3	0.00334279	0.00222846	0.00258093	0.00229196	0.00215345	0.00199921	0.00196245	0.00187057	0.00215429
mmu-miR-182:Slc19a1	20509	Slc19a1	NM_031196	mmu-miR-182	NCS	-0.11	6002.47	3444.8	0.573897	0	8.89	849.3	0.01	0.00329223	-0.025	1.80046	14.4	Slc19a1	14.4	4.134	3.95957	4.2712	4.91053	5.36372	5.09548	5.60082	6.38584	11.0855	10.8463	5580.6	2298.6	2224.02	2435.82	2823.87	2837.45	2817.53	3074.39	3292.88	3367.17	3814.5	0.00258037	0.00179848	0.00178036	0.0017535	0.00173894	0.00189033	0.00180849	0.00182177	0.00193929
mmu-let-7i:Dip2b	239667	Dip2b	NM_001159361	mmu-let-7i	NCS	-0.11	5456.85	1634.59	0.299548	0.01	5.31	2262.57	0	0.00324847	-0.018	1.25089	8.6	Dip2b	8.6	3.61362	3.95523	3.90323	4.49075	4.26066	4.2163	4.37382	5.14598	3.82696	4.20863	2647.4	1639.78	1557.18	1725.15	2103.21	2145.21	2170.26	2350.42	2403.92	2356.66	2513.72	0.00324847	0.00220372	0.00254	0.00226255	0.00213519	0.00198613	0.00194276	0.00186086	0.00214066
mmu-miR-132:Runx3	12399	Runx3	NM_019732	mmu-miR-132	NCS	-0.11	7171.3	1430.85	0.199524	0	4.32	1.78	2.43	0.00301997	-0.044	4.60599	7	Runx3	7	0.287446	0.254635	0.177136	0.275024	0.449994	0.651249	0.915021	0.805117	1.13371	0.878432	2317.9	1020.08	939.727	1026	1114.85	1126.07	1060.91	1217.12	1288.19	1128.98	1298.37	0.00301997	0.000281788	0.000270967	0.000172648	0.000246691	0.000399615	0.000613859	0.000751789	0.000625001
mmu-miR-130b:Kat2b	18519	Kat2b	NM_001190846	mmu-miR-130b	NCS	-0.11	5061.23	2393.87	0.472982	0	3.15	24.34	0.13	0.0021745	-0.035	0.0298658	5.65241	Kat2b	5.1	5.5366	4.69665	4.98963	5.65241	5.52034	4.94523	5.35227	3.22915	1.95053	3.13071	3877.7	2546.14	2499.28	2909.97	3395.75	3411.9	3323.3	3655.09	3925.89	3329.31	3671.29	0.00131521	0.0021745	0.0018792	0.00171467	0.00166456	0.00161797	0.00148805	0.00146433	0.000822526
mmu-let-7g:Wars2	70560	Wars2	NM_027462	mmu-let-7g	NCS	-0.11	5456.85	1552.3	0.284468	0	3.27	207.56	0.02	0.00210794	-0.035	1.04254	5.3	Wars2	5.3	2.57301	2.70976	2.73194	2.54188	2.57261	1.56417	1.37919	1.23993	1.1869	1.6839	2514.3	1595.15	1520.26	1680.26	2048.87	2075.39	2101.21	2261.61	2309.77	2272.45	2399.42	0.00210794	0.00161302	0.00178243	0.0016259	0.00124063	0.00123958	0.000744414	0.000609828	0.000536819
mmu-let-7i:Wars2	70560	Wars2	NM_027462	mmu-let-7i	NCS	-0.11	5456.85	1634.59	0.299548	0	3.27	2262.57	0	0.00200196	-0.035	1.04254	5.3	Wars2	5.3	2.57301	2.70976	2.73194	2.54188	2.57261	1.56417	1.37919	1.23993	1.1869	1.6839	2647.4	1639.78	1557.18	1725.15	2103.21	2145.21	2170.26	2350.42	2403.92	2356.66	2513.72	0.00200196	0.00156912	0.00174017	0.0015836	0.00120857	0.00119924	0.000720729	0.000586784	0.000515795
mmu-miR-19b:Chd2	244059	Chd2	NM_001081345	mmu-miR-19b	CS	-0.11	5611.11	2057.61	0.366703	0	4.07	27.89	0.15	0.00197972	-0.018	9.36632	6.6		6.6	0.01										3333.8	1703.03	1630.51	1799.52	2076.53	2191.07	2261.94	2533.2	2623.63	2295.03	2506.94	0.00197972	5.8719e-06	0	0	0	0	0	0	0
mmu-miR-143:Galc	14420	Galc	NM_008079	mmu-miR-143	NCS	-0.11	3631.42	1467.24	0.40404	0	2.47	4352.6	0	0.00168301	-0.025	1.51339	4	Galc	4	1.40115	1.46854	1.51818	1.71595	1.77983	1.32679	1.6755	1.62766	1.29842	1.79948	2376.7	1206.28	1114.09	1197.69	1275.15	1257.95	1228.64	1322.13	1413.39	1373.92	1563.74	0.00168301	0.00116154	0.00131815	0.00126759	0.00134568	0.00141487	0.00107989	0.00126727	0.0011516
mmu-miR-183:Asxl2	75302	Asxl2	NM_172421	mmu-miR-183	NCS	-0.11	7585.12	1724.9	0.227406	0	2.78	134.38	0.02	0.00161042	-0.025	1.10461	4.5	Asxl2	4.5	2.09262	2.03553	2.22466	2.28822	2.43511	1.89655	1.90918	2.05296	1.9321	2.26225	2794.3	1518.7	1438.86	1507.51	1696.53	1736.15	1694.71	1929.4	2023.74	1809.76	2132.92	0.00161042	0.0013779	0.00141468	0.00147572	0.00134876	0.00140259	0.0011191	0.000989518	0.00101444
mmu-miR-31:C1qtnf6	72709	C1qtnf6	NM_001204152	mmu-miR-31	NCS	-0.11	5925.62	1961.95	0.331096	0	1.54	1104.53	0	0.00146083	-0.025	0.207044	2.72602	C1qtnf6	2.5	2.36158	2.55415	2.53536	2.43544	2.2329	2.72602	2.54077	2.20974	1.73896	1.33636	3177.4	1819	1748.42	1850.48	2109.82	2107.21	2125.26	2365.06	2449.83	2166.5	2435.43	0.000786807	0.00129828	0.00146083	0.00137011	0.00115433	0.00105965	0.00128268	0.00107429	0.000901998
mmu-miR-501-3p:Fam73a	215708	Fam73a	NM_001162375	mmu-miR-501-3p	NCS	-0.11	4669.57	1151.32	0.246558	0	1.48	3.73	0.4	0.00128659	-0.025	7.90689	2.4		2.4	0.01										1865.4	1025.52	1011.16	1139.26	1245.62	1168.8	1034	1153.76	1291.99	1264.63	1575.75	0.00128659	9.75112e-06	0	0	0	0	0	0	0
mmu-miR-128:Pak4	70584	Pak4	NM_027470	mmu-miR-128	NCS	-0.11	9783.89	2239.4	0.228886	0	2.84	17.79	0.16	0.00126813	-0.025	1.8026	4.6	Pak4	4.6	1.31862	1.14095	0.804167	1.3218	1.14405	1.20434	0.7722	1.12379	1.02018	1.08692	3627.4	1863.44	1788.94	1969.2	2269.31	2325.7	2180.25	2462.27	2415.63	2259.19	2669.82	0.00126813	0.000707626	0.00063778	0.000408373	0.000582468	0.000491916	0.000552387	0.000313613	0.000465217
mmu-miR-30c:Fbxo34	78938	Fbxo34	NM_030236	mmu-miR-30c	CS	-0.11	5132.96	2473.93	0.481969	0	2.9	225.53	0.01	0.00119936	-0.018	0.96573	4.7	Fbxo34	4.7	2.40649	2.50703	2.38013	2.93304	3.40812	3.82685	3.42941	3.28296	2.87572	3.29684	4007.3	2205.72	2090.3	2343.47	2705.04	2911.35	3238.68	3763.95	3601.51	3127.74	3551.12	0.00117286	0.00109102	0.00119936	0.00101564	0.00108429	0.00117063	0.00118161	0.000911121	0.000911552
mmu-miR-30b:Fbxo34	78938	Fbxo34	NM_030236	mmu-miR-30b	CS	-0.11	5132.96	2592.05	0.504982	0	2.9	72.59	0.04	0.00114622	-0.018	0.96573	4.7	Fbxo34	4.7	2.40649	2.50703	2.38013	2.93304	3.40812	3.82685	3.42941	3.28296	2.87572	3.29684	4198.6	2307.6	2187.21	2441.83	2818.69	3035.92	3367.26	3897.52	3707.8	3225.27	3654.18	0.00111942	0.00104286	0.00114622	0.000974731	0.00104057	0.0011226	0.00113649	0.000879896	0.000885419
mmu-miR-29b:Rnf150	330812	Rnf150	NM_177378	mmu-miR-29b	CS	-0.11	9141.67	2966.39	0.324491	0	1.67	17.75	0.09	0.0011368	-0.016	0.25599	3.84955	Rnf150	2.7	3.22366	3.2348	3.12652	3.84955	3.76	2.99662	2.65852	3.07881	2.74731	2.81777	4805.5	2959.55	2845.52	3198.66	3506.61	3395.75	3375.36	4029.08	4020.41	3412.4	3978.62	0.000561856	0.00108924	0.0011368	0.000977447	0.0010978	0.00110727	0.000887794	0.000659832	0.000765795
mmu-miR-224:Mast3	546071	Mast3	NM_199308	mmu-miR-224	NCS	-0.11	6106.11	1632.31	0.267324	0	1.85	2.36	0.78	0.00113477	-0.035	8.22882	3		3	0.01										2643.7	1243.16	1216.43	1274.91	1392.48	1398.66	1324.88	1465.58	1461.89	1342.76	1548.29	0.00113477	8.044e-06	0	0	0	0	0	0	0
mmu-miR-22:Mecp2	17257	Mecp2	NM_001081979	mmu-miR-22	NCS	-0.11	10981.7	4286.62	0.390343	0	3.09	14675.3	0	0.00110755	-0.044	0.757521	5	Mecp2	5	2.95756	2.79507	2.85151	3.11585	2.54493	2.34092	2.16996	2.10959	1.83014	1.96573	6943.3	2722.71	2523.64	2745.53	3043.22	3059.56	2919	3315.3	3545.77	3464.33	4018.26	0.000720119	0.00108626	0.00110755	0.0010386	0.00102386	0.000831797	0.000801959	0.000654529	0.00059496
mmu-miR-28:Fsd1l	319636	Fsd1l	NM_001195284	mmu-miR-28	NCS	-0.11	7226.05	1923.05	0.266127	0	0.8	92.37	0.01	0.00101371	-0.025	0.490476	2.46022	Fsd1l	1.3	1.75116	1.67283	1.5576	1.38661	1.36283	2.46022	2.25337	1.8003	0.991675	1.26891	3114.9	1727.47	1671.21	1943.96	2298.19	2480.51	2857.44	3388.95	3173.83	2732.85	3025.57	0.000417349	0.00101371	0.00100097	0.00080125	0.000603349	0.000549416	0.000860987	0.000664916	0.000567233
mmu-miR-19b:Fam102a	98952	Fam102a	NM_153560	mmu-miR-19b	CS	-0.11	5611.11	2057.61	0.366703	0	0.74	27.89	0.03	0.000961555	-0.029	1.20518	2.43581	Fam102a	1.2	1.05645	1.05869	1.05793	1.47177	1.16436	1.999	2.43581	2.36314	1.4192	0.811591	3333.8	1703.03	1630.51	1799.52	2076.53	2191.07	2261.94	2533.2	2623.63	2295.03	2506.94	0.00035995	0.000620337	0.000649299	0.000587895	0.000708762	0.000531411	0.000883754	0.000961555	0.000900715
mmu-miR-221:Gpr155	68526	Gpr155	NM_001190297	mmu-miR-221	NCS	-0.11	5822.84	1295.63	0.222508	0	1.11	69.36	0.02	0.000857878	-0.025	7.49185	1.8		1.8	0.01										2098.2	947.812	937.509	1095.31	1186.83	1087.27	1016.57	1154.12	1260.1	1144.78	1323.84	0.000857878	1.05506e-05	0	0	0	0	0	0	0
mmu-miR-320:Mtm1	17772	Mtm1	NM_019926	mmu-miR-320	NCS	-0.11	4574.2	2393.99	0.523368	0	0.31	22.32	0.01	0.000680795	-0.025	0.566312	1.32244	Mtm1	0.5	0.893098	0.875686	0.973168	1.32244	1.00094	1.14413	0.994555	0.852787	0.473244	0.584848	3878.5	1825.34	1688.23	1796.04	1942.49	1962.6	1886.39	2218.69	2335.37	2160.62	2615.59	0.000128916	0.000489277	0.0005187	0.00054184	0.000680795	0.000510008	0.000606518	0.000448261	0.000365161
mmu-miR-107:Zfp937	245174	Zfp937	NM_001142411	mmu-miR-107	NCS	-0.11	8700	3267.43	0.375567	0	1.17	1.26	0.93	0.00067581	-0.044	0.302788	1.9	Zfp937	1.9	1.5403	1.58311	1.4839	1.14767	0.616579	0.360024	0.612271	0.991587	0.845058	1.1976	5292.8	2521.31	2342.54	2483.05	2777.89	2805.54	2674.06	2973.89	2943.88	2712.54	3143.41	0.000358978	0.000610913	0.00067581	0.000597612	0.000413145	0.000219772	0.000134636	0.000205882	0.00033683
mmu-miR-103:Zfp937	245174	Zfp937	NM_001142411	mmu-miR-103	NCS	-0.11	8700	3291.43	0.378325	0	1.17	130.79	0.01	0.000674719	-0.044	0.302788	1.9	Zfp937	1.9	1.5403	1.58311	1.4839	1.14767	0.616579	0.360024	0.612271	0.991587	0.845058	1.1976	5331.7	2525.83	2346.33	2488.4	2784.18	2812.53	2680.01	2979.94	2950.68	2719.82	3155.3	0.000356359	0.00060982	0.000674719	0.000596326	0.00041221	0.000219226	0.000134337	0.000205465	0.000336053
mmu-miR-24:Pou6f1	19009	Pou6f1	NM_010127	mmu-miR-24	NCS	-0.11	11931.5	4235.48	0.354982	0	0.49	12.1	0.04	0.000468862	-0.029	0.366913	1.57588	Pou6f1	0.8	1.222	1.17612	1.57588	1.26718	1.23633	1.18335	1.08215	0.699801	0.3723	0.355167	6861	3389.47	3189.65	3361.07	3694.14	3694.05	3602.86	3991	4259.37	3978.72	4483.06	0.000116601	0.000360528	0.000368731	0.000468862	0.000343025	0.000334681	0.000328447	0.000271148	0.000164297
mmu-miR-24:Usp49	224836	Usp49	NM_198421	mmu-miR-24	NCS	-0.11	11931.5	4235.48	0.354982	0	1.73	12.1	0.14	0.000408104	-0.018	1.58757	2.8	Usp49	2.8	0.931651	0.886347	0.762103	0.894805	1.15889	1.04307	0.850482	0.998916	1.1429	1.38825	6861	3389.47	3189.65	3361.07	3694.14	3694.05	3602.86	3991	4259.37	3978.72	4483.06	0.000408104	0.000274866	0.000277883	0.000226744	0.000242223	0.000313718	0.000289512	0.0002131	0.000234522
mmu-miR-466b-3p:Tas1r3	83771	Tas1r3	NM_031872	mmu-miR-466b-3p	NCS	-0.11	4908.95	2073.62	0.422416	0	0.49	6.51	0.08	0.00017008	-0.053	0.651212	1.12458	Tas1r3	0.8	0.716071	0.709452	0.861432	0.911653	1.02798	1.12458	1.06741	0.978843	0.907325	0.775965	9376	5999.53	5689.81	6398.8	7188.73	7166.09	6612.05	7009.47	6684.57	5973.24	7119.99	8.53242e-05	0.000119354	0.000124688	0.000134624	0.000126817	0.000143451	0.00017008	0.000152281	0.000146433
mmu-miR-466b-3p:Tas1r3	83771	Tas1r3	NM_031872	mmu-miR-466b-3p	NCS	-0.11	4908.95	2073.62	0.422416	0	0.49	6.51	0.08	0.00017008	-0.053	0.651212	1.12458	Tas1r3	0.8	0.716071	0.709452	0.861432	0.911653	1.02798	1.12458	1.06741	0.978843	0.907325	0.775965	9376	5999.53	5689.81	6398.8	7188.73	7166.09	6612.05	7009.47	6684.57	5973.24	7119.99	8.53242e-05	0.000119354	0.000124688	0.000134624	0.000126817	0.000143451	0.00017008	0.000152281	0.000146433
mmu-miR-466b-3p:Tas1r3	83771	Tas1r3	NM_031872	mmu-miR-466b-3p	NCS	-0.11	4908.95	2073.62	0.422416	0	0.49	6.51	0.08	0.00017008	-0.053	0.651212	1.12458	Tas1r3	0.8	0.716071	0.709452	0.861432	0.911653	1.02798	1.12458	1.06741	0.978843	0.907325	0.775965	9376	5999.53	5689.81	6398.8	7188.73	7166.09	6612.05	7009.47	6684.57	5973.24	7119.99	8.53242e-05	0.000119354	0.000124688	0.000134624	0.000126817	0.000143451	0.00017008	0.000152281	0.000146433
mmu-miR-199b:Adamtsl3	269959	Adamtsl3	NM_001190374	mmu-miR-199b	CS	-0.111	4738.64	1432.3	0.30226	0.01	7.41	249.15	0.03	1	-0.016	0.155633	45.8931	Adamtsl3	12	41.2	40.7354	42.8724	45.8931	41.2945	40.3208	36.3224	21.8929	11.272	11.6482	12	41.2	40.7354	42.8724	45.8931	41.2945	40.3208	36.3224	21.8929	11.272	11.6482	1	1	1	1	1	1	1	1	1
mmu-miR-181d:Hyou1	12282	Hyou1	NM_021395	mmu-miR-181d	CS	-0.111	5297.59	1352.32	0.255271	0.04	32.78	12.84	2.55	0.0434967	-0.018	0.821004	69.2634	Hyou1	53.1	39.2064	38.9634	42.4911	47.2523	47.155	43.4723	51.2899	53.6773	51.7202	69.2634	2190.6	1296.29	1190.15	1265.82	1369.73	1364.33	1273.29	1419.72	1418.26	1271.1	1592.38	0.0242399	0.0302452	0.0327384	0.033568	0.0344975	0.0345629	0.0341417	0.0361268	0.0378474
mmu-miR-181a:Hyou1	12282	Hyou1	NM_021395	mmu-miR-181a	CS	-0.111	5297.59	1365.09	0.257681	0.04	32.78	697.71	0.05	0.0428211	-0.018	0.821004	69.2634	Hyou1	53.1	39.2064	38.9634	42.4911	47.2523	47.155	43.4723	51.2899	53.6773	51.7202	69.2634	2211.5	1315.74	1213.18	1285.52	1394.86	1394.03	1309.82	1456.63	1456.92	1288.28	1617.51	0.0240109	0.029798	0.0321168	0.0330537	0.033876	0.0338264	0.0331895	0.0352114	0.036843
mmu-miR-181b:Hyou1	12282	Hyou1	NM_021395	mmu-miR-181b	CS	-0.111	5297.59	1462.98	0.27616	0.04	32.78	179.29	0.18	0.0397958	-0.018	0.821004	69.2634	Hyou1	53.1	39.2064	38.9634	42.4911	47.2523	47.155	43.4723	51.2899	53.6773	51.7202	69.2634	2370.1	1389.84	1277.95	1359.96	1473.52	1472.31	1381.78	1542.39	1551.96	1379.47	1740.47	0.0224041	0.0282094	0.030489	0.0312444	0.0320677	0.0320279	0.0314612	0.0332535	0.0345869
mmu-miR-93:Leprot	230514	Leprot	NM_175036	mmu-miR-93	NCS	-0.111	3203.09	604.06	0.188587	0.03	11.05	75.43	0.15	0.0306862	-0.035	0.298479	19.7329	Leprot	17.9	16.045	15.0958	19.7329	19.171	18.6233	16.5811	16.98	11.7741	10.4978	9.27795	978.6	625.663	594.757	643.055	696.755	694.297	665.887	732.32	781.611	715.604	829	0.0182914	0.0256448	0.0253814	0.0306862	0.0275147	0.0268232	0.0249008	0.0231866	0.0150639
mmu-miR-26a:Dnajb11	67838	Dnajb11	NM_026400	mmu-miR-26a	NCS	-0.111	5562.72	1093.62	0.196598	0.02	15.62	1908.04	0.01	0.0288123	-0.035	0.935851	37.6111	Dnajb11	25.3	19.6606	19.6653	22.8051	24.9091	25.8702	23.8143	28.0188	32.7367	31.2693	37.6111	1771.6	849.758	846.973	994.283	1129.46	1151.28	1217.56	1560.58	1341.23	1085.28	1312.34	0.0142809	0.0231367	0.0232183	0.0229362	0.0220541	0.0224709	0.0195591	0.0179541	0.0244081
mmu-miR-30c:Ppp1cb	19046	Ppp1cb	NM_172707	mmu-miR-30c	NCS	-0.111	5132.96	2473.93	0.481969	0.01	15.49	225.53	0.07	0.017686	-0.035	0.898531	62.8051	Ppp1cb	25.1	33.6907	34.3166	35.9939	38.4992	40.2222	37.7501	49.0129	60.9978	45.9463	62.8051	4007.3	2205.72	2090.3	2343.47	2705.04	2911.35	3238.68	3763.95	3601.51	3127.74	3551.12	0.00626357	0.0152743	0.0164171	0.0153592	0.0142324	0.0138157	0.011656	0.0130217	0.0169367
mmu-miR-30b:Ppp1cb	19046	Ppp1cb	NM_172707	mmu-miR-30b	NCS	-0.111	5132.96	2592.05	0.504982	0.01	15.49	72.59	0.21	0.0171872	-0.035	0.898531	62.8051	Ppp1cb	25.1	33.6907	34.3166	35.9939	38.4992	40.2222	37.7501	49.0129	60.9978	45.9463	62.8051	4198.6	2307.6	2187.21	2441.83	2818.69	3035.92	3367.26	3897.52	3707.8	3225.27	3654.18	0.00597818	0.0145999	0.0156897	0.0147405	0.0136585	0.0132488	0.0112109	0.0125754	0.0164512
mmu-let-7c:Wdr77	70465	Wdr77	NM_027432	mmu-let-7c	NCS	-0.111	5456.85	1506.34	0.276046	0.03	25.49	299.47	0.09	0.0169269	-0.02	2.51991	41.3	Wdr77	41.3	7.20082	7.37774	7.05108	8.52015	9.45063	10.0609	12.5794	21.2502	24.5716	31.2065	2439.9	1556.69	1479.9	1634.29	1991.82	2017.34	2039.94	2201.7	2277.94	2247.56	2371.8	0.0169269	0.00462572	0.00498531	0.00431446	0.00427756	0.0046847	0.00493196	0.00571349	0.0093287
mmu-miR-98:Wdr77	70465	Wdr77	NM_027432	mmu-miR-98	NCS	-0.111	5456.85	1538.71	0.281978	0.03	25.49	93.48	0.27	0.0165724	-0.02	2.51991	41.3	Wdr77	41.3	7.20082	7.37774	7.05108	8.52015	9.45063	10.0609	12.5794	21.2502	24.5716	31.2065	2492.1	1607.1	1536.03	1701.21	2065.63	2085.35	2104.18	2270.85	2349.9	2313.91	2448.27	0.0165724	0.00448062	0.00480314	0.00414474	0.00412472	0.00453192	0.00478139	0.0055395	0.00904301
mmu-miR-181a:Hs2st1	23908	Hs2st1	NM_011828	mmu-miR-181a	NCS	-0.111	5297.59	1365.09	0.257681	0.01	10.25	697.71	0.01	0.00984572	-0.044	0.551838	16.6	Hs2st1	16.6	11.3237	11.7247	12.387	13.7334	11.689	11.5599	11.0684	11.1119	9.93338	11.8917	2211.5	1315.74	1213.18	1285.52	1394.86	1394.03	1309.82	1456.63	1456.92	1288.28	1617.51	0.00750622	0.00860633	0.00966445	0.0096358	0.00984572	0.00838504	0.00882556	0.00759864	0.00762698
mmu-miR-181b:Hs2st1	23908	Hs2st1	NM_011828	mmu-miR-181b	NCS	-0.111	5297.59	1462.98	0.27616	0.01	10.25	179.29	0.06	0.00932015	-0.044	0.551838	16.6	Hs2st1	16.6	11.3237	11.7247	12.387	13.7334	11.689	11.5599	11.0684	11.1119	9.93338	11.8917	2370.1	1389.84	1277.95	1359.96	1473.52	1472.31	1381.78	1542.39	1551.96	1379.47	1740.47	0.00700392	0.00814751	0.00917461	0.00910837	0.00932015	0.00793922	0.00836597	0.00717614	0.00715993
mmu-miR-186:Lphn2	99633	Lphn2	NM_001081298	mmu-miR-186	NCS	-0.111	1919.88	1873.02	0.975592	0.01	6.98	494.82	0.01	0.00913054	-0.062	0.312909	15.0813	Lphn2	11.3	12.1407	12.1648	13.2077	15.0813	14.5868	11.8659	8.09527	7.25744	7.28912	9.65036	3034	1329.68	1382.71	1584.93	1771.55	1736.58	1687.2	1890.86	2207	2083.72	2316.47	0.00372446	0.00913054	0.00879782	0.00833328	0.00851304	0.00839974	0.00703289	0.00428126	0.00328838
mmu-miR-191:Dirc2	224132	Dirc2	NM_153550	mmu-miR-191	NCS	-0.111	1770.37	832.07	0.469998	0	2.22	971.87	0	0.00866163	-0.025	0.223332	6.10341	Dirc2	3.6	5.22809	5.74169	5.69235	6.10341	5.78765	5.84821	5.96606	4.67406	3.51521	3.68547	1347.8	699.528	662.888	711.75	789.897	777.031	747.371	825.425	842.033	768.676	916.096	0.00267102	0.00747374	0.00866163	0.00799769	0.00772685	0.00744841	0.00782505	0.00722787	0.00555092
mmu-miR-199a-3p:Dda1	66498	Dda1	NM_025600	mmu-miR-199a-3p	NCS	-0.111	4738.64	1432.3	0.30226	0.01	10.8	249.15	0.04	0.00758232	-0.035	2.04696	17.5	Dda1	17.5	4.23488	3.56106	4.09292	3.81718	4.12557	4.61154	5.21061	6.58265	8.8791	8.1242	2308	1605.88	1565.86	1689.14	1872.88	1845.07	1800.05	1973.95	2012.51	1716.65	1871.22	0.00758232	0.00263711	0.00227419	0.00242308	0.00203813	0.002236	0.0025619	0.00263969	0.00327087
mmu-miR-676:Ino80d	227195	Ino80d	NM_001081436	mmu-miR-676	NCS	-0.111	1596.98	287.02	0.179727	0.01	2.04	1.88	1.09	0.00709372	-0.053	1.10483	3.3	Ino80d	3.3	1.53436	1.63632	1.68825	1.79824	1.73757	1.84371	1.82447	1.76382	1.28687	1.52805	465.2	265.412	243.841	264.045	299.896	304.647	296.255	316.638	321.265	307.463	362.73	0.00709372	0.00578104	0.0067106	0.0063938	0.0059962	0.00570355	0.00622339	0.00576201	0.00549023
mmu-miR-145:Ap2b1	71770	Ap2b1	NM_001035854	mmu-miR-145	NCS	-0.111	9507.47	2848.45	0.299601	0.01	11.54	31.2	0.37	0.00696952	-0.025	0.533354	18.7	Ap2b1	18.7	12.9207	12.34	12.4081	14.5829	15.0091	15.2442	15.3558	15.2446	14.888	15.9076	4613.9	1853.89	1832.17	2055.99	2416.84	2672.28	3135.16	3837.41	4059.87	3649.4	3962.43	0.00405297	0.00696952	0.00673519	0.0060351	0.00603388	0.00561659	0.00486233	0.0040016	0.00375495
mmu-miR-143:Slc7a11	26570	Slc7a11	NM_011990	mmu-miR-143	NCS	-0.111	3631.42	1467.24	0.40404	0	0.99	4352.6	0	0.00656161	-0.044	0.779162	10.1534	Slc7a11	1.6	5.91644	5.53857	5.95912	6.57185	7.54719	7.04528	7.13553	8.10741	9.01513	10.1534	2376.7	1206.28	1114.09	1197.69	1275.15	1257.95	1228.64	1322.13	1413.39	1373.92	1563.74	0.000673202	0.00490468	0.00497137	0.00497551	0.00515378	0.00599962	0.00573423	0.005397	0.00573616
mmu-miR-151-3p:Plekha2	83436	Plekha2	NM_031257	mmu-miR-151-3p	NCS	-0.111	2674.07	739.78	0.276649	0.01	4.32	746.49	0.01	0.00624029	-0.025	1.49283	7	Plekha2	7	2.48721	2.8043	2.80772	2.7148	1.81564	2.39621	4.14321	3.14021	1.92245	1.88007	1198.2	559.667	536.112	561.864	621.065	625.926	587.924	663.946	745.893	725.257	850.622	0.0058421	0.00444409	0.00523081	0.00499716	0.0043712	0.00290073	0.00407572	0.00624029	0.00421
mmu-miR-221:Atxn1	20238	Atxn1	NM_009124	mmu-miR-221	CS	-0.111	5822.84	1295.63	0.222508	0	3.64	69.36	0.05	0.00604255	-0.029	1.68618	7.61421	Atxn1	5.9	2.3661	2.46581	2.57912	3.28383	2.92558	3.87285	3.79514	7.61421	4.52019	3.53018	2098.2	947.812	937.509	1095.31	1186.83	1087.27	1016.57	1154.12	1260.1	1144.78	1323.84	0.00281193	0.00249638	0.00263017	0.00235468	0.00276688	0.00269077	0.00380972	0.00328834	0.00604255
mmu-miR-34c:Ube2l3	22195	Ube2l3	NM_009456	mmu-miR-34c	NCS	-0.111	11143.3	2299.2	0.206331	0.01	13.02	18.01	0.72	0.00566443	-0.018	1.75304	21.1	Ube2l3	21.1	6.25986	5.5109	4.93426	5.79654	6.37219	5.84989	6.11173	7.30769	12.2818	12.295	3725	2008.54	1947.24	2105.38	2493.47	2600.72	2667.86	2918.11	2858.34	2551.2	2711.84	0.00566443	0.00311662	0.0028301	0.00234365	0.00232469	0.00245016	0.00219273	0.00209441	0.00255662
mmu-miR-378:Ireb2	64602	Ireb2	NM_022655	mmu-miR-378	NCS	-0.111	5927.04	1930.53	0.325716	0.01	10.8	15.16	0.71	0.00559552	-0.044	1.24393	17.5	Ireb2	17.5	7.38887	6.65708	7.68343	7.36058	7.3413	6.23585	7.14749	8.62227	7.49114	8.79686	3127.5	1871.84	1767.55	1866.57	2130.86	2193.88	2285.48	2606.38	2754.9	2465.92	2773.15	0.00559552	0.00394739	0.00376627	0.00411635	0.00345428	0.00334627	0.00272846	0.00274231	0.0031298
mmu-miR-181c:Wdr41	218460	Wdr41	NM_172590	mmu-miR-181c	NCS	-0.111	5297.59	976.29	0.184289	0	2.59	29.1	0.09	0.00467664	-0.029	0.247092	4.2	Wdr41	4.2	3.53889	3.34044	2.98971	3.6277	3.57885	3.39551	3.16432	2.77857	3.32556	3.99787	1581.7	799.709	714.282	747.156	812.034	831.882	786.166	920.748	929.22	809.831	986.733	0.00265537	0.00442522	0.00467664	0.00400145	0.00446743	0.00430211	0.00431908	0.00343669	0.00299022
mmu-miR-125a-5p:Prr11	270906	Prr11	NM_175563	mmu-miR-125a-5p	NCS	-0.111	6845.56	1633.51	0.238623	0.01	6.05	758.67	0.01	0.00370314	-0.018	9.93664	9.8		9.8	0.01										2646.4	1398.56	1291.63	1353.03	1503.11	1558.63	1476.6	1686.81	1579.63	1435.46	1747.92	0.00370314	7.15022e-06	0	0	0	0	0	0	0
mmu-miR-322:Itch	16396	Itch	NM_008395	mmu-miR-322	NCS	-0.111	13998.8	4351.24	0.31083	0	7.84	145.2	0.05	0.00367785	-0.044	0.380263	16.5747	Itch	12.7	12.7343	12.0577	13.1704	13.4119	13.7005	11.8998	13.7022	15.7164	15.4981	16.5747	7048.2	3766.58	3588.1	3930.55	4296.01	4235.23	3988.8	4401.91	4481.79	4213.91	4978.95	0.00180188	0.00338086	0.00336047	0.00335078	0.00312194	0.00323489	0.0029833	0.00311278	0.00350673
mmu-miR-30e:Khnyn	219094	Khnyn	NM_027143	mmu-miR-30e	NCS	-0.111	5132.96	1633.25	0.318189	0	1.85	588.39	0	0.0035542	-0.018	0.335181	5.19026	Khnyn	3	4.11424	4.85142	5.19026	4.96356	3.3065	2.78809	2.36129	2.10675	1.45921	1.65836	2645.4	1474.12	1364.98	1464.16	1593.8	1604.64	1548.58	1716.04	1734.6	1607.65	1904.69	0.00113404	0.00279098	0.0035542	0.00354488	0.0031143	0.00206059	0.00180042	0.00137601	0.00121455
mmu-miR-23b:Edil3	13612	Edil3	NM_001037987	mmu-miR-23b	NCS	-0.111	5694.14	655.86	0.115182	0	0.12	86.5	0	0.00284663	-0.025	0.354254	1.75799	Edil3	0.2	1.37523	1.24808	1.4576	1.50362	1.75799	1.15731	1.46857	1.19874	0.925545	0.851589	1062.4	564.354	532.63	568.816	613.74	617.57	571.3	684.598	748.894	708.602	864.568	0.000188253	0.00243682	0.00234324	0.00256252	0.00244993	0.00284663	0.00202575	0.00214516	0.00160068
mmu-miR-181d:Wdr41	218460	Wdr41	NM_172590	mmu-miR-181d	NCS	-0.111	5297.59	1352.32	0.255271	0	2.59	12.84	0.2	0.00280675	-0.029	0.247092	4.2	Wdr41	4.2	3.53889	3.34044	2.98971	3.6277	3.57885	3.39551	3.16432	2.77857	3.32556	3.99787	2190.6	1296.29	1190.15	1265.82	1369.73	1364.33	1273.29	1419.72	1418.26	1271.1	1592.38	0.00191728	0.00273002	0.00280675	0.00236187	0.00264847	0.00262316	0.00266672	0.00222884	0.00195915
mmu-miR-23b:Plekhm3	241075	Plekhm3	NM_001039493	mmu-miR-23b	NCS	-0.111	5694.14	655.86	0.115182	0	0.86	86.5	0.01	0.00258637	-0.035	0.278546	1.58106	Plekhm3	1.4	1.30346	1.37106	1.47117	1.58106	1.43435	1.02652	0.630293	0.836293	0.567517	0.882579	1062.4	564.354	532.63	568.816	613.74	617.57	571.3	684.598	748.894	708.602	864.568	0.00131777	0.00230965	0.00257413	0.00258637	0.00257611	0.00232257	0.00179681	0.000920676	0.0011167
mmu-miR-128:Kcnk10	72258	Kcnk10	NM_029911	mmu-miR-128	NCS	-0.111	9783.89	2239.4	0.228886	0	1.17	17.79	0.07	0.00249835	-0.025	3.70198	6.03509	Kcnk10	1.9	0.463742	0.45327	0.407682	0.537187	0.545611	0.837962	1.97555	6.03509	4.18968	5.07295	3627.4	1863.44	1788.94	1969.2	2269.31	2325.7	2180.25	2462.27	2415.63	2259.19	2669.82	0.000523791	0.000248863	0.000253373	0.000207029	0.000236718	0.000234601	0.000384343	0.000802328	0.00249835
mmu-miR-24:Ogdh	18293	Ogdh	NM_010956	mmu-miR-24	NCS	-0.111	11931.5	4235.48	0.354982	0	9.94	12.1	0.82	0.0023466	-0.053	1.96565	16.1	Ogdh	16.1	4.12197	4.43949	4.32756	5.44137	5.35383	4.7562	6.28856	6.95838	6.86488	7.31199	6861	3389.47	3189.65	3361.07	3694.14	3694.05	3602.86	3991	4259.37	3978.72	4483.06	0.0023466	0.00121611	0.00139184	0.00128755	0.00147297	0.00144931	0.00132012	0.00157569	0.00163366
mmu-miR-23a:Plekhm3	241075	Plekhm3	NM_001039493	mmu-miR-23a	NCS	-0.111	5694.14	742.63	0.13042	0	0.86	70.93	0.01	0.00227795	-0.035	0.278546	1.58106	Plekhm3	1.4	1.30346	1.37106	1.47117	1.58106	1.43435	1.02652	0.630293	0.836293	0.567517	0.882579	1202.7	640.945	603.899	645.83	699.169	697.535	660.403	809.623	860.671	802.279	985.828	0.00116405	0.00203365	0.00227035	0.00227795	0.00226134	0.00205631	0.00155439	0.000778502	0.000971675
mmu-miR-26a:Pde4b	18578	Pde4b	NM_001177980	mmu-miR-26a	CS	-0.111	5562.72	1093.62	0.196598	0	0.8	1908.04	0	0.00187252	-0.016	2.62149	2.45738	Pde4b	1.3	0.399324	0.229075	0.253695	0.523361	0.484879	0.937171	1.89451	1.60052	1.1699	2.45738	1771.6	849.758	846.973	994.283	1129.46	1151.28	1217.56	1560.58	1341.23	1085.28	1312.34	0.0007338	0.000469927	0.000270463	0.000255154	0.000463374	0.000421166	0.000769715	0.00121398	0.00119333
mmu-miR-24:Sdc3	20970	Sdc3	NM_011520	mmu-miR-24	NCS	-0.111	11931.5	4235.48	0.354982	0	7.78	12.1	0.64	0.00183647	-0.039	2.12856	12.6	Sdc3	12.6	2.88144	2.74242	2.70891	3.32158	3.12035	4.05724	4.7026	5.10742	5.63768	4.8529	6861	3389.47	3189.65	3361.07	3694.14	3694.05	3602.86	3991	4259.37	3978.72	4483.06	0.00183647	0.000850115	0.000859788	0.000805966	0.000899149	0.000844695	0.00112612	0.0011783	0.0011991
mmu-miR-26b:Pde4b	18578	Pde4b	NM_001177981	mmu-miR-26b	CS	-0.111	5562.72	1165.35	0.209493	0	0.8	137.9	0.01	0.00175938	-0.016	2.62149	2.45738	Pde4b	1.3	0.399324	0.229075	0.253695	0.523361	0.484879	0.937171	1.89451	1.60052	1.1699	2.45738	1887.6	889.609	879.166	1033.5	1179.47	1205.81	1273.48	1631.84	1423.23	1153.14	1396.73	0.000688705	0.000448876	0.000260559	0.000245471	0.000443727	0.000402118	0.000735911	0.00116096	0.00112457
mmu-miR-24:Slc25a44	229517	Slc25a44	NM_001145877	mmu-miR-24	NCS	-0.111	11931.5	4235.48	0.354982	0	6.85	12.1	0.57	0.00173916	-0.044	1.42061	11.1	Slc25a44	11.1	4.14644	3.87881	4.00172	4.33425	4.22827	3.83534	3.41467	4.44227	6.73267	7.79675	6861	3389.47	3189.65	3361.07	3694.14	3694.05	3602.86	3991	4259.37	3978.72	4483.06	0.00161784	0.00122333	0.00121606	0.00119061	0.00117328	0.00114462	0.00106453	0.000855593	0.00104294
mmu-miR-16:Apln	30878	Apln	NM_013912	mmu-miR-16	CS	-0.111	13998.8	3859.33	0.275691	0	6.67	1468.26	0	0.00172756	-0.018	3.02507	10.8	Apln	10.8	1.32674	1.44271	1.70378	1.61584	1.99687	1.71151	1.46693	1.35431	2.21026	2.70664	6251.6	3034.9	2930.05	3190.84	3682.71	3712.88	3774.65	4230.97	4205.07	4062.81	4629.69	0.00172756	0.000437161	0.000492383	0.000533959	0.000438764	0.000537823	0.000453423	0.000346713	0.000322066
mmu-miR-328:Heatr6	217026	Heatr6	NM_145432	mmu-miR-328	NCS	-0.111	9443.83	2405.48	0.254714	0	4.01	4.94	0.81	0.00170786	-0.025	0.958567	6.5	Heatr6	6.5	3.34469	3.10801	3.31208	3.38589	3.33102	3.34928	3.05063	3.46051	3.54038	4.35407	3897.2	2016.65	1936.71	2030.12	2246.14	2265.11	2203.35	2335.79	2390.22	2266.68	2549.43	0.00166786	0.00165854	0.00160479	0.00163147	0.00150743	0.00147058	0.00152009	0.00130604	0.00144778
mmu-miR-143:Aff3	16764	Aff3	NM_010678	mmu-miR-143	NCS	-0.111	3631.42	1467.24	0.40404	0	0.86	4352.6	0	0.00136255	-0.02	0.0670352	1.71401	Aff3	1.4	1.63619	1.51238	1.49348	1.67537	1.71401	1.62295	1.20324	1.0797	0.797498	0.75601	2376.7	1206.28	1114.09	1197.69	1275.15	1257.95	1228.64	1322.13	1413.39	1373.92	1563.74	0.000589052	0.00135639	0.0013575	0.00124697	0.00131386	0.00136255	0.00132094	0.000910077	0.00076391
mmu-miR-214:Rexo1	66932	Rexo1	NM_025852	mmu-miR-214	NCS	-0.111	14307	5703.75	0.398667	0	3.46	40.62	0.09	0.000606139	-0.035	1.72498	5.6	Rexo1	5.6	1.69401	1.64497	1.48025	2.22691	1.97869	1.61127	2.06288	1.75668	1.98005	2.26076	9238.8	4654.02	4389.41	4758.28	5402.08	5443.18	5352.44	6049	6222.09	5677.57	6403.16	0.000606139	0.000363988	0.000374759	0.00031109	0.000412232	0.000363517	0.000301035	0.000341028	0.00028233
mmu-miR-15b:Pou6f1	19009	Pou6f1	NM_010127	mmu-miR-15b	NCS	-0.111	13998.8	4368.79	0.312084	0	0.49	57.13	0.01	0.000468565	-0.025	0.366913	1.57588	Pou6f1	0.8	1.222	1.17612	1.57588	1.26718	1.23633	1.18335	1.08215	0.699801	0.3723	0.355167	7075.8	3346.94	3143.8	3363.2	3698.63	3705.84	3543.64	3930.46	4142.35	4024.88	4753.24	0.000113061	0.000365109	0.000374108	0.000468565	0.000342608	0.000333617	0.000333936	0.000275324	0.000168938
mmu-miR-322:Pou6f1	19009	Pou6f1	NM_010127	mmu-miR-322	NCS	-0.111	13998.8	4351.24	0.31083	0	0.49	145.2	0	0.000400932	-0.025	0.366913	1.57588	Pou6f1	0.8	1.222	1.17612	1.57588	1.26718	1.23633	1.18335	1.08215	0.699801	0.3723	0.355167	7048.2	3766.58	3588.1	3930.55	4296.01	4235.23	3988.8	4401.91	4481.79	4213.91	4978.95	0.000113504	0.000324432	0.000327784	0.000400932	0.000294967	0.000291915	0.000296668	0.000245836	0.000156143
mmu-miR-107:Crtc3	70461	Crtc3	NM_173863	mmu-miR-107	NCS	-0.111	8700	3267.43	0.375567	0	0.8	1.26	0.64	0.000356338	-0.035	1.06029	1.3	Crtc3	1.3	0.623395	0.607714	0.671809	0.678507	0.647999	0.66706	0.867799	0.990323	0.966582	1.07197	5292.8	2521.31	2342.54	2483.05	2777.89	2805.54	2674.06	2973.89	2943.88	2712.54	3143.41	0.000245617	0.000247251	0.000259426	0.000270558	0.000244253	0.000230971	0.000249456	0.000291806	0.0003364
mmu-miR-103:Crtc3	70461	Crtc3	NM_173863	mmu-miR-103	NCS	-0.111	8700	3291.43	0.378325	0	0.8	130.79	0.01	0.000355384	-0.035	1.06029	1.3	Crtc3	1.3	0.623395	0.607714	0.671809	0.678507	0.647999	0.66706	0.867799	0.990323	0.966582	1.07197	5331.7	2525.83	2346.33	2488.4	2784.18	2812.53	2680.01	2979.94	2950.68	2719.82	3155.3	0.000243825	0.000246808	0.000259007	0.000269976	0.0002437	0.000230397	0.000248902	0.000291214	0.000335625
mmu-miR-322:1700094D03Rik	73545	1700094D03Rik	NM_028567	mmu-miR-322	NCS	-0.111	13998.8	4351.24	0.31083	0	0.86	145.2	0.01	0.000198632	-0.025	7.12928	1.4		1.4	0.01										7048.2	3766.58	3588.1	3930.55	4296.01	4235.23	3988.8	4401.91	4481.79	4213.91	4978.95	0.000198632	2.65493e-06	0	0	0	0	0	0	0
mmu-miR-155:Rpl5	100503670	Rpl5	NM_016980	mmu-miR-155	NCS	-0.112	1977.59	1322.7	0.668844	0.46	376.98	15.05	25.04	0.301304	-0.025	0.901676	610.7	Rpl5	610.7	326.886	261.288	259.943	271.95	292.241	274.547	347.746	340.811	272.683	329.206	2142.5	1084.91	973.595	1011.61	1089.03	1105.06	1049.55	1182.34	1258.84	1192.98	1441.82	0.285041	0.301304	0.268374	0.25696	0.249717	0.264458	0.261585	0.294117	0.270733
mmu-miR-181a:Itga1	109700	Itga1	NM_001033228	mmu-miR-181a	CS	-0.112	5297.59	1365.09	0.257681	0	0.68	697.71	0	0.0600554	-0.018	0.203656	83.7689	Itga1	1.1	72.7405	72.056	74.5379	83.7689	73.9602	77.3333	68.3356	40.7964	18.6693	16.3252	2211.5	1315.74	1213.18	1285.52	1394.86	1394.03	1309.82	1456.63	1456.92	1288.28	1617.51	0.0004974	0.0552848	0.0593944	0.0579827	0.0600554	0.0530549	0.0590411	0.0469135	0.0280018
mmu-miR-25:Akt1	11651	Akt1	NM_009652	mmu-miR-25	CS	-0.112	3392.16	734.67	0.216579	0.09	41.98	384.95	0.11	0.0571237	-0.016	2.06192	68	Akt1	68	16.2858	14.0566	14.9564	15.6639	16.6523	15.543	17.9643	21.7738	23.2818	26.7175	1190.4	894.364	918.076	957.844	1091.86	1067.56	982.765	1098.36	1063.98	947.532	1002.96	0.0571237	0.0182094	0.0153109	0.0156146	0.0143461	0.0155985	0.0158156	0.0163555	0.0204645
mmu-miR-181b:Itga1	109700	Itga1	NM_001033228	mmu-miR-181b	CS	-0.112	5297.59	1462.98	0.27616	0	0.68	179.29	0	0.0568496	-0.018	0.203656	83.7689	Itga1	1.1	72.7405	72.056	74.5379	83.7689	73.9602	77.3333	68.3356	40.7964	18.6693	16.3252	2370.1	1389.84	1277.95	1359.96	1473.52	1472.31	1381.78	1542.39	1551.96	1379.47	1740.47	0.000464115	0.0523375	0.056384	0.054809	0.0568496	0.0502341	0.0559666	0.044305	0.0262871
mmu-miR-30c:Glipr2	384009	Glipr2	NM_027450	mmu-miR-30c	NCS	-0.112	5132.96	2473.93	0.481969	0.02	29.2	225.53	0.13	0.0214134	-0.035	1.89592	77.0988	Glipr2	47.3	20.7166	16.3054	21.3913	29.0547	32.3859	38.2881	59.1508	77.0988	66.9757	70.3128	4007.3	2205.72	2090.3	2343.47	2705.04	2911.35	3238.68	3763.95	3601.51	3127.74	3551.12	0.0118035	0.00939223	0.00780051	0.00912804	0.0107409	0.011124	0.0118221	0.0157151	0.0214074
mmu-miR-30b:Glipr2	384009	Glipr2	NM_027450	mmu-miR-30b	NCS	-0.112	5132.96	2592.05	0.504982	0.02	29.2	72.59	0.4	0.0207937	-0.035	1.89592	77.0988	Glipr2	47.3	20.7166	16.3054	21.3913	29.0547	32.3859	38.2881	59.1508	77.0988	66.9757	70.3128	4198.6	2307.6	2187.21	2441.83	2818.69	3035.92	3367.26	3897.52	3707.8	3225.27	3654.18	0.0112657	0.00897756	0.00745488	0.00876035	0.0103079	0.0106676	0.0113707	0.0151765	0.0207937
mmu-miR-152:Aes	14797	Aes	NM_010347	mmu-miR-152	NCS	-0.112	8770.31	3295.35	0.375739	0.02	33.33	5.48	6.08	0.0175994	-0.025	0.173295	54	Aes	54	47.888	43.3275	37.5884	39.3919	41.2713	38.1333	38.3805	32.5982	32.4832	29.7677	5338.1	2721	2574	2869.59	3310.06	3552.57	3984.16	4768	4560.86	3974.24	4438.42	0.010116	0.0175994	0.0168328	0.0130989	0.0119006	0.0116173	0.00957124	0.0080496	0.00714739
mmu-miR-148a:Aes	14797	Aes	NM_010347	mmu-miR-148a	NCS	-0.112	8770.31	3320.95	0.378658	0.02	33.33	47.49	0.7	0.0175747	-0.025	0.173295	54	Aes	54	47.888	43.3275	37.5884	39.3919	41.2713	38.1333	38.3805	32.5982	32.4832	29.7677	5379.8	2724.82	2577.54	2870.77	3308.66	3556.31	3977.89	4755.41	4546.74	3970.91	4443.84	0.0100375	0.0175747	0.0168096	0.0130935	0.0119057	0.0116051	0.00958631	0.00807091	0.00716958
mmu-miR-148b:Aes	14797	Aes	NM_010347	mmu-miR-148b	NCS	-0.112	8770.31	3463.1	0.394866	0.02	33.33	16.54	2.01	0.0172532	-0.025	0.173295	54	Aes	54	47.888	43.3275	37.5884	39.3919	41.2713	38.1333	38.3805	32.5982	32.4832	29.7677	5610.2	2775.61	2628.52	2926.17	3368.84	3613.74	4034.41	4812.25	4588.25	4005.95	4479.55	0.00962533	0.0172532	0.0164836	0.0128456	0.011693	0.0114207	0.00945202	0.00797558	0.00710472
mmu-miR-30c:Tusc3	80286	Tusc3	NM_030254	mmu-miR-30c	CS	-0.112	5132.96	2473.93	0.481969	0.01	10.49	225.53	0.05	0.0170686	-0.016	0.197557	41.2248	Tusc3	17	35.9491	32.4575	39.9998	39.9217	38.8381	38.2903	40.7519	41.2248	36.7404	37.796	4007.3	2205.72	2090.3	2343.47	2705.04	2911.35	3238.68	3763.95	3601.51	3127.74	3551.12	0.00424226	0.0162981	0.0155277	0.0170686	0.0147583	0.0133403	0.0118228	0.0108269	0.0114465
mmu-miR-30b:Tusc3	80286	Tusc3	NM_030254	mmu-miR-30b	CS	-0.112	5132.96	2592.05	0.504982	0.01	10.49	72.59	0.14	0.0163811	-0.016	0.197557	41.2248	Tusc3	17	35.9491	32.4575	39.9998	39.9217	38.8381	38.2903	40.7519	41.2248	36.7404	37.796	4198.6	2307.6	2187.21	2441.83	2818.69	3035.92	3367.26	3897.52	3707.8	3225.27	3654.18	0.00404897	0.0155786	0.0148397	0.0163811	0.0141632	0.0127929	0.0113714	0.0104559	0.0111184
mmu-miR-19b:Sec22b	20333	Sec22b	NM_011342	mmu-miR-19b	CS	-0.112	5611.11	2057.61	0.366703	0.01	13.52	27.89	0.48	0.0160814	-0.013	0.541195	39.8531	Sec22b	21.9	27.3871	23.1686	24.0733	24.1178	24.1419	20.3774	25.6789	30.0073	31.5624	39.8531	3333.8	1703.03	1630.51	1799.52	2076.53	2191.07	2261.94	2533.2	2623.63	2295.03	2506.94	0.00656908	0.0160814	0.0142094	0.0133776	0.0116144	0.0110183	0.00900881	0.0101369	0.0114373
mmu-miR-421:Srsf10	14105	Srsf10	NM_001080387	mmu-miR-421	CS	-0.112	5789.94	2098.2	0.362387	0.02	23.46	61.46	0.38	0.0148094	-0.016	1.10256	38	Srsf10	38	17.6962	17.1786	17.5341	19.0058	20.0438	18.1038	21.6468	25.0868	25.2061	36.8196	3398.5	1640.12	1552.46	1661.7	1830.57	1847.01	1704.42	1905.92	2107.96	2014.82	2486.23	0.0111814	0.0107896	0.0110654	0.0105519	0.0103824	0.010852	0.0106217	0.0113577	0.011901
mmu-miR-214:Mfge8	17304	Mfge8	NM_008594	mmu-miR-214	NCS	-0.112	14307	5703.75	0.398667	0.01	45.56	40.62	1.12	0.0107998	-0.025	0.554144	73.8	Mfge8	73.8	50.2623	45.3362	50.6024	55.9214	51.8209	53.7079	57.6772	56.837	52.211	49.9653	9238.8	4654.02	4389.41	4758.28	5402.08	5443.18	5352.44	6049	6222.09	5677.57	6403.16	0.00798805	0.0107998	0.0103285	0.0106346	0.0103518	0.00952033	0.0100343	0.009535	0.00913471
mmu-miR-3057-5p:Wdr26	226757	Wdr26	NM_145514	mmu-miR-3057-5p	NCS	-0.112	1697.47	808.34	0.476203	0.02	7.84	7.86	1	0.010389	-0.05	1.10536	12.7	Wdr26	12.7	5.90279	5.48661	6.00212	6.38578	6.70968	6.5662	7.52256	8.53995	6.67267	7.88123	1309.6	728.785	672.82	712.398	774.081	777.515	743.853	819.498	822.018	745.928	870.761	0.00969762	0.0080995	0.00815464	0.00842523	0.0082495	0.00862965	0.00882728	0.00917948	0.010389
mmu-let-7e:Arl4d	80981	Arl4d	NM_025404	mmu-let-7e	CS	-0.112	5456.85	1526.47	0.279735	0	0.86	186.15	0	0.00968974	-0.016	3.55982	18.8964	Arl4d	1.4	1.60238	8.53203	16.1494	18.8964	13.7893	17.3726	15.4958	7.03787	4.15996	3.03527	2472.5	1567.88	1501.52	1666.65	2030.89	2051.67	2075.21	2233.99	2302.74	2273.09	2401.21	0.000566229	0.001022	0.00568227	0.00968974	0.0093045	0.006721	0.00837149	0.00693637	0.0030563
mmu-miR-182:Fndc3b	72007	Fndc3b	NM_173182	mmu-miR-182	CS	-0.112	6002.47	3444.8	0.573897	0	7.65	849.3	0.01	0.00830378	-0.029	0.417424	25.4916	Fndc3b	12.4	19.0871	17.6812	17.9228	19.577	19.0248	19.7587	21.518	21.2009	19.499	25.4916	5580.6	2298.6	2224.02	2435.82	2823.87	2837.45	2817.53	3074.39	3292.88	3367.17	3814.5	0.00222198	0.00830378	0.0079501	0.00735802	0.0069327	0.00670488	0.00701278	0.00699912	0.00643841
mmu-miR-182:Wdr82	77305	Wdr82	NM_029896	mmu-miR-182	CS	-0.112	6002.47	3444.8	0.573897	0.01	22.04	849.3	0.03	0.00814142	-0.013	0.931814	35.7	Wdr82	35.7	18.7139	16.8121	16.8279	17.6557	16.9339	13.4673	15.1408	18.9673	19.6713	26.8467	5580.6	2298.6	2224.02	2435.82	2823.87	2837.45	2817.53	3074.39	3292.88	3367.17	3814.5	0.00639716	0.00814142	0.00755932	0.00690852	0.00625232	0.00596799	0.00477983	0.00492482	0.0057601
mmu-miR-296-5p:Itsn1	16443	Itsn1	NM_010587	mmu-miR-296-5p	NCS	-0.112	9985.74	1065.9	0.106742	0	1.05	10.06	0.1	0.00682463	-0.02	-0.0102556	5.92368	Itsn1	1.7	5.92368	5.57762	5.45161	5.88172	5.27337	4.49728	4.55522	3.62748	3.5447	3.86713	1726.5	880.405	817.278	842.18	977.542	1016.03	985.679	1064.86	1067.57	977.022	1149.78	0.000984651	0.00672836	0.00682463	0.00647321	0.00601685	0.00519015	0.00456262	0.00427778	0.00339788
mmu-miR-34a:Cdca4	71963	Cdca4	NM_028023	mmu-miR-34a	NCS	-0.112	11143.3	2845.14	0.255324	0.01	18.52	2.77	6.69	0.00650943	-0.035	2.01064	30	Cdca4	30	7.44491	6.62956	7.16624	7.84848	9.09239	10.358	13.8424	15.0987	14.3795	17.0246	4608.7	2293.21	2228.17	2434.73	2857.76	2927.74	2978.36	3296.37	3374.22	3108.78	3409.9	0.00650943	0.0032465	0.00297533	0.00294334	0.00274637	0.0031056	0.00347775	0.00419929	0.00447473
mmu-miR-224:Fam118a	73225	Fam118a	NM_133750	mmu-miR-224	NCS	-0.112	6106.11	1632.31	0.267324	0	4.63	2.36	1.96	0.00636626	-0.025	0.743345	8.86491	Fam118a	7.5	5.29548	6.37599	7.92144	8.86491	8.67193	7.18158	7.32181	8.76103	6.2422	5.65646	2643.7	1243.16	1216.43	1274.91	1392.48	1398.66	1324.88	1465.58	1461.89	1342.76	1548.29	0.00283693	0.00425969	0.00524156	0.00621333	0.00636626	0.00620019	0.00542055	0.00499584	0.00599293
mmu-miR-1983:Cpne3	70568	Cpne3	NM_027769	mmu-miR-1983	NCS	-0.112	4734.38	1863.9	0.393695	0.01	10.06	9.72	1.04	0.00611343	-0.02	0.558556	16.3	Cpne3	16.3	11.0674	9.48423	10.2965	10.8293	9.21303	8.64024	8.41199	7.9336	8.17293	11.1984	3019.8	1810.34	1756.44	1987.85	2284.76	2347.63	2520.27	2829.46	2872.87	2599.31	2794.22	0.00539771	0.00611343	0.00539968	0.00517972	0.00473981	0.0039244	0.0034283	0.00297301	0.00276156
mmu-miR-31:Dnajc1	13418	Dnajc1	NM_007869	mmu-miR-31	NCS	-0.112	5925.62	1961.95	0.331096	0	3.64	1104.53	0	0.00536559	-0.025	0.535787	13.0675	Dnajc1	5.9	9.01373	9.03358	9.17414	10.4735	10.5408	11.0849	11.6719	12.4755	11.0358	13.0675	3177.4	1819	1748.42	1850.48	2109.82	2107.21	2125.26	2365.06	2449.83	2166.5	2435.43	0.00185686	0.00495531	0.00516671	0.00495771	0.00496416	0.00500225	0.00521579	0.00493513	0.0050924
mmu-miR-199a-3p:Arid4b	94246	Arid4b	NM_194262	mmu-miR-199a-3p	CS	-0.112	4738.64	1432.3	0.30226	0	4.07	249.15	0.02	0.00510627	-0.016	0.343189	9.35305	Arid4b	6.6	7.37298	7.99569	7.7451	9.35305	8.92366	6.86501	6.92139	6.50435	6.29839	9.21864	2308	1605.88	1565.86	1689.14	1872.88	1845.07	1800.05	1973.95	2012.51	1716.65	1871.22	0.00285962	0.00459125	0.00510627	0.00458523	0.00499393	0.00483649	0.00381379	0.00350637	0.00323196
mmu-miR-1839-5p:Arrdc3	105171	Arrdc3	NM_001042591	mmu-miR-1839-5p	NCS	-0.112	5079.2	2468.86	0.486073	0	3.77	5.94	0.63	0.00467701	-0.025	-0.0850467	10.4844	Arrdc3	6.1	10.4844	9.88421	7.12964	4.37709	3.43627	3.01571	4.70735	4.49209	2.40469	3.46542	3999.4	2241.69	2126.09	2323.25	2696.26	2697.31	2678.33	2864.64	2866.25	2875.02	3348.71	0.00152523	0.00467701	0.00464901	0.00306882	0.00162339	0.00127396	0.00112597	0.00164326	0.00156724
mmu-miR-322:Baiap2	108100	Baiap2	NM_130862	mmu-miR-322	NCS	-0.112	13998.8	4351.24	0.31083	0	8.64	145.2	0.06	0.00435758	-0.025	1.81499	19.1817	Baiap2	14	5.45155	6.15123	6.48835	7.77506	9.89614	15.4127	19.1817	12.7121	10.4436	8.93355	7048.2	3766.58	3588.1	3930.55	4296.01	4235.23	3988.8	4401.91	4481.79	4213.91	4978.95	0.00198632	0.00144735	0.00171434	0.00165075	0.00180983	0.00233662	0.003864	0.00435758	0.00283639
mmu-miR-3107:Fam134c	67998	Fam134c	NM_026501	mmu-miR-3107	NCS	-0.112	3995.99	944.68	0.236407	0.01	7.28	7.63	0.95	0.00400462	-0.02	0.330103	11.8	Fam134c	11.8	9.38666	9.4317	9.47639	10.3342	9.27779	7.78436	7.55051	7.71149	8.16747	9.27825	3061	2358.66	2355.2	2525.4	2712.36	2550.74	2570.48	2760.31	2912.35	2800.06	3157.54	0.00385495	0.00397966	0.00400462	0.00375244	0.00381004	0.0036373	0.00302836	0.00273539	0.00264786
mmu-miR-3107:Fam134c	67998	Fam134c	NM_026501	mmu-miR-3107	NCS	-0.112	3995.99	944.68	0.236407	0.01	7.28	7.63	0.95	0.00400462	-0.02	0.330103	11.8	Fam134c	11.8	9.38666	9.4317	9.47639	10.3342	9.27779	7.78436	7.55051	7.71149	8.16747	9.27825	3061	2358.66	2355.2	2525.4	2712.36	2550.74	2570.48	2760.31	2912.35	2800.06	3157.54	0.00385495	0.00397966	0.00400462	0.00375244	0.00381004	0.0036373	0.00302836	0.00273539	0.00264786
mmu-miR-96:Slc31a1	20529	Slc31a1	NM_175090	mmu-miR-96	NCS	-0.112	5594.38	1959.31	0.350228	0.01	6.05	7.52	0.8	0.00391622	-0.025	1.10528	9.8	Slc31a1	9.8	4.55515	4.87304	5.17398	6.66879	6.73367	7.27461	8.06029	8.30051	7.86104	8.40675	3173.9	1684.61	1603.51	1761.22	1952.03	1934.71	1879.85	2099.98	2188.37	2007.3	2389.52	0.00308768	0.00270397	0.00303898	0.00293772	0.00341633	0.00348046	0.00386978	0.00383827	0.00379301
mmu-miR-149:Dcaf7	71833	Dcaf7	NM_027946	mmu-miR-149	NCS	-0.112	13529.6	4037.74	0.298438	0.01	13.83	13.05	1.06	0.00389649	-0.025	1.09567	22.4	Dcaf7	22.4	10.4814	9.51386	9.32887	10.1076	9.54082	8.81303	8.94689	10.2934	10.1366	12.1429	6540	2689.96	2473.49	2632.74	2884.83	2998.65	2876.08	3213.92	3564.37	3515.12	3907.69	0.00342508	0.00389649	0.00384632	0.00354341	0.0035037	0.00318171	0.00306425	0.00278379	0.00288786
mmu-miR-24:Cnot8	69125	Cnot8	NM_026949	mmu-miR-24	NCS	-0.112	11931.5	4235.48	0.354982	0.01	16.17	12.1	1.34	0.00381869	-0.035	1.13782	26.2	Cnot8	26.2	11.9065	10.7327	11.7606	11.634	11.5336	7.9911	7.48419	9.70258	11.0066	13.3893	6861	3389.47	3189.65	3361.07	3694.14	3694.05	3602.86	3991	4259.37	3978.72	4483.06	0.00381869	0.00351279	0.00336486	0.00349906	0.00314931	0.00312221	0.00221799	0.00187527	0.00227794
mmu-miR-669c:Ikzf5	67143	Ikzf5	NM_175115	mmu-miR-669c	CS	-0.112	2685.86	1273.11	0.474005	0.01	4.51	3.36	1.34	0.00353939	-0.018	1.61504	7.3	Ikzf5	7.3	2.38312	1.98509	2.07103	2.38537	2.33127	2.08666	2.23729	2.64343	3.39143	3.87254	2062.5	1096.42	963.982	987.131	1051.59	1059.67	975.877	1123.6	1162.5	1071.69	1283.34	0.00353939	0.00217354	0.00205926	0.00209803	0.00226834	0.0022	0.00213824	0.00199117	0.00227391
mmu-miR-351:Stat5b	20851	Stat5b	NM_001113563	mmu-miR-351	NCS	-0.112	6845.56	2136.71	0.312131	0	2.28	160.68	0.01	0.00341236	-0.035	0.410975	7.42082	Stat5b	3.7	5.58131	5.78422	5.47976	6.16194	5.85747	6.48277	7.42082	7.08439	5.16353	5.37785	3460.3	1821.26	1695.08	1796.48	2040.32	2148.48	2156.95	2533.86	2543.23	2271.89	2643.35	0.00106927	0.00306454	0.00341236	0.00305028	0.00302008	0.00272633	0.00300553	0.00292867	0.00278558
mmu-miR-23b:Capn6	12338	Capn6	NM_007603	mmu-miR-23b	CS	-0.112	5694.14	655.86	0.115182	0	0.06	86.5	0	0.00314429	-0.05	-0.137515	1.77449	Capn6	0.1	1.77449	1.42257	1.61316	1.52154	1.31908	1.18173	1.39325	1.0564	0.845972	0.739736	1062.4	564.354	532.63	568.816	613.74	617.57	571.3	684.598	748.894	708.602	864.568	9.41265e-05	0.00314429	0.00267084	0.002836	0.00247913	0.00213592	0.00206849	0.00203514	0.00141061
mmu-miR-23a:Capn6	12338	Capn6	NM_007603	mmu-miR-23a	CS	-0.112	5694.14	742.63	0.13042	0	0.06	70.93	0	0.00276855	-0.05	-0.137515	1.77449	Capn6	0.1	1.77449	1.42257	1.61316	1.52154	1.31908	1.18173	1.39325	1.0564	0.845972	0.739736	1202.7	640.945	603.899	645.83	699.169	697.535	660.403	809.623	860.671	802.279	985.828	8.31463e-05	0.00276855	0.00235564	0.00249781	0.00217621	0.00189106	0.00178941	0.00172086	0.00122741
mmu-miR-30c:Tnrc6a	233833	Tnrc6a	NM_144925	mmu-miR-30c	CS	-0.112	5132.96	2473.93	0.481969	0	6.6	225.53	0.03	0.00267013	-0.062	1.32321	10.7	Tnrc6a	10.7	4.27619	5.00289	4.75208	5.08152	4.41922	4.28442	4.30762	3.86087	3.6224	4.6015	4007.3	2205.72	2090.3	2343.47	2705.04	2911.35	3238.68	3763.95	3601.51	3127.74	3551.12	0.00267013	0.00193869	0.00239338	0.0020278	0.00187854	0.00151793	0.00132289	0.00114444	0.00107202
mmu-miR-191:Srgap3	259302	Srgap3	NM_080448	mmu-miR-191	NCS	-0.112	1770.37	832.07	0.469998	0	0.56	971.87	0	0.00255015	-0.025	0.234121	1.78575	Srgap3	0.9	1.51825	1.69046	1.57708	1.78575	1.68851	1.44433	1.04279	0.518301	0.455827	0.402468	1347.8	699.528	662.888	711.75	789.897	777.031	747.371	825.425	842.033	768.676	916.096	0.000667755	0.00217039	0.00255015	0.00221578	0.00226074	0.00217303	0.00193255	0.00126334	0.000615535
mmu-miR-30b:Tnrc6a	233833	Tnrc6a	NM_144925	mmu-miR-30b	CS	-0.112	5132.96	2592.05	0.504982	0	6.6	72.59	0.09	0.00254847	-0.062	1.32321	10.7	Tnrc6a	10.7	4.27619	5.00289	4.75208	5.08152	4.41922	4.28442	4.30762	3.86087	3.6224	4.6015	4198.6	2307.6	2187.21	2441.83	2818.69	3035.92	3367.26	3897.52	3707.8	3225.27	3654.18	0.00254847	0.00185309	0.00228734	0.00194611	0.00180279	0.00145565	0.00127238	0.00110522	0.00104128
mmu-miR-30e:Heatr6	217026	Heatr6	NM_145432	mmu-miR-30e	NCS	-0.112	5132.96	1633.25	0.318189	0	4.01	588.39	0.01	0.0024571	-0.018	0.958567	6.5	Heatr6	6.5	3.34469	3.10801	3.31208	3.38589	3.33102	3.34928	3.05063	3.46051	3.54038	4.35407	2645.4	1474.12	1364.98	1464.16	1593.8	1604.64	1548.58	1716.04	1734.6	1607.65	1904.69	0.0024571	0.00226894	0.00227696	0.00226211	0.00212442	0.00207587	0.00216281	0.00177771	0.00199499
mmu-miR-301b:Dicer1	192119	Dicer1	NM_148948	mmu-miR-301b	CS	-0.112	5061.23	1701.34	0.336151	0	3.95	6.19	0.64	0.00232221	-0.016	0.776114	6.4	Dicer1	6.4	3.7372	3.78772	4.06415	4.10962	4.11727	4.06389	4.47019	4.531	3.87551	5.04015	2756	1883.44	1826.71	2105.76	2376.53	2376.28	2111.92	2247.45	2553.39	2502.27	2874.75	0.00232221	0.00198424	0.00207352	0.00193002	0.00172926	0.00173266	0.00192426	0.00198901	0.00177451
mmu-miR-22:Orc3	50793	Orc3	NM_001159563	mmu-miR-22	NCS	-0.112	10981.7	4286.62	0.390343	0	7.04	14675.3	0	0.00215173	-0.025	0.960423	11.4	Orc3	11.4	5.85853	4.98575	5.20882	4.64733	5.00191	4.02718	4.03606	3.54626	3.94394	5.29429	6943.3	2722.71	2523.64	2745.53	3043.22	3059.56	2919	3315.3	3545.77	3464.33	4018.26	0.00164187	0.00215173	0.00197562	0.0018972	0.00152711	0.00163485	0.00137964	0.0012174	0.00100014
mmu-miR-301a:Dicer1	192119	Dicer1	NM_148948	mmu-miR-301a	CS	-0.112	5061.23	1868.89	0.369256	0	3.95	165.14	0.02	0.00211403	-0.016	0.776114	6.4	Dicer1	6.4	3.7372	3.78772	4.06415	4.10962	4.11727	4.06389	4.47019	4.531	3.87551	5.04015	3027.4	2064.91	1992.57	2294.53	2575.08	2562.17	2288.66	2451.97	2771.22	2682.68	3109.32	0.00211403	0.00180986	0.00190092	0.00177123	0.00159592	0.00160695	0.00177567	0.0018231	0.00163502
mmu-miR-16:Abl2	11352	Abl2	NM_001136104	mmu-miR-16	CS	-0.112	13998.8	3859.33	0.275691	0	6.98	1468.26	0	0.00202906	-0.035	2.22654	11.3	Abl2	11.3	2.41447	2.34042	2.564	3.24258	4.11502	4.91364	5.67325	7.88926	7.70612	9.39395	6251.6	3034.9	2930.05	3190.84	3682.71	3712.88	3774.65	4230.97	4205.07	4062.81	4629.69	0.00180754	0.000795567	0.000798763	0.000803549	0.000880487	0.00110831	0.00130175	0.00134089	0.00187613
mmu-miR-155:Coq3	230027	Coq3	NM_172687	mmu-miR-155	NCS	-0.112	1977.59	1322.7	0.668844	0	2.35	15.05	0.16	0.00177363	-0.029	1.22146	3.8	Coq3	3.8	1.62962	1.72373	1.66287	1.75846	1.50342	1.60939	1.38673	1.72933	1.36188	1.44912	2142.5	1084.91	973.595	1011.61	1089.03	1105.06	1049.55	1182.34	1258.84	1192.98	1441.82	0.00177363	0.00150208	0.00177048	0.00164379	0.0016147	0.00136049	0.00153341	0.00117287	0.00137375
mmu-miR-19b:Cklf	75458	Cklf	NM_001037841	mmu-miR-19b	NCS	-0.112	5611.11	2057.61	0.366703	0	1.11	27.89	0.04	0.00176678	-0.035	0.502573	4.08107	Cklf	1.8	2.88061	2.88075	2.8099	2.85191	3.56745	3.85487	4.08107	3.72231	3.40136	2.69478	3333.8	1703.03	1630.51	1799.52	2076.53	2191.07	2261.94	2533.2	2623.63	2295.03	2506.94	0.000539924	0.00169146	0.00176678	0.00156147	0.0013734	0.00162818	0.00170423	0.00161103	0.00141876
mmu-miR-130b:Dicer1	192119	Dicer1	NM_148948	mmu-miR-130b	CS	-0.112	5061.23	2393.87	0.472982	0	3.95	24.34	0.16	0.00165046	-0.016	0.776114	6.4	Dicer1	6.4	3.7372	3.78772	4.06415	4.10962	4.11727	4.06389	4.47019	4.531	3.87551	5.04015	3877.7	2546.14	2499.28	2909.97	3395.75	3411.9	3323.3	3655.09	3925.89	3329.31	3671.29	0.00165046	0.00146779	0.00151553	0.00139663	0.00121023	0.00120674	0.00122285	0.001223	0.00115413
mmu-miR-22:Slc38a1	105727	Slc38a1	NM_001166456	mmu-miR-22	NCS	-0.112	10981.7	4286.62	0.390343	0	6.48	14675.3	0	0.00151225	-0.025	3.17858	10.5	Slc38a1	10.5	1.15969	1.12405	1.24114	1.39855	1.37008	1.40405	1.27126	1.18278	1.01513	1.5433	6943.3	2722.71	2523.64	2745.53	3043.22	3059.56	2919	3315.3	3545.77	3464.33	4018.26	0.00151225	0.000425933	0.000445408	0.000452059	0.000459562	0.000447804	0.000481003	0.000383452	0.000333575
mmu-miR-1983:Fam126b	213056	Fam126b	NM_172513	mmu-miR-1983	NCS	-0.112	4734.38	1863.9	0.393695	0	1.6	9.72	0.17	0.00150984	-0.035	0.75563	3.59251	Fam126b	2.6	2.1278	2.1682	2.99771	3.44961	3.19081	3.18057	3.59251	3.38112	2.09569	2.47614	3019.8	1810.34	1756.44	1987.85	2284.76	2347.63	2520.27	2829.46	2872.87	2599.31	2794.22	0.000860984	0.00117536	0.00123443	0.00150802	0.00150984	0.00135916	0.00126199	0.00126968	0.00117691
mmu-miR-30e:Mcf2l	17207	Mcf2l	NM_001159486	mmu-miR-30e	CS	-0.112	5132.96	1633.25	0.318189	0	0.43	588.39	0	0.00150033	-0.018	3.56068	2.85766	Mcf2l	0.7	0.24218	0.249539	0.345961	0.313644	0.279436	0.447797	0.767131	1.62668	2.36365	2.85766	2645.4	1474.12	1364.98	1464.16	1593.8	1604.64	1548.58	1716.04	1734.6	1607.65	1904.69	0.00026461	0.000164288	0.000182815	0.000236287	0.00019679	0.000174143	0.000289167	0.000447036	0.000937784
mmu-miR-24:Pvrl2	19294	Pvrl2	NM_008990	mmu-miR-24	CS	-0.112	11931.5	4235.48	0.354982	0	1.36	12.1	0.11	0.00137848	-0.025	0.572302	4.96648	Pvrl2	2.2	3.34017	2.87649	3.27487	4.07461	4.78316	4.96648	4.84698	2.88562	2.35508	2.43236	6861	3389.47	3189.65	3361.07	3694.14	3694.05	3602.86	3991	4259.37	3978.72	4483.06	0.000320653	0.000985454	0.000901821	0.000974353	0.00110299	0.00129483	0.00137848	0.00121448	0.000677476
mmu-miR-194:Klf12	16597	Klf12	NM_010636	mmu-miR-194	NCS	-0.112	3800.99	1127.68	0.296681	0	0.99	5.98	0.17	0.0012125	-0.044	0.513607	1.6	Klf12	1.6	1.12075	1.00248	1.05842	1.04935	1.08144	1.03149	0.753232	0.341879	0.380788	0.556446	1826.8	924.333	884.455	989.285	1116.06	1159.19	1193.39	1325.7	1362.25	1206.4	1410.77	0.000875848	0.0012125	0.00113344	0.00106988	0.000940227	0.000932927	0.000864335	0.000568176	0.000250966
mmu-miR-466b-3p:Nbeal1	269198	Nbeal1	NM_173444	mmu-miR-466b-3p	NCS	-0.112	4908.95	2073.62	0.422416	0	2.35	6.51	0.36	0.00120459	-0.053	0.141701	7.70796	Nbeal1	3.8	6.98688	6.36541	7.70796	7.08527	6.69506	4.85986	5.20506	4.61224	3.60308	3.93675	9376	5999.53	5689.81	6398.8	7188.73	7166.09	6612.05	7009.47	6684.57	5973.24	7119.99	0.00040529	0.00116457	0.00111874	0.00120459	0.000985608	0.00093427	0.000735001	0.000742575	0.000689983
mmu-miR-466b-3p:Nbeal1	269198	Nbeal1	NM_173444	mmu-miR-466b-3p	NCS	-0.112	4908.95	2073.62	0.422416	0	2.35	6.51	0.36	0.00120459	-0.053	0.141701	7.70796	Nbeal1	3.8	6.98688	6.36541	7.70796	7.08527	6.69506	4.85986	5.20506	4.61224	3.60308	3.93675	9376	5999.53	5689.81	6398.8	7188.73	7166.09	6612.05	7009.47	6684.57	5973.24	7119.99	0.00040529	0.00116457	0.00111874	0.00120459	0.000985608	0.00093427	0.000735001	0.000742575	0.000689983
mmu-miR-466b-3p:Nbeal1	269198	Nbeal1	NM_173444	mmu-miR-466b-3p	NCS	-0.112	4908.95	2073.62	0.422416	0	2.35	6.51	0.36	0.00120459	-0.053	0.141701	7.70796	Nbeal1	3.8	6.98688	6.36541	7.70796	7.08527	6.69506	4.85986	5.20506	4.61224	3.60308	3.93675	9376	5999.53	5689.81	6398.8	7188.73	7166.09	6612.05	7009.47	6684.57	5973.24	7119.99	0.00040529	0.00116457	0.00111874	0.00120459	0.000985608	0.00093427	0.000735001	0.000742575	0.000689983
mmu-miR-484:Pom121	107939	Pom121	NM_148932	mmu-miR-484	NCS	-0.112	8746.36	2921.11	0.33398	0	3.33	74.3	0.04	0.00114114	-0.053	3.55751	5.4	Pom121	5.4	0.458644	0.464443	0.600687	0.726502	0.798488	1.08718	1.14819	1.04785	1.02322	1.02701	4732.1	2098.16	2051.31	2240.3	2524.42	2477.98	2459.77	2590.47	2656.77	2643.01	2946.97	0.00114114	0.000218593	0.000226412	0.000268128	0.00028779	0.000322233	0.000441984	0.000443237	0.000394408
mmu-miR-130a:Ankrd44	329154	Ankrd44	NM_001081433	mmu-miR-130a	NCS	-0.112	5061.23	2383.67	0.470967	0	0.31	50.22	0.01	0.00111416	-0.035	0.0746995	3.00574	Ankrd44	0.5	2.85407	2.74101	2.92158	3.00574	2.90841	2.82802	2.14128	0.762994	0.434933	0.487944	3861.1	2561.63	2506.38	2800.71	3157.23	3149.49	2893.97	3169.25	3369.13	3041.19	3524.08	0.000129497	0.00111416	0.00109361	0.00104316	0.000952018	0.000923454	0.000977211	0.000675643	0.000226466
mmu-miR-15b:Thada	240174	Thada	NM_183021	mmu-miR-15b	CS	-0.112	13998.8	4368.79	0.312084	0	4.81	57.13	0.08	0.00110235	-0.016	1.57594	7.8	Thada	7.8	2.61631	2.83596	2.80317	2.87359	2.75734	2.49155	2.33749	2.45693	2.52492	3.48644	7075.8	3346.94	3143.8	3363.2	3698.63	3705.84	3543.64	3930.46	4142.35	4024.88	4753.24	0.00110235	0.000781701	0.000902081	0.000833482	0.000776934	0.000744052	0.000703104	0.000594711	0.000593124
mmu-miR-30d:Parp16	214424	Parp16	NM_177460	mmu-miR-30d	CS	-0.112	5132.96	728.69	0.141963	0	0.8	1175.28	0	0.0011016	-0.018	7.02237	1.3		1.3	0.01										1180.1	677.847	643.366	690.894	755.851	766.308	739.058	795.958	815.824	772.511	886.54	0.0011016	1.47526e-05	0	0	0	0	0	0	0
mmu-miR-218:E2f7	52679	E2f7	NM_178609	mmu-miR-218	NCS	-0.112	4685.25	1772.11	0.378232	0	1.85	12.99	0.14	0.00104526	-0.029	8.22882	3		3	0.01										2870.1	1680.62	1569.1	1705.36	1912.15	1929.82	1892.52	2153.87	2233.24	1943.72	2252.69	0.00104526	5.9502e-06	0	0	0	0	0	0	0
mmu-miR-466b-3p:Ubac1	98766	Ubac1	NM_133835	mmu-miR-466b-3p	NCS	-0.112	4908.95	2073.62	0.422416	0	5.43	6.51	0.83	0.000938567	-0.053	1.31904	8.8	Ubac1	8.8	3.52705	2.97149	3.13656	3.15556	3.16237	2.43838	2.74858	2.78013	3.02452	4.01822	9376	5999.53	5689.81	6398.8	7188.73	7166.09	6612.05	7009.47	6684.57	5973.24	7119.99	0.000938567	0.000587887	0.000522247	0.000490179	0.000438959	0.000441296	0.000368778	0.000392124	0.000415903
mmu-miR-466b-3p:Ubac1	98766	Ubac1	NM_133835	mmu-miR-466b-3p	NCS	-0.112	4908.95	2073.62	0.422416	0	5.43	6.51	0.83	0.000938567	-0.053	1.31904	8.8	Ubac1	8.8	3.52705	2.97149	3.13656	3.15556	3.16237	2.43838	2.74858	2.78013	3.02452	4.01822	9376	5999.53	5689.81	6398.8	7188.73	7166.09	6612.05	7009.47	6684.57	5973.24	7119.99	0.000938567	0.000587887	0.000522247	0.000490179	0.000438959	0.000441296	0.000368778	0.000392124	0.000415903
mmu-miR-466b-3p:Ubac1	98766	Ubac1	NM_133835	mmu-miR-466b-3p	NCS	-0.112	4908.95	2073.62	0.422416	0	5.43	6.51	0.83	0.000938567	-0.053	1.31904	8.8	Ubac1	8.8	3.52705	2.97149	3.13656	3.15556	3.16237	2.43838	2.74858	2.78013	3.02452	4.01822	9376	5999.53	5689.81	6398.8	7188.73	7166.09	6612.05	7009.47	6684.57	5973.24	7119.99	0.000938567	0.000587887	0.000522247	0.000490179	0.000438959	0.000441296	0.000368778	0.000392124	0.000415903
mmu-let-7i:Zfp710	209225	Zfp710	NM_175433	mmu-let-7i	CS	-0.112	5456.85	1634.59	0.299548	0	1.42	2262.57	0	0.000885602	-0.016	0.834665	2.3	Zfp710	2.3	1.28964	1.37904	1.13304	1.25575	1.25803	0.857884	1.09192	0.925446	0.687371	0.886121	2647.4	1639.78	1557.18	1725.15	2103.21	2145.21	2170.26	2350.42	2403.92	2356.66	2513.72	0.000868777	0.000786472	0.000885602	0.000656779	0.000597063	0.000586438	0.000395291	0.000464563	0.000384974
mmu-miR-1843b-5p:Zfp329	67230	Zfp329	NM_026046	mmu-miR-1843b-5p	NCS	-0.112	5151.67	2006.19	0.389425	0	1.05	1.17	0.9	0.000850424	-0.029	0.298161	1.7	Zfp329	1.7	1.38259	1.39145	1.23733	0.895225	0.641808	0.601121	0.613546	0.737986	0.853348	1.0162	3250.1	1741.69	1636.18	1697.89	1836.8	1795.69	1644.39	1775.08	1707.08	1598.78	1903.27	0.000523061	0.000793822	0.000850424	0.000728746	0.000487383	0.000357416	0.00036556	0.000345644	0.000432309
mmu-miR-145:Lrrc20	216011	Lrrc20	NM_153542	mmu-miR-145	NCS	-0.112	9507.47	2848.45	0.299601	0	1.36	31.2	0.04	0.000783413	-0.018	0.599104	2.2	Lrrc20	2.2	1.45236	1.22301	1.36273	1.17202	1.0384	0.665636	0.769309	0.781207	1.13695	0.839438	4613.9	1853.89	1832.17	2055.99	2416.84	2672.28	3135.16	3837.41	4059.87	3649.4	3962.43	0.00047682	0.000783413	0.000667521	0.00066281	0.00048494	0.000388582	0.000212313	0.000200476	0.000192422
mmu-miR-320:Slc16a10	72472	Slc16a10	NM_001114332	mmu-miR-320	NCS	-0.112	4574.2	2393.99	0.523368	0	0.62	22.32	0.03	0.000720728	-0.044	1.21351	1.68317	Slc16a10	1	0.725815	0.527768	0.550798	0.74162	0.820833	0.861964	1.52796	1.68317	1.08763	0.995263	3878.5	1825.34	1688.23	1796.04	1942.49	1962.6	1886.39	2218.69	2335.37	2160.62	2615.59	0.000257832	0.000397633	0.000312616	0.000306673	0.000381788	0.000418238	0.000456938	0.000688675	0.000720728
mmu-miR-30e:Parp16	214424	Parp16	NM_177460	mmu-miR-30e	CS	-0.112	5132.96	1633.25	0.318189	0	0.8	588.39	0	0.000491419	-0.018	7.02237	1.3		1.3	0.01										2645.4	1474.12	1364.98	1464.16	1593.8	1604.64	1548.58	1716.04	1734.6	1607.65	1904.69	0.000491419	6.7837e-06	0	0	0	0	0	0	0
mmu-miR-149:Ralgapa2	241694	Ralgapa2	NM_001033348	mmu-miR-149	NCS	-0.112	13529.6	4037.74	0.298438	0	1.3	13.05	0.1	0.000321101	-0.039	7.71425	2.1		2.1	0.01										6540	2689.96	2473.49	2632.74	2884.83	2998.65	2876.08	3213.92	3564.37	3515.12	3907.69	0.000321101	3.71753e-06	0	0	0	0	0	0	0
mmu-miR-450b-5p:Col5a2	12832	Col5a2	NM_007737	mmu-miR-450b-5p	NCS	-0.113	5703.58	1389.64	0.243643	0.23	196.85	21.62	9.1	0.255351	-0.025	0.0889634	364.704	Col5a2	318.9	342.894	295.53	340.974	353.991	330.405	319.159	364.704	328.329	270.668	319.893	2251.5	1342.83	1252.58	1357.25	1461.54	1426.17	1370.51	1483.86	1472.87	1325.15	1593.43	0.141639	0.255351	0.235937	0.251225	0.242203	0.231673	0.232875	0.24578	0.222917
mmu-miR-1198-5p:Eif4b	75705	Eif4b	NM_145625	mmu-miR-1198-5p	NCS	-0.113	2348.02	1530.69	0.651907	0.13	122.53	7.38	16.61	0.08005	-0.018	0.999323	198.5	Eif4b	198.5	99.2966	90.8468	82.8204	90.8415	85.6856	65.6941	58.6506	61.3678	61.7031	88.0487	2479.7	1310.9	1143.77	1151.98	1209.98	1216.58	1128.81	1312.53	1396.22	1308.12	1539.32	0.08005	0.0757469	0.0794276	0.0718937	0.075077	0.0704317	0.0581976	0.044685	0.0439527
mmu-miR-181d:Amd1	11702	Amd1	NM_009665	mmu-miR-181d	NCS	-0.113	5297.59	1352.32	0.255271	0.07	59.81	12.84	4.66	0.0442345	-0.05	2.56986	96.9	Amd1	96.9	16.32	13.6266	14.1089	15.5554	20.3719	20.881	29.6803	36.5918	42.1141	56.0745	2190.6	1296.29	1190.15	1265.82	1369.73	1364.33	1273.29	1419.72	1418.26	1271.1	1592.38	0.0442345	0.0125898	0.0114495	0.011146	0.0113565	0.0149318	0.0163992	0.0209058	0.0258006
mmu-let-7d:Ralb	64143	Ralb	NM_022327	mmu-let-7d	CS	-0.113	5456.85	1230.33	0.225465	0.02	13.83	197.39	0.07	0.0169101	-0.016	1.24948	24.7031	Ralb	22.4	10.3901	8.53127	8.52935	9.75149	12.2348	12.7328	18.2699	24.7031	17.5133	18.0164	1992.9	1166.15	1046.36	1137.26	1237.1	1238.58	1201.06	1390.39	1460.85	1322.21	1452.31	0.0112399	0.00890974	0.00815327	0.00749992	0.00788254	0.00987812	0.0106013	0.0131401	0.0169101
mmu-miR-501-3p:Dgcr2	13356	Dgcr2	NM_001109750	mmu-miR-501-3p	NCS	-0.113	4669.57	1151.32	0.246558	0.02	12.84	3.73	3.44	0.0122175	-0.025	0.97568	20.8	Dgcr2	20.8	10.5768	10.659	12.0623	14.1661	12.4261	12.6329	10.8704	9.17823	9.66303	8.61657	1865.4	1025.52	1011.16	1139.26	1245.62	1168.8	1034	1153.76	1291.99	1264.63	1575.75	0.0111504	0.0103136	0.0105413	0.0105879	0.0113727	0.0106315	0.0122175	0.00942172	0.00710397
mmu-miR-125a-5p:Zzz3	108946	Zzz3	NM_001080755	mmu-miR-125a-5p	NCS	-0.113	6845.56	1633.51	0.238623	0.02	15.8	758.67	0.02	0.0111246	-0.035	0.71845	25.6	Zzz3	25.6	15.5584	13.7852	14.8566	15.9559	17.1429	13.8676	15.0789	15.1617	14.2713	17.0179	2646.4	1398.56	1291.63	1353.03	1503.11	1558.63	1476.6	1686.81	1579.63	1435.46	1747.92	0.00967352	0.0111246	0.0106727	0.0109803	0.0106153	0.0109987	0.00939159	0.00893929	0.00959826
mmu-miR-143:Wdfy1	69368	Wdfy1	NM_001111279	mmu-miR-143	NCS	-0.113	3631.42	1467.24	0.40404	0.01	4.69	4352.6	0	0.00989121	-0.025	1.26023	13.9801	Wdfy1	7.6	5.83636	5.27749	6.28047	6.79588	8.30016	10.4963	12.5367	13.9801	11.631	10.4993	2376.7	1206.28	1114.09	1197.69	1275.15	1257.95	1228.64	1322.13	1413.39	1373.92	1563.74	0.00319771	0.00483829	0.00473703	0.00524382	0.00532947	0.00659819	0.00854305	0.0094822	0.00989121
mmu-miR-130a:Lrrc41	230654	Lrrc41	NM_153521	mmu-miR-130a	NCS	-0.113	5061.23	2383.67	0.470967	0.02	22.53	50.22	0.45	0.00945326	-0.025	1.16542	36.5	Lrrc41	36.5	16.273	15.0433	15.4781	16.4205	18.8962	18.3498	20.8952	22.6633	25.5066	27.6996	3861.1	2561.63	2506.38	2800.71	3157.23	3149.49	2893.97	3169.25	3369.13	3041.19	3524.08	0.00945326	0.0063526	0.006002	0.00552648	0.00520092	0.00599976	0.0063407	0.00659312	0.00672675
mmu-miR-877:Dcun1d4	100737	Dcun1d4	NM_178896	mmu-miR-877	NCS	-0.113	3085.99	255.69	0.0828551	0.01	2.22	6.14	0.36	0.0088055	-0.035	0.92871	3.6	Dcun1d4	3.6	1.89118	1.77672	1.8467	1.85923	2.05953	1.41755	1.70813	2.38482	1.99872	2.62302	414.2	232.528	219.279	219.664	237.847	236.796	230.235	249.328	270.833	256.431	315.893	0.00869145	0.00813312	0.00810255	0.00840694	0.00781693	0.00869749	0.00615696	0.00685093	0.0088055
mmu-miR-181d:Tmem164	209497	Tmem164	NM_001199357	mmu-miR-181d	NCS	-0.113	5297.59	1352.32	0.255271	0.01	6.42	12.84	0.5	0.00798177	-0.025	0.0684834	10.5867	Tmem164	10.4	10.0959	9.49135	10.1035	10.5867	9.2243	8.19059	8.5149	7.25937	7.47128	8.36832	2190.6	1296.29	1190.15	1265.82	1369.73	1364.33	1273.29	1419.72	1418.26	1271.1	1592.38	0.00474756	0.00778833	0.00797495	0.00798177	0.00772903	0.00676107	0.00643261	0.0059976	0.00511852
mmu-miR-25:Qser1	99003	Qser1	NM_001123327	mmu-miR-25	CS	-0.113	3392.16	734.67	0.216579	0.01	5.8	384.95	0.02	0.00789651	-0.016	1.84085	9.4	Qser1	9.4	2.62407	2.40263	2.68655	2.32627	2.85462	2.67095	2.64917	3.1002	2.50996	2.9603	1190.4	894.364	918.076	957.844	1091.86	1067.56	982.765	1098.36	1063.98	947.532	1002.96	0.00789651	0.00293401	0.00261703	0.00280479	0.00213055	0.00267398	0.00271779	0.00241192	0.00291377
mmu-miR-199a-3p:Pde7a	18583	Pde7a	NM_008802	mmu-miR-199a-3p	CS	-0.113	4738.64	1432.3	0.30226	0.01	8.33	249.15	0.03	0.00740418	-0.025	0.183186	13.5	Pde7a	13.5	11.8902	10.2959	11.7718	12.7329	11.4174	9.60527	7.97855	6.06603	5.20397	8.51888	2308	1605.88	1565.86	1689.14	1872.88	1845.07	1800.05	1973.95	2012.51	1716.65	1871.22	0.00584922	0.00740418	0.00657525	0.0069691	0.00679856	0.00618806	0.00533612	0.00404193	0.00301417
mmu-miR-186:Aasdhppt	67618	Aasdhppt	NM_026276	mmu-miR-186	NCS	-0.113	1919.88	1873.02	0.975592	0.01	12.35	494.82	0.02	0.00659196	-0.035	1.63046	20	Aasdhppt	20	6.45969	5.90982	6.15946	5.53765	5.36315	4.64033	5.78132	8.1739	9.66719	12.5922	3034	1329.68	1382.71	1584.93	1771.55	1736.58	1687.2	1890.86	2207	2083.72	2316.47	0.00659196	0.00485808	0.00427409	0.00388626	0.00312588	0.00308835	0.00275031	0.00305751	0.00370363
mmu-miR-15a:Get4	67604	Get4	NM_001163316	mmu-miR-15a	NCS	-0.113	13998.8	4367.59	0.311998	0.01	19.51	15.78	1.24	0.00539092	-0.025	1.63705	31.6	Get4	31.6	10.1598	9.31053	9.11369	10.9543	12.2258	9.69589	12.8406	19.1925	20.1104	23.6051	7074.2	3063.04	2872.76	3051.71	3360.11	3399.42	3222.2	3580.86	3769.99	3730.42	4480.31	0.00446694	0.0033169	0.00324097	0.00298642	0.00326011	0.00359643	0.00300909	0.00358589	0.00509086
mmu-miR-149:Ccdc127	67433	Ccdc127	NM_024201	mmu-miR-149	NCS	-0.113	13529.6	4037.74	0.298438	0	4.81	13.05	0.37	0.0053372	-0.018	0.815789	20.8561	Ccdc127	7.8	11.8483	11.221	12.796	13.6493	12.9612	11.5636	12.4421	15.7658	15.4266	20.8561	6540	2689.96	2473.49	2632.74	2884.83	2998.65	2876.08	3213.92	3564.37	3515.12	3907.69	0.00119266	0.00440464	0.0045365	0.00486034	0.0047314	0.00432235	0.00402061	0.00387132	0.00442316
mmu-miR-27a:Ankrd10	102334	Ankrd10	NM_001167967	mmu-miR-27a	NCS	-0.113	7892.53	2347.59	0.297445	0.01	12.35	40.28	0.31	0.0053235	-0.025	0.965179	20	Ankrd10	20	10.2443	9.8043	9.58284	9.43257	8.31773	8.1735	6.30883	7.5561	9.07234	13.2637	3802.5	1924.35	1920.32	2225.34	2597.77	2633.35	2456.19	2696.42	2697.5	2501.07	2925.01	0.0052597	0.0053235	0.00510554	0.00430624	0.00363102	0.00315861	0.00332772	0.00233971	0.00280115
mmu-miR-15b:Get4	67604	Get4	NM_001163316	mmu-miR-15b	NCS	-0.113	13998.8	4368.79	0.312084	0.01	19.51	57.13	0.34	0.00499652	-0.025	1.63705	31.6	Get4	31.6	10.1598	9.31053	9.11369	10.9543	12.2258	9.69589	12.8406	19.1925	20.1104	23.6051	7075.8	3346.94	3143.8	3363.2	3698.63	3705.84	3543.64	3930.46	4142.35	4024.88	4753.24	0.00446593	0.00303555	0.00296156	0.00270982	0.00296172	0.00329906	0.00273614	0.00326694	0.00463324
mmu-miR-30c:Slc1a5	20514	Slc1a5	NM_009201	mmu-miR-30c	NCS	-0.113	5132.96	2473.93	0.481969	0.01	11.85	225.53	0.05	0.00479126	-0.018	2.22767	19.2	Slc1a5	19.2	4.09925	4.24412	4.99621	5.06785	5.44876	5.43224	6.05922	6.93584	8.01539	9.01952	4007.3	2205.72	2090.3	2343.47	2705.04	2911.35	3238.68	3763.95	3601.51	3127.74	3551.12	0.00479126	0.00185847	0.00203039	0.00213197	0.00187348	0.00187156	0.0016773	0.0016098	0.00192582
mmu-miR-30b:Slc1a5	20514	Slc1a5	NM_009201	mmu-miR-30b	NCS	-0.113	5132.96	2592.05	0.504982	0.01	11.85	72.59	0.16	0.00457295	-0.018	2.22767	19.2	Slc1a5	19.2	4.09925	4.24412	4.99621	5.06785	5.44876	5.43224	6.05922	6.93584	8.01539	9.01952	4198.6	2307.6	2187.21	2441.83	2818.69	3035.92	3367.26	3897.52	3707.8	3225.27	3654.18	0.00457295	0.00177641	0.00194043	0.00204609	0.00179794	0.00179476	0.00161325	0.00155464	0.00187061
mmu-miR-25:Gcdh	270076	Gcdh	NM_001044744	mmu-miR-25	NCS	-0.113	3392.16	734.67	0.216579	0.01	2.9	384.95	0.01	0.00450319	-0.025	0.22278	4.7	Gcdh	4.7	4.02749	3.33495	3.26905	3.4929	3.37532	2.60827	2.66365	1.84368	1.84329	2.59973	1190.4	894.364	918.076	957.844	1091.86	1067.56	982.765	1098.36	1063.98	947.532	1002.96	0.00394825	0.00450319	0.00363254	0.00341292	0.00319903	0.00316173	0.00265401	0.0024251	0.00173281
mmu-miR-199a-3p:Zbtb33	56805	Zbtb33	NM_020256	mmu-miR-199a-3p	NCS	-0.113	4738.64	1432.3	0.30226	0.01	5.56	249.15	0.02	0.00400569	-0.025	0.734302	9	Zbtb33	9	5.40998	5.4865	5.71474	6.00263	5.97414	4.94546	5.90917	6.8401	5.54761	7.49554	2308	1605.88	1565.86	1689.14	1872.88	1845.07	1800.05	1973.95	2012.51	1716.65	1871.22	0.00389948	0.00336886	0.00350383	0.00338322	0.00320502	0.00323789	0.00274741	0.00299358	0.0033988
mmu-miR-143:Gtpbp2	56055	Gtpbp2	NM_001145979	mmu-miR-143	NCS	-0.113	3631.42	1467.24	0.40404	0	2.35	4352.6	0	0.00396895	-0.035	-0.203086	4.78769	Gtpbp2	3.8	4.78769	3.87239	4.15902	4.07018	2.81856	1.92922	1.90585	1.25895	1.51296	1.11286	2376.7	1206.28	1114.09	1197.69	1275.15	1257.95	1228.64	1322.13	1413.39	1373.92	1563.74	0.00159886	0.00396895	0.00347582	0.00347253	0.00319192	0.00224061	0.00157021	0.0014415	0.000890733
mmu-miR-96:Nr1d2	353187	Nr1d2	NM_011584	mmu-miR-96	NCS	-0.113	5594.38	1959.31	0.350228	0.01	7.35	7.52	0.98	0.00374933	-0.035	1.26071	11.9	Nr1d2	11.9	4.96634	4.90548	5.60884	6.63586	5.77585	4.14651	3.68943	2.81906	2.56161	2.9276	3173.9	1684.61	1603.51	1761.22	1952.03	1934.71	1879.85	2099.98	2188.37	2007.3	2389.52	0.00374933	0.00294806	0.00305921	0.00318463	0.00339946	0.00298539	0.00220576	0.00175689	0.0012882
mmu-miR-24:Pin1	23988	Pin1	NM_023371	mmu-miR-24	NCS	-0.113	11931.5	4235.48	0.354982	0.01	15.19	12.1	1.26	0.00358548	-0.035	2.23785	24.6	Pin1	24.6	5.21525	4.08975	4.4397	4.61707	4.89451	4.58676	5.90078	8.58585	9.65585	11.0156	6861	3389.47	3189.65	3361.07	3694.14	3694.05	3602.86	3991	4259.37	3978.72	4483.06	0.00358548	0.00153866	0.0012822	0.00132092	0.00124984	0.00132497	0.00127309	0.00147852	0.00201576
mmu-miR-30c:Tulp4	68842	Tulp4	NM_001103181	mmu-miR-30c	CS	-0.113	5132.96	2473.93	0.481969	0	6.67	225.53	0.03	0.0034808	-0.039	0.492293	10.8	Tulp4	10.8	7.67766	7.10122	6.86537	7.82625	7.74853	7.56833	7.9437	8.56786	7.87765	9.64209	4007.3	2205.72	2090.3	2343.47	2705.04	2911.35	3238.68	3763.95	3601.51	3127.74	3551.12	0.00269508	0.0034808	0.00339722	0.00292957	0.00289321	0.00266149	0.00233685	0.00211047	0.00237897
mmu-miR-30b:Tulp4	68842	Tulp4	NM_001103181	mmu-miR-30b	CS	-0.113	5132.96	2592.05	0.504982	0	6.67	72.59	0.09	0.00332712	-0.039	0.492293	10.8	Tulp4	10.8	7.67766	7.10122	6.86537	7.82625	7.74853	7.56833	7.9437	8.56786	7.87765	9.64209	4198.6	2307.6	2187.21	2441.83	2818.69	3035.92	3367.26	3897.52	3707.8	3225.27	3654.18	0.00257229	0.00332712	0.0032467	0.00281156	0.00277655	0.00255229	0.00224763	0.00203814	0.00231076
mmu-miR-450b-5p:Reck	53614	Reck	NM_016678	mmu-miR-450b-5p	NCS	-0.113	5703.58	1389.64	0.243643	0	0.43	21.62	0.02	0.00307333	-0.025	0.265533	4.21204	Reck	0.7	3.50396	3.84657	3.68576	3.95982	3.92365	4.21204	3.73567	2.2833	1.7979	1.08007	2251.5	1342.83	1252.58	1357.25	1461.54	1426.17	1370.51	1483.86	1472.87	1325.15	1593.43	0.000310904	0.00260938	0.00307091	0.00271562	0.00270934	0.00275118	0.00307333	0.00251753	0.00155024
mmu-miR-466h-5p:Luzp1	269593	Luzp1	NM_024452	mmu-miR-466h-5p	NCS	-0.113	11133.2	4545.52	0.408285	0	13.09	2.35	5.57	0.0028791	-0.044	1.15258	21.2	Luzp1	21.2	9.53621	8.99809	8.72524	10.3336	11.0261	12.4366	14.2364	11.3396	11.7358	16.0548	7363.4	3571.53	3447.2	3717.13	4277.3	4433.46	4530.15	5645.76	6757.97	6373.37	7510.44	0.0028791	0.00267006	0.00261026	0.00234731	0.00241592	0.00248702	0.00274529	0.00252161	0.00167796
mmu-miR-186:Acn9	71238	Acn9	NM_001077713	mmu-miR-186	NCS	-0.113	1919.88	1873.02	0.975592	0	2.84	494.82	0.01	0.00223993	-0.025	0.627101	4.6	Acn9	4.6	2.97839	2.2875	1.61683	1.19248	1.27553	1.28582	1.53646	1.20331	1.12581	2.31029	3034	1329.68	1382.71	1584.93	1771.55	1736.58	1687.2	1890.86	2207	2083.72	2316.47	0.00151615	0.00223993	0.00165436	0.00102012	0.000673127	0.000734508	0.000762103	0.000812571	0.000545225
mmu-miR-128:Xrcc2	57434	Xrcc2	NM_020570	mmu-miR-128	NCS	-0.113	9783.89	2239.4	0.228886	0	5	17.79	0.28	0.002233	-0.039	3.03718	8.1	Xrcc2	8.1	0.986737	1.08331	1.25189	1.07918	1.04484	0.75642	0.942256	1.08525	1.08057	2.15088	3627.4	1863.44	1788.94	1969.2	2269.31	2325.7	2180.25	2462.27	2415.63	2259.19	2669.82	0.002233	0.000529524	0.00060556	0.000635736	0.000475554	0.000449258	0.000346942	0.000382677	0.000449262
mmu-miR-130a:Spsb3	79043	Spsb3	NM_001163750	mmu-miR-130a	NCS	-0.113	5061.23	2383.67	0.470967	0	0.56	50.22	0.01	0.00221913	-0.025	0.239168	6.70959	Spsb3	0.9	5.68459	5.18867	4.58184	5.33584	4.59431	4.77174	5.02057	5.04152	5.93409	6.70959	3861.1	2561.63	2506.38	2800.71	3157.23	3149.49	2893.97	3169.25	3369.13	3041.19	3524.08	0.000233094	0.00221913	0.00207019	0.00163595	0.00169004	0.00145875	0.00164886	0.00158415	0.00149639
mmu-miR-107:Adarb1	110532	Adarb1	NM_001024837	mmu-miR-107	NCS	-0.113	8700	3267.43	0.375567	0	1.85	1.26	1.47	0.00214976	-0.044	1.62891	6.32864	Adarb1	3	2.04626	1.8863	2.09737	2.28965	1.88442	2.40234	4.03688	6.32864	3.41464	2.1447	5292.8	2521.31	2342.54	2483.05	2777.89	2805.54	2674.06	2973.89	2943.88	2712.54	3143.41	0.000566808	0.000811586	0.000805238	0.000844675	0.000824241	0.000671679	0.000898386	0.00135744	0.00214976
mmu-miR-103:Adarb1	110532	Adarb1	NM_130895	mmu-miR-103	NCS	-0.113	8700	3291.43	0.378325	0	1.85	130.79	0.01	0.0021448	-0.044	1.62891	6.32864	Adarb1	3	2.04626	1.8863	2.09737	2.28965	1.88442	2.40234	4.03688	6.32864	3.41464	2.1447	5331.7	2525.83	2346.33	2488.4	2784.18	2812.53	2680.01	2979.94	2950.68	2719.82	3155.3	0.000562672	0.000810134	0.000803938	0.000842857	0.000822377	0.00067001	0.000896393	0.00135469	0.0021448
mmu-miR-107:Leng8	232798	Leng8	NM_172736	mmu-miR-107	NCS	-0.113	8700	3267.43	0.375567	0	5.68	1.26	4.5	0.00173821	-0.025	1.39328	9.2	Leng8	9.2	3.50243	3.36536	3.29109	3.16431	3.19858	2.97381	2.63126	1.92579	1.68127	2.00877	5292.8	2521.31	2342.54	2483.05	2777.89	2805.54	2674.06	2973.89	2943.88	2712.54	3143.41	0.00173821	0.00138913	0.00143663	0.00132542	0.00113911	0.0011401	0.0011121	0.000884788	0.000654167
mmu-miR-103:Leng8	232798	Leng8	NM_172736	mmu-miR-103	NCS	-0.113	8700	3291.43	0.378325	0	5.68	130.79	0.04	0.00172553	-0.025	1.39328	9.2	Leng8	9.2	3.50243	3.36536	3.29109	3.16431	3.19858	2.97381	2.63126	1.92579	1.68127	2.00877	5331.7	2525.83	2346.33	2488.4	2784.18	2812.53	2680.01	2979.94	2950.68	2719.82	3155.3	0.00172553	0.00138665	0.00143431	0.00132257	0.00113653	0.00113726	0.00110963	0.000882992	0.000652659
mmu-miR-19b:Klhl25	207952	Klhl25	NM_001122780	mmu-miR-19b	NCS	-0.113	5611.11	2057.61	0.366703	0	1.91	27.89	0.07	0.0015777	-0.029	0.206342	3.1	Klhl25	3.1	2.68687	2.26694	2.18455	2.00973	1.22996	1.51933	1.74802	1.90862	1.98764	1.98505	3333.8	1703.03	1630.51	1799.52	2076.53	2191.07	2261.94	2533.2	2623.63	2295.03	2506.94	0.00092987	0.0015777	0.00139032	0.00121396	0.000967829	0.000561351	0.000671693	0.000690044	0.000727474
mmu-miR-145:Mrps25	64658	Mrps25	NM_025578	mmu-miR-145	NCS	-0.113	9507.47	2848.45	0.299601	0	3.58	31.2	0.11	0.00148351	-0.018	1.07648	5.8	Mrps25	5.8	2.75026	2.29449	2.40966	2.57137	2.14364	1.77168	2.07023	2.67528	3.59011	4.41884	4613.9	1853.89	1832.17	2055.99	2416.84	2672.28	3135.16	3837.41	4059.87	3649.4	3962.43	0.00125707	0.00148351	0.00125234	0.00117202	0.00106394	0.000802176	0.0005651	0.000539486	0.000658957
mmu-miR-125a-5p:Arid3a	13496	Arid3a	NM_007880	mmu-miR-125a-5p	NCS	-0.113	6845.56	1633.51	0.238623	0	1.05	758.67	0	0.00137525	-0.018	1.23664	2.40167	Arid3a	1.7	1.01917	1.09144	0.927561	0.858086	1.06182	1.87304	1.8718	2.17238	1.76404	2.40167	2646.4	1398.56	1291.63	1353.03	1503.11	1558.63	1476.6	1686.81	1579.63	1435.46	1747.92	0.000642382	0.000728729	0.000845008	0.000685544	0.000570876	0.000681254	0.00126848	0.00110967	0.00137525
mmu-miR-466b-3p:Zfp354c	30944	Zfp354c	NM_013922	mmu-miR-466b-3p	NCS	-0.113	4908.95	2073.62	0.422416	0	1.98	6.51	0.3	0.00137261	-0.025	-0.114381	8.23499	Zfp354c	3.2	8.23499	7.60731	7.55426	7.20563	5.93596	3.33552	3.95822	4.36546	3.65769	3.32524	9376	5999.53	5689.81	6398.8	7188.73	7166.09	6612.05	7009.47	6684.57	5973.24	7119.99	0.000341297	0.00137261	0.00133701	0.00118057	0.00100235	0.00082834	0.000504461	0.000564696	0.000653065
mmu-miR-466b-3p:Zfp354c	30944	Zfp354c	NM_013922	mmu-miR-466b-3p	NCS	-0.113	4908.95	2073.62	0.422416	0	1.98	6.51	0.3	0.00137261	-0.025	-0.114381	8.23499	Zfp354c	3.2	8.23499	7.60731	7.55426	7.20563	5.93596	3.33552	3.95822	4.36546	3.65769	3.32524	9376	5999.53	5689.81	6398.8	7188.73	7166.09	6612.05	7009.47	6684.57	5973.24	7119.99	0.000341297	0.00137261	0.00133701	0.00118057	0.00100235	0.00082834	0.000504461	0.000564696	0.000653065
mmu-miR-466b-3p:Zfp354c	30944	Zfp354c	NM_013922	mmu-miR-466b-3p	NCS	-0.113	4908.95	2073.62	0.422416	0	1.98	6.51	0.3	0.00137261	-0.025	-0.114381	8.23499	Zfp354c	3.2	8.23499	7.60731	7.55426	7.20563	5.93596	3.33552	3.95822	4.36546	3.65769	3.32524	9376	5999.53	5689.81	6398.8	7188.73	7166.09	6612.05	7009.47	6684.57	5973.24	7119.99	0.000341297	0.00137261	0.00133701	0.00118057	0.00100235	0.00082834	0.000504461	0.000564696	0.000653065
mmu-miR-23b:Fam122b	78755	Fam122b	NM_001166365	mmu-miR-23b	NCS	-0.113	5694.14	655.86	0.115182	0	0.86	86.5	0.01	0.00131777	-0.025	7.12928	1.4		1.4	0.01										1062.4	564.354	532.63	568.816	613.74	617.57	571.3	684.598	748.894	708.602	864.568	0.00131777	1.77194e-05	0	0	0	0	0	0	0
mmu-miR-27a:Tmem194	210035	Tmem194	NM_001113211	mmu-miR-27a	NCS	-0.113	7892.53	2347.59	0.297445	0	2.35	40.28	0.06	0.00117352	-0.025	0.750781	3.8	Tmem194	3.8	2.25827	1.9918	2.17524	2.34554	2.50247	1.70398	1.66275	1.21567	1.44514	1.67151	3802.5	1924.35	1920.32	2225.34	2597.77	2633.35	2456.19	2696.42	2697.5	2501.07	2925.01	0.000999343	0.00117352	0.00103722	0.000977488	0.000902904	0.000950298	0.00069375	0.000616651	0.000450666
mmu-miR-298:Ttc14	67120	Ttc14	NM_025978	mmu-miR-298	NCS	-0.113	13844.1	6286.4	0.454084	0	5	434.88	0.01	0.0011567	-0.035	0.559616	8.1	Ttc14	8.1	5.49571	4.88452	4.67039	4.3508	4.27999	3.85744	4.02131	4.29163	4.0081	5.20968	10183.5	4751.19	4301.08	4433.16	4867.66	4967.84	4759.04	5287.27	5630.51	5527.92	6211.62	0.000795404	0.0011567	0.00113565	0.00105351	0.000893818	0.00086154	0.00081055	0.000760564	0.00076221
mmu-miR-27b:Tmem194	210035	Tmem194	NM_001113211	mmu-miR-27b	NCS	-0.113	7892.53	2435.02	0.308522	0	2.35	2262.69	0	0.00109558	-0.025	0.750781	3.8	Tmem194	3.8	2.25827	1.9918	2.17524	2.34554	2.50247	1.70398	1.66275	1.21567	1.44514	1.67151	3944.2	2061.26	2042.38	2359.83	2744.09	2770.96	2588.16	2848.08	2842.79	2613.88	3057.58	0.00096344	0.00109558	0.000975234	0.000921779	0.000854759	0.000903105	0.000658376	0.000583814	0.000427633
mmu-miR-466b-3p:Kalrn	545156	Kalrn	NM_177357	mmu-miR-466b-3p	CS	-0.113	4908.95	2073.62	0.422416	0	1.23	6.51	0.19	0.000990328	-0.025	0.107037	5.9607	Kalrn	2	5.53447	5.63478	5.23484	5.9607	5.41398	5.26283	5.13273	5.0554	4.03258	4.10661	9376	5999.53	5689.81	6398.8	7188.73	7166.09	6612.05	7009.47	6684.57	5973.24	7119.99	0.000213311	0.000922484	0.000990328	0.000818097	0.000829173	0.0007555	0.000795945	0.000732256	0.000756279
mmu-miR-466b-3p:Kalrn	545156	Kalrn	NM_177357	mmu-miR-466b-3p	CS	-0.113	4908.95	2073.62	0.422416	0	1.23	6.51	0.19	0.000990328	-0.025	0.107037	5.9607	Kalrn	2	5.53447	5.63478	5.23484	5.9607	5.41398	5.26283	5.13273	5.0554	4.03258	4.10661	9376	5999.53	5689.81	6398.8	7188.73	7166.09	6612.05	7009.47	6684.57	5973.24	7119.99	0.000213311	0.000922484	0.000990328	0.000818097	0.000829173	0.0007555	0.000795945	0.000732256	0.000756279
mmu-miR-466b-3p:Kalrn	545156	Kalrn	NM_177357	mmu-miR-466b-3p	CS	-0.113	4908.95	2073.62	0.422416	0	1.23	6.51	0.19	0.000990328	-0.025	0.107037	5.9607	Kalrn	2	5.53447	5.63478	5.23484	5.9607	5.41398	5.26283	5.13273	5.0554	4.03258	4.10661	9376	5999.53	5689.81	6398.8	7188.73	7166.09	6612.05	7009.47	6684.57	5973.24	7119.99	0.000213311	0.000922484	0.000990328	0.000818097	0.000829173	0.0007555	0.000795945	0.000732256	0.000756279
mmu-miR-96:Tceanc	245695	Tceanc	NM_001007577	mmu-miR-96	NCS	-0.113	5594.38	1959.31	0.350228	0	0.62	7.52	0.08	0.000936999	-0.053	0.00962446	1.50249	Tceanc	1	1.4925	1.50249	1.39051	1.29905	1.05041	0.563037	0.434852	0.257487	0.262805	0.334014	3173.9	1684.61	1603.51	1761.22	1952.03	1934.71	1879.85	2099.98	2188.37	2007.3	2389.52	0.00031507	0.00088596	0.000936999	0.000789514	0.000665485	0.00054293	0.000299511	0.000207075	0.000117662
mmu-miR-24:Ccdc157	216516	Ccdc157	NM_177616	mmu-miR-24	NCS	-0.113	11931.5	4235.48	0.354982	0	1.48	12.1	0.12	0.000780055	-0.018	0.000874957	2.50705	Ccdc157	2.4	2.50553	2.4881	2.50705	2.49996	2.41452	2.42005	2.19015	1.87193	1.58976	1.50882	6861	3389.47	3189.65	3361.07	3694.14	3694.05	3602.86	3991	4259.37	3978.72	4483.06	0.000349803	0.00073921	0.000780055	0.000745908	0.000676737	0.000653623	0.000671703	0.000548773	0.000439485
mmu-miR-361:Dclre1c	227525	Dclre1c	NM_146114	mmu-miR-361	NCS	-0.113	3911.42	1291.32	0.330141	0	0.99	6.64	0.15	0.000764928	-0.035	7.32193	1.6		1.6	0.01										2091.7	955.7	889.96	948.864	1028.51	1042.91	977.562	1114.45	1188.95	1104.08	1335.16	0.000764928	1.04635e-05	0	0	0	0	0	0	0
mmu-miR-26a:Intu	380614	Intu	NM_175515	mmu-miR-26a	CS	-0.113	5562.72	1093.62	0.196598	0	0.74	1908.04	0	0.000677354	-0.016	6.90689	1.2		1.2	0.01										1771.6	849.758	846.973	994.283	1129.46	1151.28	1217.56	1560.58	1341.23	1085.28	1312.34	0.000677354	1.17681e-05	0	0	0	0	0	0	0
mmu-miR-322:Pla2g16	225845	Pla2g16	NM_139269	mmu-miR-322	NCS	-0.113	13998.8	4351.24	0.31083	0	0.99	145.2	0.01	0.000674822	-0.035	0.0439866	2.62046	Pla2g16	1.6	2.54177	2.17081	2.62046	2.34208	2.4992	2.07477	2.22274	1.96024	1.41987	2.0504	7048.2	3766.58	3588.1	3930.55	4296.01	4235.23	3988.8	4401.91	4481.79	4213.91	4978.95	0.000227008	0.000674822	0.000605003	0.000666691	0.000545176	0.000590097	0.000520149	0.000504949	0.000437379
mmu-miR-466b-3p:Ptprg	19270	Ptprg	NM_008981	mmu-miR-466b-3p	CS	-0.113	4908.95	2073.62	0.422416	0	2.28	6.51	0.35	0.000640995	-0.013	0.493656	4.59343	Ptprg	3.7	3.26236	3.51746	3.92008	4.51893	4.59343	4.22758	3.93882	3.49206	2.21768	2.44947	9376	5999.53	5689.81	6398.8	7188.73	7166.09	6612.05	7009.47	6684.57	5973.24	7119.99	0.000394625	0.000543769	0.000618203	0.000612627	0.000628613	0.000640995	0.000639375	0.000561928	0.000522406
mmu-miR-466b-3p:Ptprg	19270	Ptprg	NM_008981	mmu-miR-466b-3p	CS	-0.113	4908.95	2073.62	0.422416	0	2.28	6.51	0.35	0.000640995	-0.013	0.493656	4.59343	Ptprg	3.7	3.26236	3.51746	3.92008	4.51893	4.59343	4.22758	3.93882	3.49206	2.21768	2.44947	9376	5999.53	5689.81	6398.8	7188.73	7166.09	6612.05	7009.47	6684.57	5973.24	7119.99	0.000394625	0.000543769	0.000618203	0.000612627	0.000628613	0.000640995	0.000639375	0.000561928	0.000522406
mmu-miR-466b-3p:Ptprg	19270	Ptprg	NM_008981	mmu-miR-466b-3p	CS	-0.113	4908.95	2073.62	0.422416	0	2.28	6.51	0.35	0.000640995	-0.013	0.493656	4.59343	Ptprg	3.7	3.26236	3.51746	3.92008	4.51893	4.59343	4.22758	3.93882	3.49206	2.21768	2.44947	9376	5999.53	5689.81	6398.8	7188.73	7166.09	6612.05	7009.47	6684.57	5973.24	7119.99	0.000394625	0.000543769	0.000618203	0.000612627	0.000628613	0.000640995	0.000639375	0.000561928	0.000522406
mmu-miR-30c:Notch1	18128	Notch1	NM_008714	mmu-miR-30c	CS	-0.113	5132.96	2473.93	0.481969	0	0.19	225.53	0	0.000488038	-0.013	1.78989	1.75767	Notch1	0.3	0.508309	0.576644	0.518221	0.655598	0.684986	1.26526	1.65799	1.75767	0.831308	0.548426	4007.3	2205.72	2090.3	2343.47	2705.04	2911.35	3238.68	3763.95	3601.51	3127.74	3551.12	7.48634e-05	0.000230451	0.000275867	0.000221134	0.000242362	0.000235282	0.000390671	0.000440492	0.000488038
mmu-miR-30b:Notch1	18128	Notch1	NM_008714	mmu-miR-30b	CS	-0.113	5132.96	2592.05	0.504982	0	0.19	72.59	0	0.000474046	-0.013	1.78989	1.75767	Notch1	0.3	0.508309	0.576644	0.518221	0.655598	0.684986	1.26526	1.65799	1.75767	0.831308	0.548426	4198.6	2307.6	2187.21	2441.83	2818.69	3035.92	3367.26	3897.52	3707.8	3225.27	3654.18	7.14524e-05	0.000220276	0.000263643	0.000212226	0.000232589	0.000225627	0.000375754	0.000425396	0.000474046
mmu-miR-183:Lrrc58	320184	Lrrc58	NM_177093	mmu-miR-183	NCS	-0.114	7585.12	1724.9	0.227406	0.02	20	134.38	0.15	0.0596321	-0.05	1.5683	125.577	Lrrc58	32.4	42.3453	44.5656	47.7677	57.8834	61.3478	67.303	87.4712	112.051	107.92	125.577	2794.3	1518.7	1438.86	1507.51	1696.53	1736.15	1694.71	1929.4	2023.74	1809.76	2132.92	0.011595	0.0278825	0.0309728	0.0316865	0.0341186	0.0353356	0.0397137	0.0453359	0.0553683
mmu-miR-23b:Aldh1l2	216188	Aldh1l2	NM_153543	mmu-miR-23b	NCS	-0.114	5694.14	655.86	0.115182	0.01	5.12	86.5	0.06	0.0243451	-0.018	0.230326	15.0348	Aldh1l2	8.3	12.8163	11.5336	12.753	13.5355	15.0348	10.5741	12.2564	8.61824	5.45255	5.68906	1062.4	564.354	532.63	568.816	613.74	617.57	571.3	684.598	748.894	708.602	864.568	0.0078125	0.0227097	0.0216541	0.0224202	0.0220541	0.0243451	0.0185088	0.0179031	0.011508
mmu-miR-23a:Aldh1l2	216188	Aldh1l2	NM_153543	mmu-miR-23a	NCS	-0.114	5694.14	742.63	0.13042	0.01	5.12	70.93	0.07	0.0215542	-0.018	0.230326	15.0348	Aldh1l2	8.3	12.8163	11.5336	12.753	13.5355	15.0348	10.5741	12.2564	8.61824	5.45255	5.68906	1202.7	640.945	603.899	645.83	699.169	697.535	660.403	809.623	860.671	802.279	985.828	0.00690114	0.0199959	0.0190986	0.0197467	0.0193594	0.0215542	0.0160116	0.0151384	0.0100134
mmu-let-7e:Wdr77	70465	Wdr77	NM_027432	mmu-let-7e	NCS	-0.114	5456.85	1526.47	0.279735	0.03	25.49	186.15	0.14	0.0167037	-0.023	2.51991	41.3	Wdr77	41.3	7.20082	7.37774	7.05108	8.52015	9.45063	10.0609	12.5794	21.2502	24.5716	31.2065	2472.5	1567.88	1501.52	1666.65	2030.89	2051.67	2075.21	2233.99	2302.74	2273.09	2401.21	0.0167037	0.00459271	0.00491352	0.00423069	0.00419528	0.0046063	0.00484814	0.0056309	0.00922821
mmu-let-7a:Wdr77	70465	Wdr77	NM_027432	mmu-let-7a	NCS	-0.114	5456.85	1533.24	0.280975	0.03	25.49	475.37	0.05	0.0166298	-0.023	2.51991	41.3	Wdr77	41.3	7.20082	7.37774	7.05108	8.52015	9.45063	10.0609	12.5794	21.2502	24.5716	31.2065	2483.5	1578.03	1501.89	1659.12	2021.46	2045.76	2066.21	2226.03	2301.87	2273.26	2403.59	0.0166298	0.00456318	0.0049123	0.0042499	0.00421484	0.00461961	0.00486925	0.00565105	0.00923171
mmu-let-7f:Wdr77	70465	Wdr77	NM_027432	mmu-let-7f	NCS	-0.114	5456.85	1571.36	0.287961	0.03	25.49	2685.88	0.01	0.0162266	-0.023	2.51991	41.3	Wdr77	41.3	7.20082	7.37774	7.05108	8.52015	9.45063	10.0609	12.5794	21.2502	24.5716	31.2065	2545.2	1633.71	1551.14	1724.91	2085.27	2111.25	2112.99	2283.41	2369.84	2354.7	2537.21	0.0162266	0.00440765	0.00475632	0.0040878	0.00408587	0.00447633	0.00476144	0.00550904	0.00896694
mmu-miR-130b:Ywhab	54401	Ywhab	NM_018753	mmu-miR-130b	NCS	-0.114	5061.23	2393.87	0.472982	0.03	37.35	24.34	1.53	0.015602	-0.035	1.41553	60.5	Ywhab	60.5	22.6798	23.8364	21.0994	25.9907	27.9413	24.9402	31.7387	38.857	44.0553	50.8582	3877.7	2546.14	2499.28	2909.97	3395.75	3411.9	3323.3	3655.09	3925.89	3329.31	3671.29	0.015602	0.00890751	0.00953732	0.00725073	0.0076539	0.00818937	0.00750466	0.00868343	0.00989762
mmu-miR-181c:Fbxl3	50789	Fbxl3	NM_015822	mmu-miR-181c	CS	-0.114	5297.59	976.29	0.184289	0.01	6.48	29.1	0.22	0.0137353	-0.016	0.235315	11.1535	Fbxl3	10.5	9.47489	9.68976	10.0705	11.1535	11.0313	8.42348	7.96849	8.02112	6.78243	7.79777	1581.7	799.709	714.282	747.156	812.034	831.882	786.166	920.748	929.22	809.831	986.733	0.00663843	0.0118479	0.0135657	0.0134784	0.0137353	0.0132607	0.0107146	0.00865437	0.0086321
mmu-miR-7a:Mical2	320878	Mical2	NM_177282	mmu-miR-7a	NCS	-0.114	7081.36	1835.28	0.259171	0	5.56	3.08	1.8	0.0108097	-0.025	2.28157	21.9299	Mical2	9	4.51041	3.90425	3.43002	4.23313	5.27376	11.15	16.3095	21.9299	16.3189	16.4545	2972.7	1366.24	1286.74	1377.67	1506.54	1512.3	1434.45	1640.14	2028.72	2114.14	2519.6	0.00302755	0.00330133	0.00303421	0.00248973	0.00280983	0.00348725	0.00777301	0.00994399	0.0108097
mmu-miR-181d:Fbxl3	50789	Fbxl3	NM_015822	mmu-miR-181d	CS	-0.114	5297.59	1352.32	0.255271	0.01	6.48	12.84	0.5	0.00814283	-0.016	0.235315	11.1535	Fbxl3	10.5	9.47489	9.68976	10.0705	11.1535	11.0313	8.42348	7.96849	8.02112	6.78243	7.79777	2190.6	1296.29	1190.15	1265.82	1369.73	1364.33	1273.29	1419.72	1418.26	1271.1	1592.38	0.00479321	0.00730926	0.00814166	0.0079557	0.00814283	0.00808553	0.00661552	0.00561273	0.00565562
mmu-miR-181a:Fbxl3	50789	Fbxl3	NM_015822	mmu-miR-181a	CS	-0.114	5297.59	1365.09	0.257681	0.01	6.48	697.71	0.01	0.00799615	-0.016	0.235315	11.1535	Fbxl3	10.5	9.47489	9.68976	10.0705	11.1535	11.0313	8.42348	7.96849	8.02112	6.78243	7.79777	2211.5	1315.74	1213.18	1285.52	1394.86	1394.03	1309.82	1456.63	1456.92	1288.28	1617.51	0.00474791	0.00720119	0.00798709	0.0078338	0.00799615	0.00791324	0.00643102	0.0054705	0.00550553
mmu-miR-186:Usp14	59025	Usp14	NM_001038589	mmu-miR-186	NCS	-0.114	1919.88	1873.02	0.975592	0.01	14.26	494.82	0.03	0.00761371	-0.018	1.91003	23.1	Usp14	23.1	6.14659	6.05546	6.22877	7.3619	7.18961	7.52075	9.21544	13.8001	14.4493	16.7004	3034	1329.68	1382.71	1584.93	1771.55	1736.58	1687.2	1890.86	2207	2083.72	2316.47	0.00761371	0.00462261	0.00437942	0.00392999	0.00415562	0.0041401	0.00445753	0.00487367	0.00625288
mmu-miR-145:Rnf139	75841	Rnf139	NM_175226	mmu-miR-145	NCS	-0.114	9507.47	2848.45	0.299601	0.01	11.91	31.2	0.38	0.00761046	-0.029	0.463463	19.3	Rnf139	19.3	13.9972	13.4019	15.647	17.193	17.2359	17.238	18.1024	16.658	13.6828	14.1486	4613.9	1853.89	1832.17	2055.99	2416.84	2672.28	3135.16	3837.41	4059.87	3649.4	3962.43	0.00418301	0.00755019	0.00731478	0.00761046	0.00711385	0.00644988	0.00549828	0.00471735	0.00410309
mmu-miR-181b:Fbxl3	50789	Fbxl3	NM_015822	mmu-miR-181b	CS	-0.114	5297.59	1462.98	0.27616	0.01	6.48	179.29	0.04	0.00758227	-0.016	0.235315	11.1535	Fbxl3	10.5	9.47489	9.68976	10.0705	11.1535	11.0313	8.42348	7.96849	8.02112	6.78243	7.79777	2370.1	1389.84	1277.95	1359.96	1473.52	1472.31	1381.78	1542.39	1551.96	1379.47	1740.47	0.00443019	0.00681728	0.00758227	0.00740501	0.0075693	0.0074925	0.00609612	0.00516633	0.00516839
mmu-miR-320:Foxk2	68837	Foxk2	NM_001080932	mmu-miR-320	CS	-0.114	4574.2	2393.99	0.523368	0.01	13.58	22.32	0.61	0.0068139	-0.016	1.93872	22	Foxk2	22	5.73866	5.7814	5.86715	6.37214	6.74923	7.13908	8.97486	13.7902	14.6456	17.8224	3878.5	1825.34	1688.23	1796.04	1942.49	1962.6	1886.39	2218.69	2335.37	2160.62	2615.59	0.0056723	0.00314388	0.00342453	0.00326671	0.00328039	0.00343893	0.00378452	0.00404511	0.00590492
mmu-miR-335-5p:Lpin2	64898	Lpin2	NM_001164885	mmu-miR-335-5p	NCS	-0.114	5858.7	759.69	0.129669	0.01	4.07	12.42	0.33	0.00635457	-0.053	1.10966	6.6	Lpin2	6.6	3.05846	2.9189	3.00379	3.25911	3.35051	3.6683	5.09882	3.63532	3.01928	3.54402	1230	729.867	689.37	716.343	783.403	783.018	706.933	802.387	842.085	784.157	969.692	0.00536585	0.00419043	0.00423416	0.00419323	0.00416019	0.00427897	0.00518903	0.00635457	0.00431705
mmu-miR-146b:Ubr1	22222	Ubr1	NM_009461	mmu-miR-146b	NCS	-0.114	3233.77	1069.64	0.330772	0.01	4.07	61.42	0.07	0.00619358	-0.035	0.360212	6.6	Ubr1	6.6	5.14173	5.35063	5.49422	6.15099	6.05496	5.08605	5.16334	3.82265	3.20879	4.42599	1733.1	948.908	878.43	936.104	995.275	977.619	925.305	1047.52	1073.61	1014.63	1182.36	0.0038082	0.00541857	0.00609113	0.00586924	0.00618019	0.00619358	0.00549662	0.00492912	0.00356057
mmu-miR-17:Srpk2	20817	Srpk2	NM_009274	mmu-miR-17	CS	-0.114	3203.09	1227.68	0.38328	0.01	4.69	48.49	0.1	0.00601381	-0.018	-0.066288	8.00641	Srpk2	7.6	8.00641	7.25206	6.89406	7.64686	7.35399	5.73483	5.89931	4.80838	4.73118	6.74205	1988.6	1331.34	1302.11	1421.93	1567.65	1569.63	1449.72	1540.38	1562.79	1393.83	1579.21	0.00382178	0.00601381	0.00556948	0.00484838	0.00487791	0.00468518	0.00395582	0.00382978	0.00307679
mmu-miR-214:Rcc2	108911	Rcc2	NM_173867	mmu-miR-214	NCS	-0.114	14307	5703.75	0.398667	0.01	33.77	40.62	0.83	0.00592068	-0.025	1.8747	54.7	Rcc2	54.7	14.9158	14.617	12.6266	14.2804	13.831	12.1745	12.8354	12.7879	12.4871	17.4423	9238.8	4654.02	4389.41	4758.28	5402.08	5443.18	5352.44	6049	6222.09	5677.57	6403.16	0.00592068	0.00320493	0.00333006	0.00265361	0.0026435	0.00254098	0.00227457	0.00212191	0.00205524
mmu-miR-30c:Seh1l	72124	Seh1l	NM_001039088	mmu-miR-30c	NCS	-0.114	5132.96	2473.93	0.481969	0.01	11.79	225.53	0.05	0.0047663	-0.035	1.49749	19.1	Seh1l	19.1	6.76465	6.50655	7.40643	7.47424	8.44937	7.54994	8.36472	11.6135	10.1891	14.7253	4007.3	2205.72	2090.3	2343.47	2705.04	2911.35	3238.68	3763.95	3601.51	3127.74	3551.12	0.0047663	0.00306687	0.00311273	0.00316045	0.00276308	0.00290222	0.00233118	0.00222233	0.00322462
mmu-miR-24:Specc1	432572	Specc1	NM_001029936	mmu-miR-24	NCS	-0.114	11931.5	4235.48	0.354982	0.01	17.96	12.1	1.48	0.00424136	-0.06	3.0711	29.1	Specc1	29.1	3.46258	3.37392	3.56534	4.70205	5.92977	6.44402	7.01298	5.0935	6.66473	9.08487	6861	3389.47	3189.65	3361.07	3694.14	3694.05	3602.86	3991	4259.37	3978.72	4483.06	0.00424136	0.00102157	0.00105777	0.00106077	0.00127284	0.00160522	0.00178859	0.0017572	0.00119583
mmu-let-7i:Mllt10	17354	Mllt10	NM_010804	mmu-let-7i	CS	-0.114	5456.85	1634.59	0.299548	0	4.51	2262.57	0	0.00313678	-0.013	0.514824	7.3	Mllt10	7.3	5.10911	4.88453	5.07524	5.49186	5.01246	3.97343	4.12706	3.99966	4.42527	4.60749	2647.4	1639.78	1557.18	1725.15	2103.21	2145.21	2170.26	2350.42	2403.92	2356.66	2513.72	0.00275742	0.00311573	0.00313678	0.00294192	0.00261118	0.00233659	0.00183085	0.00175588	0.00166381
mmu-miR-186:Zfp606	67370	Zfp606	NM_001039951	mmu-miR-186	NCS	-0.114	1919.88	1873.02	0.975592	0	1.67	494.82	0	0.00281402	-0.029	-0.0192013	3.74174	Zfp606	2.7	3.74174	3.69227	3.0431	2.6022	2.57592	1.74386	2.07541	2.70383	1.83512	2.48135	3034	1329.68	1382.71	1584.93	1771.55	1736.58	1687.2	1890.86	2207	2083.72	2316.47	0.000889914	0.00281402	0.00267032	0.00192002	0.00146888	0.00148333	0.00103358	0.0010976	0.00122512
mmu-miR-322:Zfp445	235682	Zfp445	NM_173364	mmu-miR-322	NCS	-0.114	13998.8	4351.24	0.31083	0	7.78	145.2	0.05	0.00274531	-0.025	0.418106	12.6	Zfp445	12.6	9.42992	9.85045	9.83919	11.2727	10.221	8.40582	9.99165	9.90792	9.53242	11.3754	7048.2	3766.58	3588.1	3930.55	4296.01	4235.23	3988.8	4401.91	4481.79	4213.91	4978.95	0.00178769	0.00250358	0.00274531	0.00250326	0.00262399	0.00241333	0.00210736	0.00226984	0.00221071
mmu-miR-186:Fbxo8	50753	Fbxo8	NM_015791	mmu-miR-186	NCS	-0.114	1919.88	1873.02	0.975592	0	1.54	494.82	0	0.00213029	-0.025	0.074898	2.98355	Fbxo8	2.5	2.83261	2.69082	2.98355	2.69133	2.6827	2.18343	1.60338	0.839091	1.29998	1.90534	3034	1329.68	1382.71	1584.93	1771.55	1736.58	1687.2	1890.86	2207	2083.72	2316.47	0.000823995	0.00213029	0.00194605	0.00188245	0.00151919	0.00154482	0.00129411	0.000847963	0.000380196
mmu-miR-15a:Nab1	17936	Nab1	NM_008667	mmu-miR-15a	NCS	-0.114	13998.8	4367.59	0.311998	0	6.3	15.78	0.4	0.00187715	-0.025	1.63816	10.2	Nab1	10.2	3.27692	2.83835	2.99419	4.29703	5.0088	5.70904	6.72182	4.27695	3.64818	5.34292	7074.2	3063.04	2872.76	3051.71	3360.11	3399.42	3222.2	3580.86	3769.99	3730.42	4480.31	0.00144186	0.00106983	0.000988021	0.000981151	0.00127884	0.00147343	0.00177178	0.00187715	0.00113447
mmu-miR-22:Trim44	80985	Trim44	NM_020267	mmu-miR-22	NCS	-0.114	10981.7	4286.62	0.390343	0	3.52	14675.3	0	0.00176726	-0.018	0.511762	6.642	Trim44	5.7	4.65847	4.34123	4.26639	5.04953	4.78537	5.15864	5.37108	5.53489	5.60912	6.642	6943.3	2722.71	2523.64	2745.53	3043.22	3059.56	2919	3315.3	3545.77	3464.33	4018.26	0.000820935	0.00171097	0.00172022	0.00155394	0.00165927	0.00156407	0.00176726	0.00162009	0.00156098
mmu-let-7b:Plagl2	54711	Plagl2	NM_018807	mmu-let-7b	CS	-0.114	5456.85	1588.43	0.291089	0	2.65	51.66	0.05	0.0016714	-0.035	2.79581	4.3	Plagl2	4.3	0.619221	0.622679	0.610655	0.684786	0.794342	1.00438	1.25472	0.991471	1.1757	0.906699	2572.7	1621.58	1532.48	1703.01	2085.38	2131.18	2148.49	2338.23	2388.71	2350.28	2487.3	0.0016714	0.000381864	0.00040632	0.000358574	0.000328375	0.000372725	0.000467482	0.000536612	0.000415065
mmu-miR-466h-5p:Trak2	70827	Trak2	NM_172406	mmu-miR-466h-5p	CS	-0.114	11133.2	4545.52	0.408285	0	5.86	2.35	2.5	0.00152578	-0.018	1.22628	10.928	Trak2	9.5	4.67084	4.16597	4.62467	5.47241	5.62833	6.26424	8.12543	10.3112	8.69874	10.928	7363.4	3571.53	3447.2	3717.13	4277.3	4433.46	4530.15	5645.76	6757.97	6373.37	7510.44	0.00129016	0.0013078	0.00120851	0.00124415	0.00127941	0.00126951	0.00138279	0.00143921	0.00152578
mmu-miR-1983:Adam19	11492	Adam19	NM_009616	mmu-miR-1983	NCS	-0.114	4734.38	1863.9	0.393695	0	1.67	9.72	0.17	0.00149781	-0.018	4.13194	4.303	Adam19	2.7	0.245433	0.255056	0.249754	0.277635	0.334252	0.461055	1.61708	4.303	3.6174	2.61276	3019.8	1810.34	1756.44	1987.85	2284.76	2347.63	2520.27	2829.46	2872.87	2599.31	2794.22	0.000894099	0.000135573	0.000145212	0.00012564	0.000121516	0.000142379	0.000182939	0.000571516	0.00149781
mmu-miR-7a:Casp9	12371	Casp9	NM_015733	mmu-miR-7a	NCS	-0.114	7081.36	1835.28	0.259171	0	0.62	3.08	0.2	0.00125241	-0.025	0.0411433	1.76059	Casp9	1	1.71109	1.47488	1.40713	1.76059	1.37743	1.19353	0.973563	0.852757	0.561756	0.444686	2972.7	1366.24	1286.74	1377.67	1506.54	1512.3	1434.45	1640.14	2028.72	2114.14	2519.6	0.000336395	0.00125241	0.00114621	0.00102138	0.00116863	0.00091082	0.000832046	0.000593587	0.000420343
mmu-miR-30c:Lnp	69605	Lnp	NM_027133	mmu-miR-30c	NCS	-0.114	5132.96	2473.93	0.481969	0	2.96	225.53	0.01	0.00119781	-0.018	1.13956	4.8	Lnp	4.8	2.17871	2.2704	2.60025	2.59499	2.32383	2.71584	2.76267	3.29221	3.54019	4.19633	4007.3	2205.72	2090.3	2343.47	2705.04	2911.35	3238.68	3763.95	3601.51	3127.74	3551.12	0.00119781	0.000987756	0.00108616	0.00110957	0.000959316	0.000798198	0.000838563	0.000733982	0.00091412
mmu-let-7d:Apba1	319924	Apba1	NM_177034	mmu-let-7d	CS	-0.114	5456.85	1230.33	0.225465	0	0	197.39	0	0.00115198	-0.035	0.497451	1.41622	Apba1	0	1.00319	1.20539	1.20582	1.41622	1.1723	1.00812	0.480872	0.284649	0.257586	0.26944	1992.9	1166.15	1046.36	1137.26	1237.1	1238.58	1201.06	1390.39	1460.85	1322.21	1452.31	0	0.000860257	0.00115198	0.00106029	0.00114479	0.000946491	0.000839356	0.000345854	0.000194851
mmu-miR-30b:Lnp	69605	Lnp	NM_027133	mmu-miR-30b	NCS	-0.114	5132.96	2592.05	0.504982	0	2.96	72.59	0.04	0.00114837	-0.018	1.13956	4.8	Lnp	4.8	2.17871	2.2704	2.60025	2.59499	2.32383	2.71584	2.76267	3.29221	3.54019	4.19633	4198.6	2307.6	2187.21	2441.83	2818.69	3035.92	3367.26	3897.52	3707.8	3225.27	3654.18	0.00114324	0.000944146	0.00103803	0.00106488	0.000920636	0.000765445	0.000806544	0.000708828	0.000887914
mmu-miR-15a:Dolpp1	57170	Dolpp1	NM_020329	mmu-miR-15a	NCS	-0.114	13998.8	4367.59	0.311998	0	4.75	15.78	0.3	0.00108846	-0.035	1.36022	7.7	Dolpp1	7.7	2.99932	2.98631	2.89848	3.30818	3.05269	2.61827	1.65634	1.67063	2.87302	3.69064	7074.2	3063.04	2872.76	3051.71	3360.11	3399.42	3222.2	3580.86	3769.99	3730.42	4480.31	0.00108846	0.000979197	0.00103953	0.000949788	0.000984546	0.000898002	0.000812572	0.000462553	0.000443139
mmu-miR-15b:Dolpp1	57170	Dolpp1	NM_020329	mmu-miR-15b	NCS	-0.114	13998.8	4368.79	0.312084	0	4.75	57.13	0.08	0.00108822	-0.035	1.36022	7.7	Dolpp1	7.7	2.99932	2.98631	2.89848	3.30818	3.05269	2.61827	1.65634	1.67063	2.87302	3.69064	7075.8	3346.94	3143.8	3363.2	3698.63	3705.84	3543.64	3930.46	4142.35	4024.88	4753.24	0.00108822	0.000896137	0.000949905	0.000861821	0.000894434	0.000823751	0.000738864	0.000421411	0.000403305
mmu-let-7c:Apba1	319924	Apba1	NM_177034	mmu-let-7c	CS	-0.114	5456.85	1506.34	0.276046	0	0	299.47	0	0.00081451	-0.035	0.497451	1.41622	Apba1	0	1.00319	1.20539	1.20582	1.41622	1.1723	1.00812	0.480872	0.284649	0.257586	0.26944	2439.9	1556.69	1479.9	1634.29	1991.82	2017.34	2039.94	2201.7	2277.94	2247.56	2371.8	0	0.000644437	0.00081451	0.000737824	0.000711017	0.000581111	0.000494191	0.000218409	0.000124959
mmu-let-7a:Apba1	319924	Apba1	NM_177034	mmu-let-7a	CS	-0.114	5456.85	1533.24	0.280975	0	0	475.37	0	0.000802582	-0.035	0.497451	1.41622	Apba1	0	1.00319	1.20539	1.20582	1.41622	1.1723	1.00812	0.480872	0.284649	0.257586	0.26944	2483.5	1578.03	1501.89	1659.12	2021.46	2045.76	2066.21	2226.03	2301.87	2273.26	2403.59	0	0.000635725	0.000802582	0.000726785	0.000700592	0.000573038	0.000487907	0.000216022	0.00012366
mmu-let-7b:Apba1	319924	Apba1	NM_177034	mmu-let-7b	CS	-0.114	5456.85	1588.43	0.291089	0	0	51.66	0	0.00078656	-0.035	0.497451	1.41622	Apba1	0	1.00319	1.20539	1.20582	1.41622	1.1723	1.00812	0.480872	0.284649	0.257586	0.26944	2572.7	1621.58	1532.48	1703.01	2085.38	2131.18	2148.49	2338.23	2388.71	2350.28	2487.3	0	0.000618651	0.00078656	0.000708052	0.000679119	0.000550072	0.000469222	0.000205657	0.000119164
mmu-miR-322:Armc9	78795	Armc9	NM_030184	mmu-miR-322	NCS	-0.114	13998.8	4351.24	0.31083	0	0.37	145.2	0	0.000692506	-0.025	0.0421763	2.68576	Armc9	0.6	2.60838	2.33602	2.07512	2.1347	2.02789	2.18162	2.68576	2.17286	2.44792	2.66635	7048.2	3766.58	3588.1	3930.55	4296.01	4235.23	3988.8	4401.91	4481.79	4213.91	4978.95	8.51281e-05	0.000692506	0.000651047	0.000527947	0.000496903	0.000478814	0.000546937	0.000610135	0.00048482
mmu-miR-361:Star	20845	Star	NM_011485	mmu-miR-361	NCS	-0.114	3911.42	1291.32	0.330141	0	0.62	6.64	0.09	0.00047808	-0.035	6.64386	1		1	0.01										2091.7	955.7	889.96	948.864	1028.51	1042.91	977.562	1114.45	1188.95	1104.08	1335.16	0.00047808	1.04635e-05	0	0	0	0	0	0	0
mmu-miR-322:Pnpla2	66853	Pnpla2	NM_025802	mmu-miR-322	NCS	-0.114	13998.8	4351.24	0.31083	0	1.42	145.2	0.01	0.000326324	-0.035	7.84549	2.3		2.3	0.01										7048.2	3766.58	3588.1	3930.55	4296.01	4235.23	3988.8	4401.91	4481.79	4213.91	4978.95	0.000326324	2.65493e-06	0	0	0	0	0	0	0
mmu-miR-214:Usp49	224836	Usp49	NM_198421	mmu-miR-214	NCS	-0.114	14307	5703.75	0.398667	0	1.73	40.62	0.04	0.00030307	-0.053	1.58757	2.8	Usp49	2.8	0.931651	0.886347	0.762103	0.894805	1.15889	1.04307	0.850482	0.998916	1.1429	1.38825	9238.8	4654.02	4389.41	4758.28	5402.08	5443.18	5352.44	6049	6222.09	5677.57	6403.16	0.00030307	0.000200182	0.000201929	0.000160164	0.000165641	0.000212907	0.000194878	0.000140599	0.000160544
mmu-let-7b:Loxl4	67573	Loxl4	NM_001164311	mmu-let-7b	CS	-0.115	5456.85	1588.43	0.291089	0.03	29.69	51.66	0.57	0.0223723	-0.016	1.62862	52.3116	Loxl4	48.1	16.9174	15.6976	18.8781	27.9966	37.1901	37.5355	52.3116	45.6706	37.0964	32.3757	2572.7	1621.58	1532.48	1703.01	2085.38	2131.18	2148.49	2338.23	2388.71	2350.28	2487.3	0.0186963	0.0104327	0.0102432	0.0110851	0.0134252	0.0174505	0.0174706	0.0223723	0.0191193
mmu-miR-186:Slk	20874	Slk	NM_001164639	mmu-miR-186	NCS	-0.115	1919.88	1873.02	0.975592	0.02	28.83	494.82	0.06	0.0169484	-0.018	1.22636	46.7	Slk	46.7	19.9593	19.2572	19.9765	22.2065	22.0606	22.4762	25.7157	37.4052	32.2916	32.8359	3034	1329.68	1382.71	1584.93	1771.55	1736.58	1687.2	1890.86	2207	2083.72	2316.47	0.0153922	0.0150106	0.0139272	0.012604	0.0125351	0.0127035	0.0133216	0.0136	0.0169484
mmu-miR-1983:Zfand5	22682	Zfand5	NM_009551	mmu-miR-1983	NCS	-0.115	4734.38	1863.9	0.393695	0.01	16.23	9.72	1.67	0.0154333	-0.025	1.18379	35.2614	Zfand5	26.3	15.5218	19.5743	29.2305	35.2614	33.8088	32.2745	26.4735	20.1614	17.5194	17.2007	3019.8	1810.34	1756.44	1987.85	2284.76	2347.63	2520.27	2829.46	2872.87	2599.31	2794.22	0.00870919	0.00857396	0.0111443	0.0147046	0.0154333	0.0144013	0.012806	0.00935639	0.00701786
mmu-miR-125a-5p:Antxr2	71914	Antxr2	NM_133738	mmu-miR-125a-5p	CS	-0.115	6845.56	1633.51	0.238623	0.01	9.2	758.67	0.01	0.0101833	-0.016	0.0651707	14.9	Antxr2	14.9	14.2419	11.2157	12.5537	13.817	14.8028	12.036	13.5555	13.9816	11.3096	11.3356	2646.4	1398.56	1291.63	1353.03	1503.11	1558.63	1476.6	1686.81	1579.63	1435.46	1747.92	0.00563029	0.0101833	0.00868335	0.00927822	0.0091923	0.00949734	0.00815117	0.00803617	0.00885118
mmu-miR-128:Gfpt1	14583	Gfpt1	NM_013528	mmu-miR-128	CS	-0.115	9783.89	2239.4	0.228886	0.01	8.21	17.79	0.46	0.0095797	-0.013	0.75167	23.141	Gfpt1	13.3	13.7438	14.8005	14.799	18.4912	19.464	17.6171	20.5398	23.141	19.0738	22.9882	3627.4	1863.44	1788.94	1969.2	2269.31	2325.7	2180.25	2462.27	2415.63	2259.19	2669.82	0.00366654	0.00737549	0.00827333	0.00751524	0.00814838	0.00836909	0.00808032	0.00834181	0.0095797
mmu-let-7g:Rictor	78757	Rictor	NM_030168	mmu-let-7g	CS	-0.115	5456.85	1552.3	0.284468	0.01	7.16	207.56	0.03	0.00862401	-0.018	0.0324779	14.0698	Rictor	11.6	13.7566	12.9931	14.0698	13.7479	11.7196	11.5349	12.4985	9.50812	9.41037	13.4361	2514.3	1595.15	1520.26	1680.26	2048.87	2075.39	2101.21	2261.61	2309.77	2272.45	2399.42	0.00461361	0.00862401	0.00854663	0.00837358	0.00671	0.00564693	0.00548965	0.00552638	0.00411647
mmu-miR-224:Dusp11	72102	Dusp11	NM_028099	mmu-miR-224	NCS	-0.115	6106.11	1632.31	0.267324	0.01	11.79	2.36	5	0.00839346	-0.018	1.38745	19.1	Dusp11	19.1	7.3008	6.9175	7.25021	7.70056	8.1708	7.13484	8.42943	9.80735	11.2704	12.6681	2643.7	1243.16	1216.43	1274.91	1392.48	1398.66	1324.88	1465.58	1461.89	1342.76	1548.29	0.00722472	0.00587276	0.00568672	0.00568684	0.00553009	0.00584189	0.00538527	0.00575159	0.00670866
mmu-let-7i:Rictor	78757	Rictor	NM_030168	mmu-let-7i	CS	-0.115	5456.85	1634.59	0.299548	0.01	7.16	2262.57	0	0.0083893	-0.018	0.0324779	14.0698	Rictor	11.6	13.7566	12.9931	14.0698	13.7479	11.7196	11.5349	12.4985	9.50812	9.41037	13.4361	2647.4	1639.78	1557.18	1725.15	2103.21	2145.21	2170.26	2350.42	2403.92	2356.66	2513.72	0.00438166	0.0083893	0.008344	0.00815572	0.00653662	0.00546316	0.00531499	0.00531755	0.00395526
mmu-miR-181c:Mgat3	17309	Mgat3	NM_010795	mmu-miR-181c	NCS	-0.115	5297.59	976.29	0.184289	0	1.23	29.1	0.04	0.00737239	-0.025	0.221602	5.98663	Mgat3	2	5.13421	4.73067	4.56577	5.98663	4.5891	3.76834	3.16687	2.0638	1.34596	1.21802	1581.7	799.709	714.282	747.156	812.034	831.882	786.166	920.748	929.22	809.831	986.733	0.00126446	0.0064201	0.00662297	0.00611086	0.00737239	0.00551653	0.00479331	0.00343946	0.002221
mmu-miR-199a-3p:Tollip	54473	Tollip	NM_023764	mmu-miR-199a-3p	NCS	-0.115	4738.64	1432.3	0.30226	0.01	9.88	249.15	0.04	0.00693241	-0.029	1.55567	16	Tollip	16	5.44273	5.03453	5.27396	6.23803	6.72691	7.34804	9.84303	10.7737	10.128	9.46374	2308	1605.88	1565.86	1689.14	1872.88	1845.07	1800.05	1973.95	2012.51	1716.65	1871.22	0.00693241	0.00338926	0.00321519	0.00312227	0.00333071	0.00364588	0.00408214	0.00498647	0.00535337
mmu-miR-125a-5p:Kdm2a	225876	Kdm2a	NM_001001984	mmu-miR-125a-5p	NCS	-0.115	6845.56	1633.51	0.238623	0.01	10.43	758.67	0.01	0.00643383	-0.044	1.01467	16.9	Kdm2a	16.9	8.36454	8.31014	8.43934	9.08783	8.42248	8.00025	7.29041	7.68931	8.39445	10.0952	2646.4	1398.56	1291.63	1353.03	1503.11	1558.63	1476.6	1686.81	1579.63	1435.46	1747.92	0.00638603	0.00598083	0.00643383	0.00623737	0.00604604	0.00540379	0.00541803	0.00432201	0.00486779
mmu-miR-296-5p:Adarb1	110532	Adarb1	NM_130895	mmu-miR-296-5p	NCS	-0.115	9985.74	1065.9	0.106742	0	1.85	10.06	0.18	0.00592807	-0.02	1.62891	6.32864	Adarb1	3	2.04626	1.8863	2.09737	2.28965	1.88442	2.40234	4.03688	6.32864	3.41464	2.1447	1726.5	880.405	817.278	842.18	977.542	1016.03	985.679	1064.86	1067.57	977.022	1149.78	0.00173762	0.00232423	0.00230803	0.0024904	0.00234225	0.00185468	0.00243724	0.00379101	0.00592807
mmu-miR-877:Kctd13	233877	Kctd13	NM_172747	mmu-miR-877	NCS	-0.115	3085.99	255.69	0.0828551	0.01	1.48	6.14	0.24	0.0057943	-0.025	7.90689	2.4		2.4	0.01										414.2	232.528	219.279	219.664	237.847	236.796	230.235	249.328	270.833	256.431	315.893	0.0057943	4.30055e-05	0	0	0	0	0	0	0
mmu-miR-129-5p:Rps6ka5	73086	Rps6ka5	NM_153587	mmu-miR-129-5p	CS	-0.115	2233.89	501.67	0.224572	0	0.43	6.03	0.07	0.00575959	-0.018	0.20998	1.59039	Rps6ka5	0.7	1.37497	1.20104	1.47671	1.59039	1.46001	1.06762	0.915524	0.299734	0.240369	0.561265	812.9	253.139	230.591	256.391	284.022	276.844	255.432	300.652	412.918	443.089	563.746	0.000861115	0.00543168	0.00520852	0.00575959	0.00559954	0.00527377	0.00417967	0.00304513	0.000725892
mmu-miR-151-3p:Coq4	227683	Coq4	NM_178693	mmu-miR-151-3p	NCS	-0.115	2674.07	739.78	0.276649	0.01	3.7	746.49	0	0.00500751	-0.025	2.26773	6	Coq4	6	1.24594	1.22311	1.09788	1.2238	1.31793	1.2124	1.02471	0.991291	1.52479	1.78973	1198.2	559.667	536.112	561.864	621.065	625.926	587.924	663.946	745.893	725.257	850.622	0.00500751	0.00222621	0.00228144	0.001954	0.00197049	0.00210557	0.00206217	0.00154336	0.001329
mmu-miR-143:Ccdc117	104479	Ccdc117	NM_134033	mmu-miR-143	NCS	-0.115	3631.42	1467.24	0.40404	0.01	7.28	4352.6	0	0.00496487	-0.039	1.43392	11.8	Ccdc117	11.8	4.36746	4.77873	4.34514	3.44783	2.85294	2.54173	3.38232	5.09211	5.00107	7.02986	2376.7	1206.28	1114.09	1197.69	1275.15	1257.95	1228.64	1322.13	1413.39	1373.92	1563.74	0.00496487	0.00362059	0.00428934	0.00362793	0.00270386	0.00226794	0.00206874	0.00255824	0.00360277
mmu-miR-15b:Slc4a7	218756	Slc4a7	NM_001033270	mmu-miR-15b	CS	-0.115	13998.8	4368.79	0.312084	0	10.31	57.13	0.18	0.00492013	-0.029	0.672627	19.3384	Slc4a7	16.7	12.1322	11.3956	14.7275	14.8646	13.5863	15.989	19.3384	14.7918	10.2535	10.9851	7075.8	3346.94	3143.8	3363.2	3698.63	3705.84	3543.64	3930.46	4142.35	4024.88	4753.24	0.00236016	0.00362486	0.00362479	0.00437901	0.00401895	0.00366619	0.00451202	0.00492013	0.00357087
mmu-miR-7a:Tnrc6a	233833	Tnrc6a	NM_144925	mmu-miR-7a	CS	-0.115	7081.36	1835.28	0.259171	0.01	6.6	3.08	2.14	0.00388803	-0.013	1.32321	10.7	Tnrc6a	10.7	4.27619	5.00289	4.75208	5.08152	4.41922	4.28442	4.30762	3.86087	3.6224	4.6015	2972.7	1366.24	1286.74	1377.67	1506.54	1512.3	1434.45	1640.14	2028.72	2114.14	2519.6	0.00359942	0.00312989	0.00388803	0.00344936	0.00337297	0.00292219	0.0029868	0.00262638	0.00190311
mmu-miR-21:Bahd1	228536	Bahd1	NM_001045523	mmu-miR-21	CS	-0.115	2079.88	563.88	0.271112	0	1.3	8496.74	0	0.00324298	-0.016	0.748773	2.1	Bahd1	2.1	1.24973	1.07809	1.01918	1.27431	1.19655	1.77427	2.05294	1.92393	1.28194	1.15203	913.1	491.335	456.202	514.789	538.344	533.904	547.111	648.178	663.035	588.361	674.37	0.00229986	0.00254354	0.00236319	0.0019798	0.00236709	0.00224113	0.00324298	0.00316725	0.0029017
mmu-miR-24:Sardh	192166	Sardh	NM_138665	mmu-miR-24	NCS	-0.115	11931.5	4235.48	0.354982	0	2.22	12.1	0.18	0.00287705	-0.023	-0.18094	9.75168	Sardh	3.6	9.75168	8.43819	8.60223	8.29387	8.3753	6.68218	7.4802	6.95715	6.11875	5.68518	6861	3389.47	3189.65	3361.07	3694.14	3694.05	3602.86	3991	4259.37	3978.72	4483.06	0.000524705	0.00287705	0.00264549	0.00255937	0.00224514	0.00226724	0.00185469	0.00187427	0.00163338
mmu-miR-101b:Tet2	214133	Tet2	NM_001040400	mmu-miR-101b	CS	-0.115	6639.75	1711.53	0.25777	0	0.99	44.36	0.02	0.00243761	-0.018	0.408821	4.7321	Tet2	1.6	3.5644	3.62823	4.25487	4.7321	4.21191	4.07596	3.73544	2.74699	2.09014	2.72207	2772.9	1507.93	1488.44	1754.81	1965.31	1903.8	1870.32	2305.81	2237.78	1950.59	2225.86	0.000577013	0.00236376	0.00243761	0.00242469	0.00240782	0.00221237	0.00217928	0.00162001	0.00122755
mmu-miR-29b:Med28	66999	Med28	NM_025895	mmu-miR-29b	CS	-0.115	9141.67	2966.39	0.324491	0	7.1	17.75	0.4	0.00239309	-0.016	1.56875	11.5	Med28	11.5	3.87665	3.29734	2.81664	2.65163	3.48914	3.53759	3.58406	3.58708	4.52619	4.89137	4805.5	2959.55	2845.52	3198.66	3506.61	3395.75	3375.36	4029.08	4020.41	3412.4	3978.62	0.00239309	0.00130988	0.00115878	0.000880569	0.000756181	0.0010275	0.00104806	0.000889547	0.000892218
mmu-miR-145:Zfp867	237775	Zfp867	NM_178417	mmu-miR-145	NCS	-0.115	9507.47	2848.45	0.299601	0	1.23	31.2	0.04	0.00201166	-0.025	0.32717	4.13595	Zfp867	2	3.29676	3.28464	4.13595	3.94656	3.99231	2.73863	1.61166	1.56072	1.69629	1.74912	4613.9	1853.89	1832.17	2055.99	2416.84	2672.28	3135.16	3837.41	4059.87	3649.4	3962.43	0.000433473	0.0017783	0.00179276	0.00201166	0.00163295	0.00149397	0.000873521	0.000419986	0.000384426
mmu-miR-221:Dbndd2	52840	Dbndd2	NM_026797	mmu-miR-221	NCS	-0.115	5822.84	1295.63	0.222508	0	1.11	69.36	0.02	0.00188658	-0.018	0.985683	2.15972	Dbndd2	1.8	1.09063	1.18312	1.2351	1.29104	1.69917	1.7078	1.66648	2.10497	2.15972	1.74865	2098.2	947.812	937.509	1095.31	1186.83	1087.27	1016.57	1154.12	1260.1	1144.78	1323.84	0.000857878	0.00115068	0.00126198	0.00112762	0.0010878	0.00156279	0.00167996	0.00144394	0.00167048
mmu-miR-16:Pikfyve	18711	Pikfyve	NM_011086	mmu-miR-16	CS	-0.115	13998.8	3859.33	0.275691	0	2.78	1468.26	0	0.00172937	-0.016	0.177264	5.93463	Pikfyve	4.5	5.24846	5.00671	5.51546	5.837	5.1512	3.87981	4.75742	5.93463	4.54152	4.98242	6251.6	3034.9	2930.05	3190.84	3682.71	3712.88	3774.65	4230.97	4205.07	4062.81	4629.69	0.000719816	0.00172937	0.00170874	0.00172853	0.00158497	0.00138739	0.00102786	0.00112443	0.0014113
mmu-let-7d:Meis3	17537	Meis3	NM_008627	mmu-let-7d	CS	-0.115	5456.85	1230.33	0.225465	0	1.23	197.39	0.01	0.00156988	-0.025	0.127589	2	Meis3	2	1.83072	1.39832	1.63691	1.4007	1.34968	1.42149	1.93838	1.38729	1.29795	1.47568	1992.9	1166.15	1046.36	1137.26	1237.1	1238.58	1201.06	1390.39	1460.85	1322.21	1452.31	0.00100356	0.00156988	0.00133636	0.00143935	0.00113224	0.0010897	0.00118353	0.00139413	0.000949645
mmu-miR-15b:Ttc39b	69863	Ttc39b	NM_027238	mmu-miR-15b	NCS	-0.115	13998.8	4368.79	0.312084	0	3.83	57.13	0.07	0.00150679	-0.035	2.01911	6.24164	Ttc39b	6.2	1.53988	1.25642	1.49545	1.63493	2.15836	2.59366	3.95788	6.24164	4.6101	4.50069	7075.8	3346.94	3143.8	3363.2	3698.63	3705.84	3543.64	3930.46	4142.35	4024.88	4753.24	0.000876226	0.000460085	0.00039965	0.000444651	0.000442037	0.000582421	0.000731919	0.00100698	0.00150679
mmu-miR-218:Zfp874b	408067	Zfp874b	NM_001076791	mmu-miR-218	NCS	-0.115	4685.25	1772.11	0.378232	0	1.05	12.99	0.08	0.00145553	-0.018	-0.0959795	2.44099	Zfp874b	1.7	2.44099	2.28388	1.87615	1.68327	0.962047	0.65816	0.742271	1.02943	0.867475	1.07502	2870.1	1680.62	1569.1	1705.36	1912.15	1929.82	1892.52	2153.87	2233.24	1943.72	2252.69	0.000592314	0.00145244	0.00145553	0.00110015	0.000880303	0.000498515	0.000347768	0.000344622	0.000460958
mmu-miR-322:Ttc39b	69863	Ttc39b	NM_027238	mmu-miR-322	NCS	-0.115	13998.8	4351.24	0.31083	0	3.83	145.2	0.03	0.00139267	-0.035	2.01911	6.24164	Ttc39b	6.2	1.53988	1.25642	1.49545	1.63493	2.15836	2.59366	3.95788	6.24164	4.6101	4.50069	7048.2	3766.58	3588.1	3930.55	4296.01	4235.23	3988.8	4401.91	4481.79	4213.91	4978.95	0.000879657	0.000408827	0.000350163	0.000380469	0.000380569	0.00050962	0.000650236	0.000899127	0.00139267
mmu-miR-30c:Snx16	74718	Snx16	NM_029068	mmu-miR-30c	CS	-0.115	5132.96	2473.93	0.481969	0	2.35	225.53	0.01	0.00134375	-0.016	0.80971	4.75202	Snx16	3.8	2.71101	2.43961	2.73926	2.96516	3.04736	3.81089	4.75202	3.9249	4.20291	4.54647	4007.3	2205.72	2090.3	2343.47	2705.04	2911.35	3238.68	3763.95	3601.51	3127.74	3551.12	0.000948269	0.00122908	0.00116711	0.00116889	0.00109616	0.00104672	0.00117668	0.00126251	0.00108979
mmu-miR-30b:Snx16	74718	Snx16	NM_029068	mmu-miR-30b	CS	-0.115	5132.96	2592.05	0.504982	0	2.35	72.59	0.03	0.00130312	-0.016	0.80971	4.75202	Snx16	3.8	2.71101	2.43961	2.73926	2.96516	3.04736	3.81089	4.75202	3.9249	4.20291	4.54647	4198.6	2307.6	2187.21	2441.83	2818.69	3035.92	3367.26	3897.52	3707.8	3225.27	3654.18	0.000905064	0.00117482	0.0011154	0.00112181	0.00105196	0.00100377	0.00113175	0.00121924	0.00105855
mmu-miR-322:Ogfod1	270086	Ogfod1	NM_177767	mmu-miR-322	NCS	-0.115	13998.8	4351.24	0.31083	0	5	145.2	0.03	0.00119301	-0.035	1.63449	8.1	Ogfod1	8.1	2.60889	2.703	2.45944	2.40358	2.58965	2.38241	2.64303	3.32392	4.28018	5.93995	7048.2	3766.58	3588.1	3930.55	4296.01	4235.23	3988.8	4401.91	4481.79	4213.91	4978.95	0.00114923	0.000692641	0.000753324	0.000625725	0.000559491	0.000611454	0.000597275	0.000600428	0.000741651
mmu-let-7c:Meis3	17537	Meis3	NM_008627	mmu-let-7c	CS	-0.115	5456.85	1506.34	0.276046	0	1.23	299.47	0	0.00117603	-0.025	0.127589	2	Meis3	2	1.83072	1.39832	1.63691	1.4007	1.34968	1.42149	1.93838	1.38729	1.29795	1.47568	2439.9	1556.69	1479.9	1634.29	1991.82	2017.34	2039.94	2201.7	2277.94	2247.56	2371.8	0.000819706	0.00117603	0.000944877	0.0010016	0.000703225	0.000669039	0.000696829	0.000880402	0.000609011
mmu-let-7e:Meis3	17537	Meis3	NM_008627	mmu-let-7e	CS	-0.115	5456.85	1526.47	0.279735	0	1.23	186.15	0.01	0.00116764	-0.025	0.127589	2	Meis3	2	1.83072	1.39832	1.63691	1.4007	1.34968	1.42149	1.93838	1.38729	1.29795	1.47568	2472.5	1567.88	1501.52	1666.65	2030.89	2051.67	2075.21	2233.99	2302.74	2273.09	2401.21	0.000808898	0.00116764	0.000931271	0.000982156	0.000689698	0.000657843	0.000684986	0.000867675	0.000602451
mmu-let-7a:Meis3	17537	Meis3	NM_008627	mmu-let-7a	CS	-0.115	5456.85	1533.24	0.280975	0	1.23	475.37	0	0.00116013	-0.025	0.127589	2	Meis3	2	1.83072	1.39832	1.63691	1.4007	1.34968	1.42149	1.93838	1.38729	1.29795	1.47568	2483.5	1578.03	1501.89	1659.12	2021.46	2045.76	2066.21	2226.03	2301.87	2273.26	2403.59	0.000805315	0.00116013	0.00093104	0.000986616	0.000692914	0.000659744	0.000687969	0.00087078	0.00060268
mmu-miR-98:Meis3	17537	Meis3	NM_008627	mmu-miR-98	CS	-0.115	5456.85	1538.71	0.281978	0	1.23	93.48	0.01	0.00113914	-0.025	0.127589	2	Meis3	2	1.83072	1.39832	1.63691	1.4007	1.34968	1.42149	1.93838	1.38729	1.29795	1.47568	2492.1	1607.1	1536.03	1701.21	2065.63	2085.35	2104.18	2270.85	2349.9	2313.91	2448.27	0.000802536	0.00113914	0.000910349	0.000962202	0.000678098	0.00064722	0.000675555	0.000853591	0.00059036
mmu-let-7b:Meis3	17537	Meis3	NM_008627	mmu-let-7b	CS	-0.115	5456.85	1588.43	0.291089	0	1.23	51.66	0.02	0.00112898	-0.025	0.127589	2	Meis3	2	1.83072	1.39832	1.63691	1.4007	1.34968	1.42149	1.93838	1.38729	1.29795	1.47568	2572.7	1621.58	1532.48	1703.01	2085.38	2131.18	2148.49	2338.23	2388.71	2350.28	2487.3	0.000777393	0.00112898	0.000912454	0.000961186	0.000671677	0.000633303	0.000661623	0.000828996	0.000580768
mmu-miR-214:Ermp1	226090	Ermp1	NM_001081213	mmu-miR-214	NCS	-0.115	14307	5703.75	0.398667	0	2.65	40.62	0.07	0.000998595	-0.053	0.190977	5.13873	Ermp1	4.3	4.50159	4.38324	4.11937	5.13873	4.96175	4.39372	4.50276	4.13184	3.59001	3.75669	9238.8	4654.02	4389.41	4758.28	5402.08	5443.18	5352.44	6049	6222.09	5677.57	6403.16	0.000465428	0.000967247	0.000998595	0.000865727	0.00095125	0.000911553	0.000820882	0.000744381	0.00066406
mmu-miR-322:Rab4b	19342	Rab4b	NM_029391	mmu-miR-322	CS	-0.115	13998.8	4351.24	0.31083	0	3.09	145.2	0.02	0.000883124	-0.016	0.587984	5	Rab4b	5	3.32636	2.98136	3.00443	3.11469	3.22766	2.64319	2.76769	2.57012	2.89711	2.58946	7048.2	3766.58	3588.1	3930.55	4296.01	4235.23	3988.8	4401.91	4481.79	4213.91	4978.95	0.000709401	0.000883124	0.000830903	0.00076438	0.000725019	0.000762097	0.000662653	0.000628747	0.000573459
mmu-miR-30e:Dtwd2	68857	Dtwd2	NM_001170960	mmu-miR-30e	NCS	-0.115	5132.96	1633.25	0.318189	0	1.17	588.39	0	0.000718228	-0.025	0.921491	1.9	Dtwd2	1.9	1.00313	0.837782	0.862994	0.918096	0.95083	0.556137	0.750433	0.856224	0.845732	0.943725	2645.4	1474.12	1364.98	1464.16	1593.8	1604.64	1548.58	1716.04	1734.6	1607.65	1904.69	0.000718228	0.000680494	0.000613768	0.000589413	0.000576043	0.000592552	0.000359128	0.000437305	0.000493615
mmu-miR-27b:Zfp608	269023	Zfp608	NM_175751	mmu-miR-27b	CS	-0.115	7892.53	2435.02	0.308522	0	0.68	2262.69	0	0.000671295	-0.016	0.121276	1.43515	Zfp608	1.1	1.31944	1.37104	1.36215	1.43515	1.15166	0.49144	0.193254	0.263997	0.318245	0.39928	3944.2	2061.26	2042.38	2359.83	2744.09	2770.96	2588.16	2848.08	2842.79	2613.88	3057.58	0.000278891	0.000640115	0.000671295	0.000577224	0.000522996	0.000415617	0.00018988	6.78541e-05	9.28656e-05
mmu-miR-214:Dapp1	26377	Dapp1	NM_011932	mmu-miR-214	NCS	-0.115	14307	5703.75	0.398667	0	3.15	40.62	0.08	0.000596327	-0.023	1.02458	5.1	Dapp1	5.1	2.50692	1.93646	1.87297	1.8387	1.70782	1.26229	1.35533	2.34913	3.34539	3.81838	9238.8	4654.02	4389.41	4758.28	5402.08	5443.18	5352.44	6049	6222.09	5677.57	6403.16	0.00055202	0.000538657	0.000441167	0.000393624	0.000340369	0.000313754	0.000235835	0.000224059	0.000377547
mmu-miR-214:Spata2	263876	Spata2	NM_170756	mmu-miR-214	NCS	-0.115	14307	5703.75	0.398667	0	3.33	40.62	0.08	0.000584491	-0.029	1.60676	5.4	Spata2	5.4	1.77301	1.45163	1.74951	2.08967	2.29658	2.20242	2.37832	2.22435	2.36967	2.22336	9238.8	4654.02	4389.41	4758.28	5402.08	5443.18	5352.44	6049	6222.09	5677.57	6403.16	0.000584491	0.000380963	0.000330712	0.000367677	0.000386827	0.000421919	0.00041148	0.000393176	0.000357493
mmu-miR-214:Tle4	21888	Tle4	NM_011600	mmu-miR-214	CS	-0.115	14307	5703.75	0.398667	0	0.74	40.62	0.02	0.000545621	-0.02	1.28439	2.9204	Tle4	1.2	1.19895	1.41621	1.47735	1.72123	2.28311	2.9204	2.38805	1.53009	1.38319	1.68193	9238.8	4654.02	4389.41	4758.28	5402.08	5443.18	5352.44	6049	6222.09	5677.57	6403.16	0.000129887	0.000257616	0.000322643	0.00031048	0.000318623	0.000419444	0.000545621	0.000394784	0.000245913
mmu-miR-218:Mbd6	110962	Mbd6	NM_033072	mmu-miR-218	CS	-0.115	4685.25	1772.11	0.378232	0	0.93	12.99	0.07	0.00052263	-0.025	7.22882	1.5		1.5	0.01										2870.1	1680.62	1569.1	1705.36	1912.15	1929.82	1892.52	2153.87	2233.24	1943.72	2252.69	0.00052263	5.9502e-06	0	0	0	0	0	0	0
mmu-miR-138:Sec22c	215474	Sec22c	NM_178677	mmu-miR-138	NCS	-0.115	8625.37	2289.96	0.265491	0	1.11	2.8	0.4	0.000485306	-0.039	7.49185	1.8		1.8	0.01										3709	1851.7	1749.49	1863.9	2096.59	2150.2	2113.87	2399.06	2561.1	2395.66	2782.63	0.000485306	5.40044e-06	0	0	0	0	0	0	0
mmu-miR-298:Neurl1a	18011	Neurl1a	NM_001163480	mmu-miR-298	NCS	-0.115	13844.1	6286.4	0.454084	0	0.37	434.88	0	0.000204752	-0.035	0.945944	1.15286	Neurl1a	0.6	0.598438	0.656891	0.666884	0.72548	0.813806	0.528722	0.834531	1.15286	1.04096	0.987483	10183.5	4751.19	4301.08	4433.16	4867.66	4967.84	4759.04	5287.27	5630.51	5527.92	6211.62	5.89188e-05	0.000125955	0.000152727	0.000150431	0.000149041	0.000163815	0.000111098	0.000157838	0.000204752
mmu-miR-30a:Htra1	56213	Htra1	NM_019564	mmu-miR-30a	NCS	-0.116	5132.96	717.12	0.139709	0.04	16.11	1439.03	0.01	0.0688368	-0.018	0.303521	52.9106	Htra1	26.1	42.872	41.1335	47.0263	49.5775	48.5147	46.2715	52.9106	47.1584	39.6738	35.8303	1161.3	669.499	636.053	683.156	745.299	752.204	728.05	786.739	806.476	763.439	876.612	0.0224748	0.0640359	0.0646699	0.0688368	0.0665203	0.0644967	0.0635554	0.0672531	0.0584747
mmu-miR-30d:Htra1	56213	Htra1	NM_019564	mmu-miR-30d	NCS	-0.116	5132.96	728.69	0.141963	0.04	16.11	1175.28	0.01	0.0680659	-0.018	0.303521	52.9106	Htra1	26.1	42.872	41.1335	47.0263	49.5775	48.5147	46.2715	52.9106	47.1584	39.6738	35.8303	1180.1	677.847	643.366	690.894	755.851	766.308	739.058	795.958	815.824	772.511	886.54	0.0221168	0.0632473	0.0639349	0.0680659	0.0655917	0.0633096	0.0626087	0.0664741	0.0578046
mmu-miR-30e:Htra1	56213	Htra1	NM_019564	mmu-miR-30e	NCS	-0.116	5132.96	1633.25	0.318189	0.02	16.11	588.39	0.03	0.0321183	-0.018	0.303521	52.9106	Htra1	26.1	42.872	41.1335	47.0263	49.5775	48.5147	46.2715	52.9106	47.1584	39.6738	35.8303	2645.4	1474.12	1364.98	1464.16	1593.8	1604.64	1548.58	1716.04	1734.6	1607.65	1904.69	0.00986618	0.0290831	0.0301348	0.0321183	0.0311065	0.0302341	0.02988	0.030833	0.0271869
mmu-miR-93:Tor1aip2	240832	Tor1aip2	NM_172843	mmu-miR-93	CS	-0.116	3203.09	604.06	0.188587	0.02	6.67	75.43	0.09	0.0255385	-0.016	0.548264	21.1714	Tor1aip2	10.8	14.4779	14.013	16.0112	16.3474	16.8776	15.4441	16.6269	16.6934	17.5978	21.1714	978.6	625.663	594.757	643.055	696.755	694.297	665.887	732.32	781.611	715.604	829	0.0110362	0.0231401	0.0235609	0.0248987	0.0234622	0.0243089	0.0231933	0.0227044	0.0213577
mmu-miR-183:Nfe2l1	18023	Nfe2l1	NM_001130454	mmu-miR-183	CS	-0.116	7585.12	1724.9	0.227406	0.01	15.56	134.38	0.12	0.0208249	-0.013	0.369427	36.1551	Nfe2l1	25.2	27.9873	28.9645	28.097	34.4749	36.1551	33.1125	34.3678	32.0685	22.4373	21.7716	2794.3	1518.7	1438.86	1507.51	1696.53	1736.15	1694.71	1929.4	2023.74	1809.76	2132.92	0.00901836	0.0184284	0.0201301	0.018638	0.0203208	0.0208249	0.0195388	0.0178127	0.0158462
mmu-miR-21:Zfp280d	235469	Zfp280d	NM_146224	mmu-miR-21	NCS	-0.116	2079.88	563.88	0.271112	0.01	4.57	8496.74	0	0.0187035	-0.044	0.118267	8.99178	Zfp280d	7.4	8.28407	8.53256	8.99178	8.26313	7.37902	5.45932	6.22767	6.21823	5.39257	7.20302	913.1	491.335	456.202	514.789	538.344	533.904	547.111	648.178	663.035	588.361	674.37	0.00810426	0.0168603	0.0187035	0.0174669	0.0153492	0.0138209	0.00997845	0.00960796	0.00937843
mmu-miR-155:Cab39	12283	Cab39	NM_133781	mmu-miR-155	CS	-0.116	1977.59	1322.7	0.668844	0.02	16.54	15.05	1.1	0.018162	-0.029	1.03646	26.8	Cab39	26.8	13.0656	11.1087	12.8369	13.9832	14.1196	13.2222	18.2721	22.8631	18.3795	25.7409	2142.5	1084.91	973.595	1011.61	1089.03	1105.06	1049.55	1182.34	1258.84	1192.98	1441.82	0.0125088	0.0120431	0.01141	0.0126896	0.01284	0.0127772	0.012598	0.0154542	0.018162
mmu-miR-196b:Zmynd11	66505	Zmynd11	NM_144516	mmu-miR-196b	CS	-0.116	3051.23	1110.06	0.363807	0.02	15.74	10.98	1.43	0.0165448	-0.035	0.992562	25.5	Zmynd11	25.5	12.8159	11.7275	12.303	12.4775	12.1075	13.4897	13.9861	14.829	11.5912	15.4213	1798	774.616	723.916	781.694	856.949	850.62	819.795	877.156	944.066	897.25	1004.04	0.0141824	0.0165448	0.0162001	0.0157389	0.0145604	0.0142337	0.016455	0.0159448	0.0157076
mmu-miR-20a:Tor1aip2	240832	Tor1aip2	NM_172843	mmu-miR-20a	CS	-0.116	3203.09	1065.35	0.332601	0.01	6.67	22.44	0.3	0.0153195	-0.016	0.548264	21.1714	Tor1aip2	10.8	14.4779	14.013	16.0112	16.3474	16.8776	15.4441	16.6269	16.6934	17.5978	21.1714	1725.8	1210.14	1185.41	1300.95	1431.6	1434.8	1310.97	1390.97	1397.04	1232.69	1381.99	0.00625797	0.0119639	0.0118213	0.0123074	0.011419	0.011763	0.0117806	0.0119535	0.0119491
mmu-miR-149:Mlec	109154	Mlec	NM_175403	mmu-miR-149	CS	-0.116	13529.6	4037.74	0.298438	0.01	35.86	13.05	2.75	0.0137342	-0.016	0.68948	58.1	Mlec	58.1	36.0265	33.9714	33.8337	37.2533	35.5772	37.0922	38.3872	40.0247	38.4814	42.0051	6540	2689.96	2473.49	2632.74	2884.83	2998.65	2876.08	3213.92	3564.37	3515.12	3907.69	0.00888379	0.013393	0.0137342	0.0128511	0.0129135	0.0118644	0.0128968	0.011944	0.0112291
mmu-miR-17:Tor1aip2	240832	Tor1aip2	NM_172843	mmu-miR-17	CS	-0.116	3203.09	1227.68	0.38328	0.01	6.67	48.49	0.14	0.0134063	-0.016	0.548264	21.1714	Tor1aip2	10.8	14.4779	14.013	16.0112	16.3474	16.8776	15.4441	16.6269	16.6934	17.5978	21.1714	1988.6	1331.34	1302.11	1421.93	1567.65	1569.63	1449.72	1540.38	1562.79	1393.83	1579.21	0.00543096	0.0108747	0.0107618	0.0112602	0.010428	0.0107526	0.0106531	0.010794	0.0106818
mmu-miR-421:Grwd1	101612	Grwd1	NM_153419	mmu-miR-421	NCS	-0.116	5789.94	2098.2	0.362387	0.02	25.31	61.46	0.41	0.0120641	-0.025	2.79557	41	Grwd1	41	5.90519	4.985	5.32703	6.56243	7.85392	7.31184	12.0391	19.758	20.5817	25.3423	3398.5	1640.12	1552.46	1661.7	1830.57	1847.01	1704.42	1905.92	2107.96	2014.82	2486.23	0.0120641	0.00360047	0.00321103	0.00320576	0.00358491	0.00425224	0.00428994	0.00631669	0.00937303
mmu-miR-378:Vat1	26949	Vat1	NM_012037	mmu-miR-378	CS	-0.116	5927.04	1930.53	0.325716	0.01	12.78	15.16	0.84	0.0101536	-0.016	0.163993	21.2939	Vat1	20.7	19.0059	16.2877	16.2812	16.7219	18.4622	16.5893	18.0901	21.2939	20.6658	19.7706	3127.5	1871.84	1767.55	1866.57	2130.86	2193.88	2285.48	2606.38	2754.9	2465.92	2773.15	0.00661871	0.0101536	0.00921482	0.00872254	0.0078475	0.00841533	0.00725856	0.00694071	0.00772947
mmu-miR-128:Lsg1	224092	Lsg1	NM_178069	mmu-miR-128	NCS	-0.116	9783.89	2239.4	0.228886	0.01	16.48	17.79	0.93	0.00915501	-0.035	1.26547	26.7	Lsg1	26.7	11.1062	9.52541	10.4924	11.295	12.0514	10.872	13.7872	17.2535	18.374	24.4422	3627.4	1863.44	1788.94	1969.2	2269.31	2325.7	2180.25	2462.27	2415.63	2259.19	2669.82	0.00736064	0.00596004	0.00532461	0.00532826	0.00497728	0.00518183	0.00498659	0.00559938	0.00714245
mmu-miR-31:Tab2	68652	Tab2	NM_138667	mmu-miR-31	NCS	-0.116	5925.62	1961.95	0.331096	0.01	13.09	1104.53	0.01	0.00907222	-0.035	0.361388	21.2	Tab2	21.2	16.5024	14.6979	15.8938	18.2924	16.8218	17.0482	15.147	14.2133	13.3461	15.1023	3177.4	1819	1748.42	1850.48	2109.82	2107.21	2125.26	2365.06	2449.83	2166.5	2435.43	0.00667212	0.00907222	0.0084064	0.00858902	0.00867011	0.00798297	0.00802171	0.00640448	0.00580176
mmu-miR-30c:Sugt1	67955	Sugt1	NM_026474	mmu-miR-30c	NCS	-0.116	5132.96	2473.93	0.481969	0.01	22.04	225.53	0.1	0.00890874	-0.044	1.47724	35.7	Sugt1	35.7	12.8226	11.2881	11.9176	11.5456	12.6052	10.8191	12.7207	14.1978	12.7461	15.1586	4007.3	2205.72	2090.3	2343.47	2705.04	2911.35	3238.68	3763.95	3601.51	3127.74	3551.12	0.00890874	0.00581335	0.00540023	0.00508545	0.00426818	0.00432968	0.00334059	0.00337962	0.00394218
mmu-miR-30b:Sugt1	67955	Sugt1	NM_026474	mmu-miR-30b	NCS	-0.116	5132.96	2592.05	0.504982	0.01	22.04	72.59	0.3	0.00850283	-0.044	1.47724	35.7	Sugt1	35.7	12.8226	11.2881	11.9176	11.5456	12.6052	10.8191	12.7207	14.1978	12.7461	15.1586	4198.6	2307.6	2187.21	2441.83	2818.69	3035.92	3367.26	3897.52	3707.8	3225.27	3654.18	0.00850283	0.00555669	0.00516096	0.0048806	0.00409608	0.00415202	0.00321303	0.0032638	0.00382917
mmu-miR-361:1190002N15Rik	68861	1190002N15Rik	NM_001033145	mmu-miR-361	CS	-0.116	3911.42	1291.32	0.330141	0	3.7	6.64	0.56	0.00790458	-0.016	0.615759	7.72722	1190002N15Rik	6	5.04268	4.84964	6.3558	7.19081	7.18673	7.72722	6.91038	5.08287	4.0521	4.15171	2091.7	955.7	889.96	948.864	1028.51	1042.91	977.562	1114.45	1188.95	1104.08	1335.16	0.00286848	0.00527642	0.00544928	0.00669833	0.00699147	0.00689107	0.00790458	0.00620071	0.00427509
mmu-miR-450b-5p:Agpat5	52123	Agpat5	NM_026792	mmu-miR-450b-5p	NCS	-0.116	5703.58	1389.64	0.243643	0.01	9.94	21.62	0.46	0.007514	-0.025	1.97179	16.1	Agpat5	16.1	4.10448	4.57758	5.04457	5.43669	5.35718	5.61929	7.08865	8.47826	8.31146	11.973	2251.5	1342.83	1252.58	1357.25	1461.54	1426.17	1370.51	1483.86	1472.87	1325.15	1593.43	0.00715079	0.00305658	0.00365451	0.00371677	0.00371983	0.00375634	0.00410013	0.00477716	0.00575627
mmu-miR-186:Zfp330	30932	Zfp330	NM_145600	mmu-miR-186	NCS	-0.116	1919.88	1873.02	0.975592	0.01	10.68	494.82	0.02	0.00721763	-0.025	0.850096	17.3	Zfp330	17.3	9.59714	8.52497	10.329	11.4299	11.1692	9.65716	12.1308	15.2846	14.2223	16.2943	3034	1329.68	1382.71	1584.93	1771.55	1736.58	1687.2	1890.86	2207	2083.72	2316.47	0.00570204	0.00721763	0.00616542	0.00651699	0.00645191	0.00643173	0.00572378	0.00641549	0.00692551
mmu-miR-26a:Zdhhc18	503610	Zdhhc18	NM_001017968	mmu-miR-26a	CS	-0.116	5562.72	1093.62	0.196598	0.01	5.12	1908.04	0	0.00697097	-0.018	2.01441	9.05016	Zdhhc18	8.3	2.24006	2.21936	2.56005	2.71422	3.04149	5.39923	7.90661	9.05016	7.56542	6.65002	1771.6	849.758	846.973	994.283	1129.46	1151.28	1217.56	1560.58	1341.23	1085.28	1312.34	0.00468503	0.00263612	0.00262034	0.00257477	0.00240312	0.00264184	0.00443448	0.00506645	0.00674768
mmu-miR-181c:Cnot4	53621	Cnot4	NM_001164414	mmu-miR-181c	NCS	-0.116	5297.59	976.29	0.184289	0.01	3.77	29.1	0.13	0.00642101	-0.025	0.600165	6.1	Cnot4	6.1	4.02404	3.81679	4.40556	4.4132	4.74319	5.04798	5.82077	5.27154	4.72264	5.965	1581.7	799.709	714.282	747.156	812.034	831.882	786.166	920.748	929.22	809.831	986.733	0.00385661	0.00503188	0.00534353	0.00589644	0.00543475	0.00570176	0.00642101	0.00632179	0.00567308
mmu-miR-484:Smarcc2	68094	Smarcc2	NM_001114096	mmu-miR-484	NCS	-0.116	8746.36	2921.11	0.33398	0	6.17	74.3	0.08	0.00556794	-0.035	0.047185	11.4709	Smarcc2	10	11.1018	11.4216	10.6085	11.4709	10.8796	10.1904	9.74404	6.28763	5.13796	5.04798	4732.1	2098.16	2051.31	2240.3	2524.42	2477.98	2459.77	2590.47	2656.77	2643.01	2946.97	0.00211323	0.0052912	0.00556794	0.0047353	0.00454398	0.00439051	0.00414282	0.0037615	0.00236665
mmu-miR-365:Ppp1r2	66849	Ppp1r2	NM_025800	mmu-miR-365	NCS	-0.116	5848.21	1364.7	0.233353	0.01	7.53	27.9	0.27	0.00551861	-0.035	1.5916	12.2	Ppp1r2	12.2	4.04801	4.00296	4.23068	4.54297	4.37357	4.41153	5.29727	6.50595	6.50259	8.14944	2210.7	1202.05	1139.37	1219.31	1332.44	1321.32	1232.25	1374.21	1426.31	1336.27	1605.93	0.00551861	0.00336758	0.00351332	0.00346972	0.00340952	0.00331001	0.00358006	0.00385476	0.00456139
mmu-miR-222:Zfp9	22750	Zfp9	NM_011763	mmu-miR-222	NCS	-0.116	5822.84	1225.84	0.210523	0.01	4.57	555.85	0.01	0.00547845	-0.018	0.533087	8.50253	Zfp9	7.4	5.87588	5.8741	6.68888	7.27484	6.52446	4.38355	6.11598	8.50253	7.18513	7.22777	1985.5	1206.09	1128.38	1273.15	1393.33	1392.27	1336.21	1496.15	1551.99	1332.86	1556.92	0.00372702	0.00487183	0.00520578	0.00525381	0.0052212	0.0046862	0.00328058	0.00408782	0.00547845
mmu-miR-132:Frs2	327826	Frs2	NM_177798	mmu-miR-132	NCS	-0.116	7171.3	1430.85	0.199524	0	4.32	1.78	2.43	0.00546102	-0.018	0.493288	7	Frs2	7	4.97283	5.05967	5.60299	5.84698	5.23308	4.42142	4.62719	5.82892	5.6942	6.89805	2317.9	1020.08	939.727	1026	1114.85	1126.07	1060.91	1217.12	1288.19	1128.98	1298.37	0.00301997	0.00487495	0.00538419	0.00546102	0.00524462	0.00464721	0.00416757	0.00380174	0.00452491
mmu-let-7c:Igf1r	16001	Igf1r	NM_010513	mmu-let-7c	CS	-0.116	5456.85	1506.34	0.276046	0.01	5.74	299.47	0.02	0.00540407	-0.018	0.366281	10.426	Igf1r	9.3	8.08828	7.99746	7.67952	9.13045	8.99196	10.426	10.4045	8.82813	6.99247	7.45179	2439.9	1556.69	1479.9	1634.29	1991.82	2017.34	2039.94	2201.7	2277.94	2247.56	2371.8	0.00381163	0.00519581	0.00540407	0.00469899	0.00458396	0.00445733	0.00511093	0.00472567	0.00387549
mmu-let-7e:Igf1r	16001	Igf1r	NM_010513	mmu-let-7e	CS	-0.116	5456.85	1526.47	0.279735	0.01	5.74	186.15	0.03	0.00532625	-0.018	0.366281	10.426	Igf1r	9.3	8.08828	7.99746	7.67952	9.13045	8.99196	10.426	10.4045	8.82813	6.99247	7.45179	2472.5	1567.88	1501.52	1666.65	2030.89	2051.67	2075.21	2233.99	2302.74	2273.09	2401.21	0.00376138	0.00515873	0.00532625	0.00460776	0.00449579	0.00438274	0.00502407	0.00465736	0.00383374
mmu-let-7a:Igf1r	16001	Igf1r	NM_010513	mmu-let-7a	CS	-0.116	5456.85	1533.24	0.280975	0.01	5.74	475.37	0.01	0.00532493	-0.018	0.366281	10.426	Igf1r	9.3	8.08828	7.99746	7.67952	9.13045	8.99196	10.426	10.4045	8.82813	6.99247	7.45179	2483.5	1578.03	1501.89	1659.12	2021.46	2045.76	2066.21	2226.03	2301.87	2273.26	2403.59	0.00374472	0.00512557	0.00532493	0.00462868	0.00451675	0.00439541	0.00504595	0.00467402	0.0038352
mmu-let-7g:Igf1r	16001	Igf1r	NM_010513	mmu-let-7g	CS	-0.116	5456.85	1552.3	0.284468	0.01	5.74	207.56	0.03	0.00526059	-0.018	0.366281	10.426	Igf1r	9.3	8.08828	7.99746	7.67952	9.13045	8.99196	10.426	10.4045	8.82813	6.99247	7.45179	2514.3	1595.15	1520.26	1680.26	2048.87	2075.39	2101.21	2261.61	2309.77	2272.45	2399.42	0.00369884	0.00507054	0.00526059	0.00457043	0.00445634	0.00433266	0.0049619	0.00460049	0.00382208
mmu-miR-98:Igf1r	16001	Igf1r	NM_010513	mmu-miR-98	CS	-0.116	5456.85	1538.71	0.281978	0.01	5.74	93.48	0.06	0.00520659	-0.018	0.366281	10.426	Igf1r	9.3	8.08828	7.99746	7.67952	9.13045	8.99196	10.426	10.4045	8.82813	6.99247	7.45179	2492.1	1607.1	1536.03	1701.21	2065.63	2085.35	2104.18	2270.85	2349.9	2313.91	2448.27	0.00373179	0.00503283	0.00520659	0.00451414	0.00442017	0.00431197	0.0049549	0.00458176	0.0037568
mmu-let-7f:Igf1r	16001	Igf1r	NM_010513	mmu-let-7f	CS	-0.116	5456.85	1571.36	0.287961	0.01	5.74	2685.88	0	0.00515585	-0.018	0.366281	10.426	Igf1r	9.3	8.08828	7.99746	7.67952	9.13045	8.99196	10.426	10.4045	8.82813	6.99247	7.45179	2545.2	1633.71	1551.14	1724.91	2085.27	2111.25	2112.99	2283.41	2369.84	2354.7	2537.21	0.00365394	0.00495087	0.00515585	0.00445214	0.00437854	0.00425908	0.00493423	0.00455656	0.0037252
mmu-miR-484:Nsg1	18196	Nsg1	NM_010942	mmu-miR-484	NCS	-0.116	8746.36	2921.11	0.33398	0	0.31	74.3	0	0.00457512	-0.035	0.177273	10.8544	Nsg1	0.5	9.59934	8.14065	9.85208	10.5612	9.66237	8.48448	10.8544	10.2915	7.57265	9.59839	4732.1	2098.16	2051.31	2240.3	2524.42	2477.98	2459.77	2590.47	2656.77	2643.01	2946.97	0.000105661	0.00457512	0.00396851	0.00439766	0.00418362	0.00389929	0.0034493	0.00419013	0.00387369
mmu-miR-128:Prrc2b	227723	Prrc2b	NM_172661	mmu-miR-128	NCS	-0.116	9783.89	2239.4	0.228886	0.01	7.53	17.79	0.42	0.00336329	-0.018	1.51129	12.2	Prrc2b	12.2	4.27972	4.84179	4.34766	5.78934	5.38356	5.75288	5.52435	5.29945	5.3084	5.39188	3627.4	1863.44	1788.94	1969.2	2269.31	2325.7	2180.25	2462.27	2415.63	2259.19	2669.82	0.00336329	0.00229667	0.00270651	0.00220783	0.00255115	0.00231481	0.00263864	0.0022436	0.00219382
mmu-miR-24:Carm1	59035	Carm1	NM_153141	mmu-miR-24	NCS	-0.116	11931.5	4235.48	0.354982	0	13.02	12.1	1.08	0.00307535	-0.025	2.33342	21.1	Carm1	21.1	4.18651	3.84339	3.45025	4.3456	4.10005	4.45619	4.6917	5.73718	7.05592	6.46266	6861	3389.47	3189.65	3361.07	3694.14	3694.05	3602.86	3991	4259.37	3978.72	4483.06	0.00307535	0.00123515	0.00120496	0.00102653	0.00117635	0.00110991	0.00123685	0.00117557	0.00134695
mmu-miR-149:Snx13	217463	Snx13	NM_001014973	mmu-miR-149	NCS	-0.116	13529.6	4037.74	0.298438	0	3.21	13.05	0.25	0.00299691	-0.025	0.124307	7.89008	Snx13	5.2	7.23871	6.79956	7.89008	7.71805	6.82143	5.48326	4.71899	4.50764	4.48763	5.31557	6540	2689.96	2473.49	2632.74	2884.83	2998.65	2876.08	3213.92	3564.37	3515.12	3907.69	0.000795107	0.00269101	0.00274897	0.00299691	0.00267539	0.00227484	0.0019065	0.0014683	0.00126464
mmu-miR-214:Il1r1	16177	Il1r1	NM_001123382	mmu-miR-214	NCS	-0.116	14307	5703.75	0.398667	0	2.53	40.62	0.06	0.00277757	-0.025	2.30319	17.2823	Il1r1	4.1	3.50164	3.37941	3.67841	4.98078	5.42892	8.39284	15.207	17.2823	10.6826	10.8502	9238.8	4654.02	4389.41	4758.28	5402.08	5443.18	5352.44	6049	6222.09	5677.57	6403.16	0.000443781	0.00075239	0.000769901	0.000773055	0.000922011	0.00099738	0.00156804	0.00251397	0.00277757
mmu-miR-15b:Tacc1	320165	Tacc1	NM_177089	mmu-miR-15b	NCS	-0.116	13998.8	4368.79	0.312084	0	6.23	57.13	0.11	0.00270144	-0.025	1.72852	11.1903	Tacc1	10.1	3.3768	3.30444	3.62988	4.62802	4.74006	7.68877	9.51847	11.1903	7.68489	7.78464	7075.8	3346.94	3143.8	3363.2	3698.63	3705.84	3543.64	3930.46	4142.35	4024.88	4753.24	0.0014274	0.00100892	0.0010511	0.00107929	0.00125128	0.00127908	0.00216974	0.00242172	0.00270144
mmu-miR-107:Nufip1	27275	Nufip1	NM_013745	mmu-miR-107	NCS	-0.116	8700	3267.43	0.375567	0	8.15	1.26	6.46	0.00249395	-0.035	2.38013	13.2	Nufip1	13.2	2.53562	2.31809	2.43586	2.56101	2.93397	2.63868	3.57957	4.629	5.4471	5.67724	5292.8	2521.31	2342.54	2483.05	2777.89	2805.54	2674.06	2973.89	2943.88	2712.54	3143.41	0.00249395	0.00100568	0.000989564	0.000980996	0.000921927	0.00104578	0.000986769	0.00120367	0.00157241
mmu-miR-103:Nufip1	27275	Nufip1	NM_013745	mmu-miR-103	NCS	-0.116	8700	3291.43	0.378325	0	8.15	130.79	0.06	0.00247576	-0.035	2.38013	13.2	Nufip1	13.2	2.53562	2.31809	2.43586	2.56101	2.93397	2.63868	3.57957	4.629	5.4471	5.67724	5331.7	2525.83	2346.33	2488.4	2784.18	2812.53	2680.01	2979.94	2950.68	2719.82	3155.3	0.00247576	0.00100388	0.000987966	0.000978884	0.000919842	0.00104318	0.00098458	0.00120122	0.00156879
mmu-miR-28:Smcr8	237782	Smcr8	NM_001085440	mmu-miR-28	NCS	-0.116	7226.05	1923.05	0.266127	0	4.69	92.37	0.05	0.00243989	-0.025	1.25633	7.6	Smcr8	7.6	3.18141	3.22615	3.0053	4.0325	4.55954	4.15339	4.24385	4.82127	4.49608	4.7819	3114.9	1727.47	1671.21	1943.96	2298.19	2480.51	2857.44	3388.95	3173.83	2732.85	3025.57	0.00243989	0.00184165	0.00193043	0.00154597	0.00175464	0.00183815	0.00145354	0.00125226	0.00151907
mmu-miR-194:Trp63	22061	Trp63	NM_001127264	mmu-miR-194	NCS	-0.116	3800.99	1127.68	0.296681	0	0.06	5.98	0.01	0.00223247	-0.025	0.0659658	1.97452	Trp63	0.1	1.88627	1.97452	1.75072	1.64747	1.14757	1.33783	0.730788	0.265925	0.290677	0.283151	1826.8	924.333	884.455	989.285	1116.06	1159.19	1193.39	1325.7	1362.25	1206.4	1410.77	5.47405e-05	0.00204068	0.00223247	0.00176968	0.00147615	0.000989976	0.00112103	0.000551246	0.00019521
mmu-miR-221:Zadh2	225791	Zadh2	NM_146090	mmu-miR-221	CS	-0.116	5822.84	1295.63	0.222508	0	0.99	69.36	0.01	0.0019903	-0.025	-0.0561342	1.88643	Zadh2	1.6	1.88643	1.81444	1.43791	1.7431	1.34579	1.18495	1.10241	1.23113	1.26882	1.60863	2098.2	947.812	937.509	1095.31	1186.83	1087.27	1016.57	1154.12	1260.1	1144.78	1323.84	0.000762558	0.0019903	0.00193538	0.00131278	0.0014687	0.00123777	0.00116564	0.000955194	0.00097701
mmu-miR-1839-5p:Limk2	16886	Limk2	NM_001034030	mmu-miR-1839-5p	CS	-0.116	5079.2	2468.86	0.486073	0	3.02	5.94	0.51	0.0019225	-0.016	0.627192	5.26644	Limk2	4.9	3.40968	3.25943	3.31346	3.61358	3.87364	5.14909	5.26644	4.79848	4.22949	4.04792	3999.4	2241.69	2126.09	2323.25	2696.26	2697.31	2678.33	2864.64	2866.25	2875.02	3348.71	0.00122518	0.00152103	0.00153306	0.00142622	0.00134022	0.00143611	0.0019225	0.00183843	0.00167413
mmu-miR-1839-5p:Smarcd1	83797	Smarcd1	NM_031842	mmu-miR-1839-5p	NCS	-0.116	5079.2	2468.86	0.486073	0	4.51	5.94	0.76	0.00182527	-0.044	1.81247	7.3	Smarcd1	7.3	2.07833	2.20416	2.1236	2.04503	2.67235	2.33481	2.46925	2.9175	2.39674	2.43894	3999.4	2241.69	2126.09	2323.25	2696.26	2697.31	2678.33	2864.64	2866.25	2875.02	3348.71	0.00182527	0.000927128	0.00103672	0.000914063	0.000758468	0.000990748	0.000871742	0.000861975	0.00101788
mmu-miR-30c:Wdfy2	268752	Wdfy2	NM_175546	mmu-miR-30c	NCS	-0.116	5132.96	2473.93	0.481969	0	1.23	225.53	0.01	0.00178152	-0.035	-0.140362	3.92953	Wdfy2	2	3.92953	3.21839	3.24997	3.56523	3.35659	2.49477	2.51037	2.00603	1.64418	1.98056	4007.3	2205.72	2090.3	2343.47	2705.04	2911.35	3238.68	3763.95	3601.51	3127.74	3551.12	0.000499089	0.00178152	0.00153968	0.00138682	0.00131799	0.00115293	0.000770304	0.000666951	0.000556998
mmu-miR-30b:Wdfy2	268752	Wdfy2	NM_175546	mmu-miR-30b	NCS	-0.116	5132.96	2592.05	0.504982	0	1.23	72.59	0.02	0.00170287	-0.035	-0.140362	3.92953	Wdfy2	2	3.92953	3.21839	3.24997	3.56523	3.35659	2.49477	2.51037	2.00603	1.64418	1.98056	4198.6	2307.6	2187.21	2441.83	2818.69	3035.92	3367.26	3897.52	3707.8	3225.27	3654.18	0.000476349	0.00170287	0.00147146	0.00133096	0.00126485	0.00110563	0.000740891	0.000644095	0.000541029
mmu-miR-15b:Hs6st1	50785	Hs6st1	NM_015818	mmu-miR-15b	NCS	-0.116	13998.8	4368.79	0.312084	0	3.33	57.13	0.06	0.00170244	-0.025	0.615921	7.03733	Hs6st1	5.4	4.59195	4.79415	4.96583	5.82858	5.08162	5.72743	6.69138	7.03733	4.35749	3.15901	7075.8	3346.94	3143.8	3363.2	3698.63	3705.84	3543.64	3930.46	4142.35	4024.88	4753.24	0.000763165	0.00137198	0.00152496	0.00147652	0.00157588	0.00137125	0.00161625	0.00170244	0.00169887
mmu-miR-322:Hs6st1	50785	Hs6st1	NM_015818	mmu-miR-322	NCS	-0.116	13998.8	4351.24	0.31083	0	3.33	145.2	0.02	0.00157021	-0.025	0.615921	7.03733	Hs6st1	5.4	4.59195	4.79415	4.96583	5.82858	5.08162	5.72743	6.69138	7.03733	4.35749	3.15901	7048.2	3766.58	3588.1	3930.55	4296.01	4235.23	3988.8	4401.91	4481.79	4213.91	4978.95	0.000766153	0.00121913	0.00133613	0.00126339	0.00135674	0.00119984	0.00143588	0.00152011	0.00157021
mmu-miR-15a:Hjurp	381280	Hjurp	NM_198652	mmu-miR-15a	NCS	-0.116	13998.8	4367.59	0.311998	0	6.73	15.78	0.43	0.00154081	-0.092	10.0901	10.9		10.9	0.01										7074.2	3063.04	2872.76	3051.71	3360.11	3399.42	3222.2	3580.86	3769.99	3730.42	4480.31	0.00154081	3.26473e-06	0	0	0	0	0	0	0
mmu-miR-214:Dyrk1a	13548	Dyrk1a	NM_001113389	mmu-miR-214	NCS	-0.116	14307	5703.75	0.398667	0	4.44	40.62	0.11	0.00145886	-0.035	0.407891	9.00804	Dyrk1a	7.2	6.78958	5.93349	6.46636	7.30481	7.19787	7.39735	8.61393	9.00804	6.51226	8.33523	9238.8	4654.02	4389.41	4758.28	5402.08	5443.18	5352.44	6049	6222.09	5677.57	6403.16	0.000779322	0.00145886	0.00135177	0.00135897	0.00135222	0.00132236	0.00138205	0.00142403	0.00144775
mmu-miR-31:Txnl4b	234723	Txnl4b	NM_175646	mmu-miR-31	NCS	-0.116	5925.62	1961.95	0.331096	0	2.59	1104.53	0	0.00141209	-0.035	0.709413	4.2	Txnl4b	4.2	2.56859	2.17952	2.29103	1.99025	1.6386	0.910562	0.890228	0.940666	1.79789	1.9853	3177.4	1819	1748.42	1850.48	2109.82	2107.21	2125.26	2365.06	2449.83	2166.5	2435.43	0.00132184	0.00141209	0.00124657	0.00123807	0.000943326	0.000777615	0.000428448	0.000376408	0.000383972
mmu-miR-16:Mast4	328329	Mast4	NM_175171	mmu-miR-16	NCS	-0.116	13998.8	3859.33	0.275691	0	2.1	1468.26	0	0.00131838	-0.035	2.24913	5.54388	Mast4	3.4	1.16616	1.32386	1.31117	1.66041	1.75022	2.8984	3.73768	5.54388	2.86966	1.87061	6251.6	3034.9	2930.05	3190.84	3682.71	3712.88	3774.65	4230.97	4205.07	4062.81	4629.69	0.000543861	0.000384249	0.000451821	0.000410916	0.000450866	0.000471392	0.00076786	0.000883411	0.00131838
mmu-miR-574-3p:Pgm2l1	70974	Pgm2l1	NM_027629	mmu-miR-574-3p	NCS	-0.116	2086.36	761.41	0.364947	0	0.93	11.39	0.08	0.00121645	-0.035	7.22882	1.5		1.5	0.01										1233.1	613.901	581.08	608.856	688.973	709.216	777.75	892.177	1029.38	939.759	1050.89	0.00121645	1.62893e-05	0	0	0	0	0	0	0
mmu-miR-19b:Tesk2	230661	Tesk2	NM_146151	mmu-miR-19b	CS	-0.116	5611.11	2057.61	0.366703	0	1.6	27.89	0.06	0.00115961	-0.016	0.396776	2.6	Tesk2	2.6	1.97484	1.82733	1.85097	1.93389	1.83325	2.08932	1.79759	1.72433	2.02769	1.68413	3333.8	1703.03	1630.51	1799.52	2076.53	2191.07	2261.94	2533.2	2623.63	2295.03	2506.94	0.000779891	0.00115961	0.00112071	0.00102859	0.000931306	0.000836691	0.000923685	0.000709613	0.000657231
mmu-miR-1839-5p:Rgp1	242406	Rgp1	NM_172866	mmu-miR-1839-5p	NCS	-0.116	5079.2	2468.86	0.486073	0	2.59	5.94	0.44	0.00105016	-0.025	1.04094	4.2	Rgp1	4.2	2.04125	1.96017	1.6203	1.79518	2.04016	1.6052	1.87141	1.96297	2.5119	2.53874	3999.4	2241.69	2126.09	2323.25	2696.26	2697.31	2678.33	2864.64	2866.25	2875.02	3348.71	0.00105016	0.000910587	0.00092196	0.000697427	0.000665803	0.000756369	0.000599329	0.000653279	0.000684857
mmu-miR-27a:Ranbp17	66011	Ranbp17	NM_023146	mmu-miR-27a	NCS	-0.116	7892.53	2347.59	0.297445	0	0.8	40.28	0.02	0.000955463	-0.025	0.104054	1.97412	Ranbp17	1.3	1.83675	1.8348	1.97412	1.5935	1.76908	1.44114	1.17652	1.17512	0.742706	0.833839	3802.5	1924.35	1920.32	2225.34	2597.77	2633.35	2456.19	2696.42	2697.5	2501.07	2925.01	0.00034188	0.000954477	0.000955463	0.000887111	0.00061341	0.000671797	0.000586739	0.000436327	0.000435633
mmu-miR-152:Fmn1	14260	Fmn1	NM_001043322	mmu-miR-152	NCS	-0.116	8770.31	3295.35	0.375739	0	2.35	5.48	0.43	0.00094774	-0.081	1.5488	4.20647	Fmn1	3.8	1.43775	1.18707	1.32105	1.48526	1.73072	1.59597	1.56853	2.74366	3.53381	4.20647	5338.1	2721	2574	2869.59	3310.06	3552.57	3984.16	4768	4560.86	3974.24	4438.42	0.000711864	0.000528391	0.000461178	0.000460362	0.00044871	0.000487174	0.000400579	0.00032897	0.000601567
mmu-miR-148b:Zscan12	22758	Zscan12	NM_016684	mmu-miR-148b	NCS	-0.116	8770.31	3463.1	0.394866	0	1.85	16.54	0.11	0.000660274	-0.05	0.857007	3	Zscan12	3	1.65629	1.73554	1.40557	1.02896	0.612516	0.516323	0.907307	1.24142	1.08524	1.15122	5610.2	2775.61	2628.52	2926.17	3368.84	3613.74	4034.41	4812.25	4588.25	4005.95	4479.55	0.00053474	0.000596731	0.000660274	0.000480344	0.000305435	0.000169496	0.00012798	0.000188541	0.000270565
mmu-miR-298:Dnm1	13429	Dnm1	NM_010065	mmu-miR-298	NCS	-0.116	13844.1	6286.4	0.454084	0	0.37	434.88	0	0.000459284	-0.044	0.217811	2.28165	Dnm1	0.6	1.96192	1.83649	1.74134	2.08434	2.28165	2.03051	2.01239	2.09384	1.43398	1.26389	10183.5	4751.19	4301.08	4433.16	4867.66	4967.84	4759.04	5287.27	5630.51	5527.92	6211.62	5.89188e-05	0.000412932	0.000426984	0.000392798	0.000428202	0.000459284	0.000426664	0.00038061	0.000371874
mmu-miR-130a:Asap2	211914	Asap2	NM_001004364	mmu-miR-130a	NCS	-0.116	5061.23	2383.67	0.470967	0	0.99	50.22	0.02	0.00041439	-0.035	7.32193	1.6		1.6	0.01										3861.1	2561.63	2506.38	2800.71	3157.23	3149.49	2893.97	3169.25	3369.13	3041.19	3524.08	0.00041439	3.90377e-06	0	0	0	0	0	0	0
mmu-miR-351:Vdr	22337	Vdr	NM_009504	mmu-miR-351	NCS	-0.116	6845.56	2136.71	0.312131	0	0.8	160.68	0	0.00037569	-0.023	7.02237	1.3		1.3	0.01										3460.3	1821.26	1695.08	1796.48	2040.32	2148.48	2156.95	2533.86	2543.23	2271.89	2643.35	0.00037569	5.49071e-06	0	0	0	0	0	0	0
mmu-miR-186:Kpna2	16647	Kpna2	NM_010655	mmu-miR-186	NCS	-0.117	1919.88	1873.02	0.975592	0.17	194.14	494.82	0.39	0.103659	-0.039	4.65652	314.5	Kpna2	314.5	12.4701	12.0621	14.0002	15.4477	18.1135	16.4413	19.9682	31.9662	41.5014	48.7346	3034	1329.68	1382.71	1584.93	1771.55	1736.58	1687.2	1890.86	2207	2083.72	2316.47	0.103659	0.00937827	0.00872354	0.00883331	0.00871987	0.0104306	0.00974472	0.0105604	0.014484
mmu-miR-335-5p:Slc38a2	67760	Slc38a2	NM_175121	mmu-miR-335-5p	NCS	-0.117	5858.7	759.69	0.129669	0.13	61.05	12.42	4.92	0.0946508	-0.029	0.700104	98.9	Slc38a2	98.9	60.8757	65.2494	61.7101	70.6354	65.74	32.5292	27.7707	34.7813	41.8453	50.4035	1230	729.867	689.37	716.343	783.403	783.018	706.933	802.387	842.085	784.157	969.692	0.0804065	0.0834065	0.0946508	0.086146	0.0901648	0.0839572	0.0460145	0.0346101	0.0413038
mmu-miR-196b:Egfr	13649	Egfr	NM_207655	mmu-miR-196b	NCS	-0.117	3051.23	1110.06	0.363807	0.01	7.41	10.98	0.67	0.0758951	-0.025	0.215443	65.0382	Egfr	12	56.0162	54.7262	59.058	65.0382	57.0561	53.9622	42.2034	35.1153	26.1965	28.7412	1798	774.616	723.916	781.694	856.949	850.62	819.795	877.156	944.066	897.25	1004.04	0.00667408	0.0723148	0.0755974	0.0755513	0.0758951	0.0670759	0.065824	0.0481139	0.0371958
mmu-miR-93:Fndc3b	72007	Fndc3b	NM_173182	mmu-miR-93	CS	-0.117	3203.09	604.06	0.188587	0.02	7.65	75.43	0.1	0.0307498	-0.029	0.417424	25.4916	Fndc3b	12.4	19.0871	17.6812	17.9228	19.577	19.0248	19.7587	21.518	21.2009	19.499	25.4916	978.6	625.663	594.757	643.055	696.755	694.297	665.887	732.32	781.611	715.604	829	0.0126712	0.030507	0.0297284	0.0278713	0.0280974	0.0274015	0.0296727	0.0293833	0.0271246
mmu-miR-344d:Stim1	20866	Stim1	NM_009287	mmu-miR-344d	NCS	-0.117	1154.57	418.7	0.362646	0.01	1.54	1.99	0.77	0.0246757	-0.025	0.423309	6.50727	Stim1	2.5	4.85255	4.85952	5.38683	6.50727	5.48703	5.65712	4.9424	3.61552	2.58239	2.61612	678.1	249.785	234.885	254.742	263.712	262.722	237.134	274.15	287.728	267.284	335.534	0.00368677	0.0194269	0.0206889	0.0211462	0.0246757	0.0208853	0.0238562	0.0180281	0.0125658
mmu-miR-125a-5p:Srsf10	14105	Srsf10	NM_001080387	mmu-miR-125a-5p	NCS	-0.117	6845.56	1633.51	0.238623	0.02	23.46	758.67	0.03	0.0210648	-0.02	1.10256	38	Srsf10	38	17.6962	17.1786	17.5341	19.0058	20.0438	18.1038	21.6468	25.0868	25.2061	36.8196	2646.4	1398.56	1291.63	1353.03	1503.11	1558.63	1476.6	1686.81	1579.63	1435.46	1747.92	0.0143591	0.0126532	0.0132999	0.0129591	0.0126444	0.0128599	0.0122605	0.012833	0.0158814
mmu-let-7f:Hmga2	15364	Hmga2	NM_010441	mmu-let-7f	CS	-0.117	5456.85	1571.36	0.287961	0.03	28.09	2685.88	0.01	0.0178768	-0.025	2.27321	45.5	Hmga2	45.5	9.41257	7.13371	8.10784	8.8899	10.1352	11.6172	17.0797	22.741	19.0001	24.7316	2545.2	1633.71	1551.14	1724.91	2085.27	2111.25	2112.99	2283.41	2369.84	2354.7	2537.21	0.0178768	0.00576148	0.004599	0.00470045	0.00426319	0.00480058	0.00549798	0.00747991	0.00959601
mmu-miR-30a:Galnt2	108148	Galnt2	NM_139272	mmu-miR-30a	CS	-0.117	5132.96	717.12	0.139709	0.02	8.77	1439.03	0.01	0.0172081	-0.018	0.396209	14.2	Galnt2	14.2	10.7899	10.3539	11.7277	12.0439	11.1465	10.8969	12.9846	13.8779	13.0255	12.3963	1161.3	669.499	636.053	683.156	745.299	752.204	728.05	786.739	806.476	763.439	876.612	0.0122277	0.0161164	0.0162784	0.0171669	0.0161598	0.0148185	0.0149672	0.0165043	0.0172081
mmu-miR-298:Gadd45b	17873	Gadd45b	NM_008655	mmu-miR-298	NCS	-0.117	13844.1	6286.4	0.454084	0.01	33.46	434.88	0.08	0.0169892	-0.035	2.42835	84.3995	Gadd45b	54.2	15.6795	17.1581	37.1553	67.3069	84.3995	75.9423	48.0836	31.978	53.7217	58.2147	10183.5	4751.19	4301.08	4433.16	4867.66	4967.84	4759.04	5287.27	5630.51	5527.92	6211.62	0.00532234	0.00330012	0.00398926	0.00838122	0.0138274	0.0169892	0.0159575	0.00909422	0.00567942
mmu-miR-28:Baz1b	22385	Baz1b	NM_011714	mmu-miR-28	NCS	-0.117	7226.05	1923.05	0.266127	0.02	28.7	92.37	0.31	0.0149282	-0.035	1.50682	46.5	Baz1b	46.5	16.3627	17.3842	15.2751	16.911	15.3387	12.81	11.9854	13.7816	16.2505	28.0153	3114.9	1727.47	1671.21	1943.96	2298.19	2480.51	2857.44	3388.95	3173.83	2732.85	3025.57	0.0149282	0.00947204	0.0104022	0.00785772	0.0073584	0.00618369	0.00448303	0.00353661	0.00434227
[truncated: 17,894 more rows]
[truncated: 2 more columns]

## Sheet: 3C target distribution
mouse miRNA	N of targets	Row %(3C_01)	Row %(3C_03)	Row %(3C_05)	Row %(NO_3C)	Row %(SEEDLESS)
miR-341	71	0	0	0	1	0
miR-323-3p	2899	0.0204	0.0024	0.0003	0.9769	0
[truncated: 777 more rows]
