# Supplementary material for: Endogenous transcripts control miRNA levels and activity in mammalian cells by target-directed miRNA degradation
Source: Nat Commun. 2018 Aug 7;9:3119. doi: 10.1038/s41467-018-05182-9 (PMC6081425; doi:10.1038/s41467-018-05182-9)
Supplement: Supplementary file 8 — Supplementary Data 2 [file 41467_2018_5182_MOESM8_ESM.xlsx]

## Sheet: Sheet1
miRNA name	WT_1 (RPM)	WT_2 (RPM)	WT_3 (RPM)	WT_4 (RPM)	MRE_KO1 (RPM)	MRE_KO1 (RPM)	MRE_KO1 (RPM)	MRE_KO2 (RPM)	MRE_KO2 (RPM)	MRE_KO2 (RPM)	miRNA	MRE_KO1 (Log2FC)	MRE_KO2 (Log2FC)	MRE_KO (Log2FC)	pVAL (-log10) (KO1)	pVAL (-log10) (KO2)	pVAL (-log10) ALL
mmu-miR-99a-5p	52.2	30.6	42.7	28.9	495.4	1021.8	164	533.5	1081	156.3	miR-99a-5p	4.10486	3.43337	3.76911	3.92939	2.3255	4.07713
mmu-let-7i-5p	78500.9	97667.5	74181.1	78884.7	63587.2	57543.6	33411	47101.3	39545.1	43113	let-7i-5p	-0.664993	-0.867102	-0.766048	1.39375	3.22917	2.91254
mmu-miR-30c-5p	1052.4	1466.8	1732.1	1414	3196.9	3302	3550.1	2422.5	2438.4	2997.9	miR-30c-5p	1.21615	0.855658	1.03591	2.66767	2.34995	2.88077
mmu-miR-199a-3p	1934.8	1759.5	2126.7	1600.7	2702.5	2704.5	3244.5	3575.5	2774.1	2274.4	miR-199a-3p	0.63725	0.613249	0.62525	2.38918	1.64245	2.86413
mmu-miR-196b-5p	128.8	91.3	61.5	102.2	350.5	261.1	217.8	288.5	245.8	132.6	miR-196b-5p	1.48667	1.12538	1.30603	2.37073	1.54659	2.60123
mmu-miR-29a-3p	1489.9	1352.8	1968.4	1791.9	2689.3	2787.3	2139.9	2944	2534	3262	miR-29a-3p	0.62006	0.820496	0.720278	1.78569	2.33244	2.49826
mmu-miR-486a-5p	243.8	227.4	201.6	306.2	1526.8	1860.2	660.7	562.2	906.8	301.3	miR-486a-5p	2.38827	1.18468	1.78648	2.63942	1.40759	2.24423
mmu-miR-214-3p	262.8	354.5	360.4	287.5	426	440.1	615	511.3	469.8	390	miR-214-3p	0.600517	0.500657	0.550587	1.65091	1.64442	2.23637
mmu-miR-199a-5p	468.1	500.3	747.6	484.4	794.5	1029.3	1061.3	968.5	1256.1	670.4	miR-199a-5p	0.954116	0.9242	0.939158	1.89047	1.39153	2.20197
mmu-miR-22-3p	94315.2	82125	126216	87976.5	128344	133483	151686	182336	162619	165282	miR-22-3p	0.593002	0.898096	0.745549	1.51099	2.35052	2.0856
mmu-miR-155-5p	337.8	220.6	198.7	214.2	594.5	504.2	287.4	469.7	326.9	450.8	miR-155-5p	1.02256	0.91734	0.96995	1.35522	1.62222	2.06126
mmu-miR-92a-3p	45123.9	44795.6	47018.9	29990.8	31470.2	31968.6	17185.9	21264.8	21297.3	28817	miR-92a-3p	-0.798012	-0.933281	-0.865646	1.09526	1.85113	2.00776
mmu-miR-205-5p	229	472.5	550.6	86.5	18.4	14.9	201.3	60.6	37.7	8.3	miR-205-5p	-3.20361	-3.71735	-3.46048	1.14076	1.64781	2.00203
mmu-miR-6539	157.3	166.2	134.9	182.7	103.8	99.2	46.3	100.3	111.6	120	miR-6539	-1.05	-0.551868	-0.800933	1.55959	2.08374	1.95604
mmu-miR-34a-5p	131.9	100.4	88.3	82.1	158.1	146.2	127.1	226.5	162.2	137.8	miR-34a-5p	0.602154	0.863859	0.733006	1.39268	1.60472	1.91785
mmu-miR-16-5p	11173.7	10928.9	16183	9176.7	19187.3	23403.8	14177.4	23115.4	22742.2	15305.3	miR-16-5p	0.745946	0.858536	0.802241	1.26918	1.53319	1.85542
mmu-miR-186-5p	4103.3	3299.4	4945.8	4067.6	5771.6	6527.1	4574.3	5933.7	6263.8	5783.2	miR-186-5p	0.445826	0.552118	0.498972	1.21055	1.93847	1.85328
mmu-miR-1983	54.4	20.4	29.6	60.5	88.7	98.5	66.7	150.3	126.1	153.3	miR-1983	0.991859	1.76446	1.37816	1.26493	2.12283	1.78745
mmu-miR-30b-5p	373.7	646.6	748.2	435.5	1203.6	1197.1	1273.2	917.2	739.7	909.5	miR-30b-5p	1.17795	0.653988	0.91597	1.86677	1.25549	1.74461
mmu-miR-152-3p	40.1	60.7	88.3	37.5	76.4	110.4	170.9	172	184.7	68.2	miR-152-3p	1.16435	1.36032	1.26233	1.24125	1.2549	1.7376
mmu-miR-574-3p	105.6	127.1	134.4	99.3	151.4	114.1	278.6	410.1	324.5	201.4	miR-574-3p	0.537149	1.36295	0.950048	0.767548	2.3402	1.73055
mmu-miR-214-5p	139.9	88.5	94.5	87.8	148.6	148.4	187.1	172.9	121.3	159.3	miR-214-5p	0.809735	0.708244	0.758989	1.61283	1.25719	1.6921
mmu-miR-378a-3p	1835.5	6265.3	5625.7	1391	2277.9	2019.8	405.8	52.7	54.6	46.8	miR-378a-3p	-1.59916	-6.18553	-3.89234	0.662491	3.54595	1.68758
mmu-miR-181a-1-3p	489.2	733.4	547.8	676.9	331.7	320.7	328.5	525.6	543.7	450	miR-181a-1-3p	-0.905358	-0.278789	-0.592074	2.57953	0.704464	1.67883
mmu-miR-301a-3p	1011.2	961.4	1560.7	1358	1420.1	1749.1	2244	1629.6	2387.8	1669.9	miR-301a-3p	0.581826	0.655587	0.618707	1.11154	1.30206	1.56831
mmu-miR-484	401.1	593.3	608.1	460	744.5	686.2	514.6	856.2	738.9	703	miR-484	0.282606	0.535439	0.409023	0.728658	1.59645	1.38029
mmu-miR-872-3p	134.1	206.5	239.1	220	318.5	338.6	350.8	244.6	198.4	362	miR-872-3p	0.654629	0.28573	0.470179	1.76521	0.627024	1.37662
mmu-miR-361-5p	38	44.8	63.2	61.9	98.1	111.9	71.7	82.8	137.3	40.8	miR-361-5p	0.7913	0.536998	0.664149	1.63936	0.589859	1.35733
mmu-miR-501-3p	25.3	49.9	83.7	70.6	73.6	97	124.4	104.9	176.7	168.2	miR-501-3p	0.673907	1.2778	0.975853	0.882131	1.52134	1.35652
mmu-miR-1843b-5p	54.9	69.2	54.1	59.1	52.8	36.5	71.3	32.4	35.3	30.5	miR-1843b-5p	-0.143516	-0.802805	-0.473161	0.32138	3.26359	1.35042
mmu-miR-182-5p	24646.9	35577.3	24782.1	30725	22612.5	23451.5	30964.9	8978.9	10347.1	13745.8	miR-182-5p	-0.126861	-1.35506	-0.740962	0.374916	2.89526	1.33823
mmu-miR-1198-5p	74.9	89.6	95.7	67.7	111.3	133.5	84.7	138.2	154.2	72.7	miR-1198-5p	0.392488	0.492442	0.442465	0.969122	0.783214	1.22357
mmu-miR-20a-5p	624.9	525.2	411.1	485.9	572.3	369.9	292	389.7	212.8	401.2	miR-20a-5p	-0.354562	-0.652459	-0.503511	0.584605	1.13027	1.20172
mmu-let-7f-5p	64750.7	82996.2	61215.2	79903.4	64540.2	39497.4	62177.1	57149.6	38868.8	71837.5	let-7f-5p	-0.418422	-0.415171	-0.416797	0.855366	0.763113	1.18106
mmu-miR-574-5p	41.7	43.7	28.5	41.9	44.8	27.6	85.9	189.5	108.4	70.5	miR-574-5p	0.180105	1.43651	0.808308	0.287718	2.00526	1.16423
mmu-miR-146b-5p	1982.3	2371.5	2952.9	616.5	5162.9	6687.4	5600.9	12218.3	16347.5	765.9	miR-146b-5p	1.40949	1.29679	1.35314	1.47578	0.571912	1.16403
mmu-miR-29b-3p	96.1	65.2	72.9	80.7	101.9	112.6	135.6	123.9	58.6	165.2	miR-29b-3p	0.593394	0.468276	0.530835	1.67126	0.505104	1.16333
mmu-miR-125b-5p	4517.6	6249.5	6018.6	4807.6	7459.2	8573	6516.7	6096	7112	5141.8	miR-125b-5p	0.464533	0.163676	0.314104	1.4606	0.450092	1.15062
mmu-miR-15a-5p	137.7	90.2	142.4	85	154.8	135.7	138.2	205.3	153.4	172.6	miR-15a-5p	0.324127	0.625754	0.47494	0.73287	1.33018	1.14785
mmu-miR-93-5p	3706.4	3775.3	2863	2731.4	3758.9	3141.6	2059.5	2251.9	2064.9	1850.4	miR-93-5p	-0.18106	-0.680744	-0.430902	0.246359	2.03656	1.09003
mmu-miR-98-5p	4958.3	5518.9	3803	3426.8	4923.7	2944.7	2635.1	4042.4	2468.1	2565.1	miR-98-5p	-0.379238	-0.571936	-0.475587	0.560222	1.03504	1.08836
mmu-miR-181b-5p	5276	10059.9	7283.2	4431.2	5143.1	4723.6	4016.4	3520.9	3050.4	4594.4	miR-181b-5p	-0.447863	-0.775733	-0.611798	0.713793	1.19654	1.0795
mmu-miR-23a-3p	599	802.6	982.2	636.7	1081.8	1147.9	889.1	1043.4	1163.8	696.3	miR-23a-3p	0.522249	0.393938	0.458093	1.12414	0.604785	1.07757
mmu-miR-872-5p	456	501.4	701.5	391	720.4	833.1	630	724.4	733.3	489.2	miR-872-5p	0.595091	0.41475	0.504921	1.14752	0.613887	1.06406
mmu-miR-450b-5p	216.4	224	439	199.9	226.5	356.5	96	104	133.3	80.1	miR-450b-5p	-0.153975	-1.08844	-0.621205	0.268017	1.82561	1.06077
mmu-miR-27a-5p	339.3	439	255.1	415.4	403.4	331.2	200.9	199.3	167.1	260.6	miR-27a-5p	-0.333773	-0.87674	-0.605256	0.310193	1.52624	1.04534
mmu-miR-328-3p	50.7	110.6	152.6	60.5	118	149.9	194.3	185.8	233.7	94.9	miR-328-3p	0.818851	0.906123	0.862487	0.857665	0.812188	1.02009
mmu-miR-1839-5p	181.5	317.1	300.1	179.8	214.7	212.6	229.7	118.4	109.2	106	miR-1839-5p	-0.137764	-1.11627	-0.627015	0.155724	2.01506	1.01881
mmu-miR-344b-3p	248.6	533.2	442.4	248.8	323.2	333.4	119.8	181.2	149.4	260.7	miR-344b-3p	-0.559	-0.849385	-0.704193	0.480244	1.10223	0.991209
mmu-miR-92b-3p	63.3	81.7	127.5	87.8	151.9	258.8	107.5	95.2	155	81.6	miR-92b-3p	0.931813	0.328029	0.629921	1.13074	0.3588	0.972244
mmu-miR-181a-5p	28745.4	67829.7	55275.2	28248.1	28347.3	27547.8	31684.6	20853.8	21470.8	24894.7	miR-181a-5p	-0.527766	-0.911235	-0.719501	0.624733	1.16681	0.949316
mmu-miR-17-5p	696.1	669.9	680.4	504.5	720	604.9	375.4	543.2	395.2	464.8	miR-17-5p	-0.304167	-0.541649	-0.422908	0.328859	1.33067	0.947871
mmu-miR-24-3p	355.2	332.4	326.3	258.8	324.1	302.1	418.1	565.9	638.5	326.5	miR-24-3p	0.0654829	0.574484	0.319983	0.311122	1.15702	0.943787
mmu-miR-30c-2-3p	311.4	268.9	220.4	415.4	214.7	189.5	173.2	245.9	196.8	322.7	miR-30c-2-3p	-0.597813	-0.215134	-0.406473	1.32211	0.363361	0.942502
mmu-miR-130b-3p	177.9	178.7	239.1	133.8	256.7	245.4	154.4	260.3	313.2	211	miR-130b-3p	0.259657	0.533861	0.396759	0.394844	1.08663	0.91606
mmu-miR-130b-5p	120.3	139.5	157.2	181.2	173.2	141.7	163.6	222.8	168.7	319.1	miR-130b-5p	0.0994789	0.625734	0.362607	0.254973	1.18583	0.91109
mmu-miR-145a-5p	225.4	166.8	196.4	296.2	239.2	232.7	609.6	285.7	262.6	262.9	miR-145a-5p	0.618291	0.357402	0.487847	0.62293	0.72791	0.852123
mmu-miR-31-5p	22066.6	28372.1	27516.9	23788.4	35629.1	32000.7	24811.3	29108.7	23015.3	35242.2	miR-31-5p	0.248278	0.161341	0.20481	0.783845	0.442715	0.85138
mmu-miR-30e-5p	5789	4691.9	7671	4573.3	6965.7	8445.4	6028	7645.2	8301.4	5474	miR-30e-5p	0.43368	0.423811	0.428746	0.701268	0.61646	0.834359
mmu-miR-340-5p	268.6	280.2	309.8	284.7	63.7	57.4	137.5	319	272.3	387.8	miR-340-5p	-1.82869	0.19336	-0.817665	2.55955	0.620152	0.822438
mmu-miR-31-3p	106.6	86.8	148.6	90.7	118.4	90.2	220.9	142.4	129.3	170.4	miR-31-3p	0.432363	0.569475	0.500919	0.373887	1.01695	0.816643
mmu-miR-320-3p	606.9	910.4	617.2	462.8	1120.5	783.9	582	1257	857.8	672	miR-320-3p	0.385604	0.553356	0.46948	0.461501	0.756065	0.816573
mmu-miR-128-1-5p	138.3	95.9	79.7	118	92.5	120.8	50.9	68	98.8	70.5	miR-128-1-5p	-0.368309	-0.456308	-0.412308	0.412483	0.853704	0.803329
mmu-miR-19b-3p	251.7	110.6	166.8	222.9	104.7	117.1	179.4	118.4	85.9	177.8	miR-19b-3p	-0.583303	-0.677479	-0.630391	0.57682	0.649372	0.793656
mmu-miR-542-3p	190.5	234.3	314.9	70.6	176	179.8	108.6	86.5	70.7	23.9	miR-542-3p	-0.49312	-2.01157	-1.25235	0.150584	1.20384	0.78495
mmu-miR-221-5p	143.6	198	293.2	214.3	331.2	456.5	148.2	239.5	421.7	254.7	miR-221-5p	0.451593	0.517986	0.48479	0.418242	0.755867	0.768971
mmu-miR-129-5p	150.9	5.1	4	99.3	79.7	87.3	78.6	231.2	202.4	182.9	miR-129-5p	0.647647	1.97035	1.309	0.49273	0.939838	0.763786
mmu-miR-92a-1-5p	896.7	1086.2	1520.9	1280.3	1197.4	1403	558.1	710.6	742.9	1033.7	miR-92a-1-5p	-0.27375	-0.534033	-0.403891	0.271106	1.08889	0.756169
mmu-miR-152-5p	406.9	369.3	324	287.4	304.3	291.6	583.4	578.8	683.5	366.3	miR-152-5p	0.10451	0.599531	0.352021	0.145413	1.1844	0.7447
mmu-miR-26a-5p	10148.3	14944.7	21285.4	12245.6	18709.3	24832.1	20993	18680.5	21730.2	11503.5	miR-26a-5p	0.652198	0.29801	0.475104	1.03687	0.282867	0.744044
mmu-miR-100-5p	552.6	859.9	1237.3	1197	920.5	1409.7	1089.4	1109.5	1970.1	1357	miR-100-5p	0.125999	0.482395	0.304197	0.352387	0.832387	0.717613
mmu-miR-218-5p	448.1	382.9	596.2	171.2	653.9	781.7	594.2	869.1	727.7	217.7	miR-218-5p	0.694029	0.313554	0.503792	0.934951	0.300894	0.696461
mmu-miR-324-3p	82.9	113.4	114.4	49	140.6	127.5	97.1	129.4	102	114.9	miR-324-3p	0.293486	0.227202	0.260344	0.636226	0.564993	0.688089
mmu-miR-365-3p	269.2	277.9	363.3	228.6	376.5	446.8	189.7	397.1	438.5	335.3	miR-365-3p	0.213528	0.504039	0.358784	0.19258	1.24577	0.68616
mmu-miR-25-3p	13032.5	14472.8	10659.8	12051.7	14132.8	14692.8	9339.6	8534.2	10074.8	8300.8	miR-25-3p	-0.00824915	-0.488978	-0.248614	0.00110015	1.829	0.686131
mmu-miR-18a-5p	108.7	73.2	107.6	100.7	92.9	85.8	73.7	91.1	64.3	90.5	miR-18a-5p	-0.314484	-0.363862	-0.339173	0.509313	0.54251	0.67648
mmu-miR-192-5p	1576.9	1072.6	1088.7	1490.1	904.4	1134.5	1157.4	1084.1	1391.9	950.1	miR-192-5p	-0.284041	-0.193465	-0.238753	0.66845	0.37136	0.645237
mmu-miR-128-3p	93.9	138.4	140.6	130.9	150.5	128.3	228.5	136.4	101.2	206.6	miR-128-3p	0.284612	0.0747502	0.179681	0.721309	0.257622	0.640009
mmu-miR-99b-3p	276	224.6	193	215.7	290.2	217	116.7	137.8	96.4	109	miR-99b-3p	0.258777	-0.971855	-0.356539	0.601029	2.83301	0.606516
mmu-miR-15b-5p	494	479.3	697.5	692.7	619.9	711.6	633.4	625.5	783.1	686.8	miR-15b-5p	0.139856	0.229149	0.184503	0.398036	0.622612	0.598028
mmu-miR-210-3p	322.5	195.7	177.1	324.9	272.7	197.7	174.7	155.3	154.2	234	miR-210-3p	-0.295007	-0.544719	-0.419863	0.279673	0.686309	0.58675
mmu-miR-130a-3p	183.1	224.6	269.3	263.1	259	213.3	385.9	258	230.5	309.4	miR-130a-3p	0.18536	0.114543	0.149952	0.430547	0.441119	0.584966
mmu-miR-28a-3p	568.9	496.9	314.9	406.8	446.8	364.7	254	422.5	374.3	376.8	miR-28a-3p	-0.385455	-0.210195	-0.297825	0.508178	0.292769	0.512089
mmu-miR-301b-3p	96.6	141.8	123.6	115.2	97.7	135	110.9	139.6	282.7	142.2	miR-301b-3p	-0.0729198	0.573695	0.250387	0.121061	0.929645	0.502154
mmu-miR-335-3p	82.3	6.8	5.1	100.8	9	7.5	212	253.3	255.4	157.8	miR-335-3p	-0.875775	2.28374	0.703981	0.0120663	1.18777	0.501977
mmu-miR-24-2-5p	95	115.1	206.7	79.2	149.6	197.7	117.8	169.7	189.5	102.3	miR-24-2-5p	0.529178	0.501587	0.515383	0.429151	0.366552	0.494773
mmu-let-7b-5p	952.6	1673.8	1132	587.8	1998.1	1464.9	1165.1	2168.2	1195.1	716.3	let-7b-5p	0.530191	0.237651	0.383921	0.639271	0.202133	0.490709
mmu-miR-298-5p	2480.5	2491.2	3127.7	3573.4	4453.8	4689.3	2719.2	2848.3	2460.9	3531.3	miR-298-5p	0.452243	0.0528745	0.252559	0.767374	0.0268154	0.490219
mmu-miR-221-3p	1935.3	2782.1	2047	1781.8	3837.6	2938	1315.9	3478.9	2697	1902.3	miR-221-3p	0.303428	0.392309	0.347868	0.207772	0.526063	0.442054
mmu-miR-27a-3p	578.4	747.6	1063.1	419.7	1059.7	1514.9	569.2	961.6	1191.9	404.9	miR-27a-3p	0.549548	0.223722	0.386635	0.515354	0.164391	0.431376
mmu-miR-101a-3p	34.3	21.6	18.8	23.2	18.4	29.8	92.1	36.1	23.3	20.2	miR-101a-3p	0.722574	0.198729	0.460652	0.453457	0.133229	0.422677
mmu-miR-30d-3p	136.7	160	295.5	79.2	342.1	525.8	81.4	231.2	230.5	125.2	miR-30d-3p	0.721673	0.343709	0.532691	0.363737	0.249041	0.414228
mmu-miR-125b-1-3p	1982.3	3739	5788	1817.6	6001.3	9527.7	1776.8	3631.9	6753.8	2301	miR-125b-1-3p	0.705885	0.423219	0.564552	0.363064	0.246643	0.413895
mmu-miR-421-3p	311.4	362.4	437.3	396.7	359	370.7	241.7	341.2	379.9	378.2	miR-421-3p	-0.255139	-0.0524944	-0.153817	0.510359	0.0868647	0.407581
mmu-miR-30e-3p	499.3	614.8	469.2	414	514.7	631	289.7	402.2	569.4	273.2	miR-30e-3p	-0.0904416	-0.286648	-0.188545	0.143043	0.482605	0.406731
mmu-let-7e-5p	4324.5	7634.6	4345.7	3987.2	9157.2	4916	3583.2	3973.5	2211.1	2344.6	let-7e-5p	0.328481	-0.661226	-0.166373	0.13804	1.23836	0.40598
mmu-miR-671-3p	271.3	395.3	502.8	188.4	485.5	638.5	229.4	462.8	539.7	251	miR-671-3p	0.313853	0.253257	0.283555	0.30606	0.287035	0.391532
mmu-miR-27b-3p	21174.7	20880.5	40559.6	16864.8	16058.7	25312.5	18733.1	62522	79225.9	24316.9	miR-27b-3p	-0.0960193	1.23181	0.567897	0.287964	0.980096	0.385129
mmu-miR-1249-3p	70.7	130.5	158.9	66.3	72.7	117.1	93.6	51.3	76.3	86	miR-1249-3p	-0.117847	-0.532232	-0.32504	0.0870962	0.561707	0.365252
mmu-miR-143-3p	140309	70575.6	56582	139987	65665.9	61374.4	138924	58492.1	62651.9	84465.2	miR-143-3p	-0.353172	-0.63819	-0.495681	0.140973	0.50757	0.36524
mmu-miR-744-5p	729.4	747.6	734	651	802.5	677.2	661.9	967.1	590.3	1038.8	miR-744-5p	-0.04102	0.199401	0.0791904	0.0246862	0.470226	0.348773
mmu-miR-191-5p	14020.4	18233.4	33509.8	7400.9	17622.3	30418.7	9596.4	36660.1	68409.7	10253.2	miR-191-5p	0.0981728	0.872026	0.485099	0.0640285	0.461455	0.345445
mmu-miR-99b-5p	5222.2	6963	8612.2	10218.3	9805.5	13203.3	8279.2	5534.7	10900.5	7805.2	miR-99b-5p	0.475491	-0.0889356	0.193278	0.944498	0.0321589	0.345093
mmu-miR-148a-3p	478.1	247.9	239.1	408.2	11.8	14.9	21.8	1066.5	1493.1	1479.8	miR-148a-3p	-4.3897	2.02021	-1.18475	4.13194	2.78818	0.344271
mmu-let-7c-5p	7704.7	14261.2	7662.4	6136.5	17038.7	8469.3	9077.8	16341.7	8430.7	6395.8	let-7c-5p	0.510003	0.319315	0.414659	0.387104	0.14643	0.335066
mmu-miR-1843a-5p	68.1	88.5	74.6	69.2	91.1	85	103.6	52.2	51.4	33.5	miR-1843a-5p	0.369964	-0.682665	-0.156351	1.28574	1.82263	0.333448
mmu-miR-350-5p	75.5	68.1	60.4	70.5	105.2	82.8	53.5	51.8	41.8	50.4	miR-350-5p	0.161889	-0.536229	-0.18717	0.296456	2.21123	0.330432
mmu-miR-23b-3p	981.6	820.2	1097.2	767.4	527.5	584	1007.5	2188.6	2332.4	1225.3	miR-23b-3p	-0.412085	1.03221	0.310065	0.71748	1.80755	0.325939
mmu-let-7a-5p	15389.4	25283.7	13266.5	13409.3	22394.6	9675.4	11037.8	21561.1	10741.4	12455.5	let-7a-5p	-0.106671	-0.0165384	-0.0616049	0.280034	0.202696	0.325312
mmu-miR-322-3p	80.2	249.6	391.7	66.3	314.2	306.6	122.1	48.5	51.4	28.3	miR-322-3p	0.463777	-1.99667	-0.766446	0.294874	1.22161	0.316735
mmu-miR-322-5p	755.2	2587	3932.9	834.9	3580	3683.1	1477.3	498.4	401.6	277.6	miR-322-5p	0.65315	-2.1647	-0.755776	0.418772	1.42941	0.312383
mmu-miR-103-3p	3698.5	4405.5	4248.9	2490.1	5557.4	4991.3	2978	4310.6	4096.1	3201.3	miR-103-3p	0.13224	-0.0502171	0.0410115	0.349188	0.123361	0.310646
mmu-miR-30a-3p	707.2	652.9	448.1	583.5	601.5	589.2	340.1	565.9	730.1	464.8	miR-30a-3p	-0.323647	-0.0996566	-0.211652	0.389582	0.0462556	0.284979
mmu-miR-423-5p	734.1	1070.9	1136	1138.1	1322.5	1360.5	962.2	884.9	828.1	1459.1	miR-423-5p	0.121917	-0.109841	0.00603797	0.520126	0.0319835	0.28424
mmu-miR-708-3p	100.3	65.8	79.1	67.7	42.5	37.3	91.7	92.9	110	64.6	miR-708-3p	-0.48126	0.246435	-0.117413	0.693493	0.287285	0.262085
mmu-miR-450a-5p	55.4	118	218.7	51.9	126	160.4	81.7	54.1	53.8	25.4	miR-450a-5p	0.447065	-1.04668	-0.299806	0.21954	0.848948	0.260556
mmu-let-7g-5p	5266.5	5718.6	4190.2	2432.7	8908.6	5563.4	4069.1	6092.8	3532.3	3162.2	let-7g-5p	0.310622	-0.21179	0.049416	0.511931	0.0299159	0.257846
mmu-miR-30a-5p	50554.5	32159.4	24306	49040.7	30548.7	28578.6	39059.7	31541.4	33951.1	36844.7	miR-30a-5p	-0.324239	-0.254094	-0.289167	0.253931	0.165319	0.247736
mmu-miR-25-5p	83.4	135	139.5	126.6	189.7	196.2	78.6	69.8	63.4	94.9	miR-25-5p	0.128853	-0.804585	-0.337866	0.262422	1.34084	0.237732
mmu-miR-149-5p	102.4	213.3	180.5	143.9	312.3	325.2	117.1	101.7	93.2	302.8	miR-149-5p	0.492893	-0.190745	0.151074	0.526523	0.079997	0.210327
mmu-miR-26b-5p	2857.8	4293.2	5354.7	1569.2	5051.1	5569.4	3663.5	5081.2	3572.4	1517.6	miR-26b-5p	0.390969	-0.243527	0.0737211	0.519351	0.0422175	0.196668
mmu-miR-21a-3p	240.1	91.9	421.9	70.6	228.4	435.6	134.8	253.8	142.2	137.1	miR-21a-3p	0.517279	0.0377641	0.277522	0.285163	0.0412506	0.192057
mmu-miR-28a-5p	611.1	410.1	527.8	579.2	554.8	473.6	404.7	518.7	410.4	671.2	miR-28a-5p	-0.22442	-0.0823587	-0.153389	0.342225	0.0133872	0.185216
mmu-miR-106b-5p	180	178.7	278.4	175.5	267.5	279	292.4	207.1	138.1	157.1	miR-106b-5p	0.639805	-0.120203	0.259801	1.27845	0.510154	0.17324
mmu-miR-151-3p	10136.1	12925.5	16112.4	10653.7	13729.9	20446.4	8624.4	10777.3	21617	9844.1	miR-151-3p	0.187707	0.16165	0.174678	0.142482	0.112211	0.172057
mmu-let-7d-3p	1510.4	1909.2	2075.5	1301.9	1682.4	1781.9	1614.6	1590.8	1527.6	1376.2	let-7d-3p	-0.0154563	-0.193258	-0.104357	0.0328802	0.358508	0.163076
mmu-miR-30d-5p	19966.7	18854.5	22996.4	15913.6	25780.2	28143.8	14391.2	20054.5	19773.7	16868.5	miR-30d-5p	0.171244	-0.0428979	0.0641733	0.258362	0.0783345	0.157795
mmu-miR-342-3p	130.4	239.4	239.1	188.4	154.3	196.9	227.1	218.2	238.5	215.5	miR-342-3p	-0.167081	0.0665183	-0.0502816	0.0299304	0.359214	0.152664
mmu-miR-183-5p	2176.5	5601.7	11584.5	1214.3	6614.2	15934	2225.6	3910.2	10417.8	1061	miR-183-5p	0.665163	-0.148221	0.258471	0.289115	0.0126855	0.148849
mmu-miR-151-5p	2663.6	3457.7	4369	3800.4	3828.7	4095.6	3490.9	3356.8	4090.5	3277.5	miR-151-5p	0.0652509	-0.0289387	0.0181561	0.237337	0.0284452	0.146253
mmu-miR-222-3p	7055.6	10028.7	7613.5	9199.7	12134.3	10713.6	5859.2	7133.9	7078.2	12693.7	miR-222-3p	0.119509	0.0365157	0.0780123	0.151817	0.0502735	0.136881
mmu-miR-96-5p	36.4	81.7	101.4	67.7	83.5	102.2	111.7	37.9	41	35	miR-96-5p	0.397777	-0.979383	-0.290803	0.6616	1.08785	0.11624
mmu-miR-21a-5p	204163	144258	150001	227020	169967	173234	218995	164319	153949	251243	miR-21a-5p	0.0718774	0.0649291	0.0684032	0.110176	0.0772845	0.115311
mmu-miR-582-3p	145.1	43.1	36.4	192.7	88.7	100.7	120.1	37.4	42.6	74.9	miR-582-3p	0.121502	-0.934576	-0.406537	0.175285	0.413481	0.106822
mmu-miR-532-5p	1341.6	1317	1023.8	1402.4	1179	1051.7	1606.2	1263.9	1226.4	1512.4	miR-532-5p	-0.0793539	-0.000949507	-0.0401517	0.00758926	0.20007	0.0919448
mmu-miR-15b-3p	140.4	83.9	112.2	110.8	122.7	97	114.4	128.5	108.4	111.2	miR-15b-3p	-0.00861739	0.0533863	0.0223844	0.0183793	0.143564	0.0914226
mmu-miR-423-3p	1178	1627.9	1253.8	1682.6	2000.4	1227	1488.9	1231.6	620.8	2155.3	miR-423-3p	0.0963034	-0.286713	-0.0952046	0.202401	0.227826	0.0900182
mmu-miR-34c-5p	131.4	68.1	103.1	122.3	54.3	69.4	47.5	230.2	298.8	154.8	miR-34c-5p	-0.99981	0.965004	-0.0174034	1.55037	1.62306	0.0794856
mmu-miR-181d-5p	216.4	86.8	75.2	158.3	28.3	18.6	140.2	252.4	284.3	325	miR-181d-5p	-1.54679	1.22115	-0.16282	0.881916	1.4286	0.0700061
mmu-miR-351-5p	879.2	2643.2	3630.5	1026.1	4175.9	6641.9	1189	1148.8	1507.5	705.2	miR-351-5p	0.805639	-0.779375	0.0131321	0.466187	0.463518	0.0548365
mmu-miR-140-3p	2489.4	3937	3901.5	1020.3	3239.4	3796.5	2710.7	2300.9	2788.6	794	miR-140-3p	0.0103349	-0.893036	-0.44135	0.268159	0.312432	0.0541912
mmu-miR-193a-3p	198.4	134.4	174.2	290.3	188.7	149.2	350	141.9	50.6	563.8	miR-193a-3p	0.202605	-0.225205	-0.0113003	0.148725	0.110001	0.0333085
mmu-let-7d-5p	2274.1	3589.3	2566.3	2373.7	4195.7	2142.1	1951.4	4446.9	1844	2669.4	let-7d-5p	0.0729713	0.17954	0.126256	0.0315438	0.0752711	0.0277099
mmu-miR-140-5p	181.5	283.6	299.5	66.3	298.2	243.2	221.7	251	105.2	63.1	miR-140-5p	0.118136	-0.97203	-0.426947	0.347981	0.322575	0.0263693
mmu-miR-181c-5p	320.9	115.1	113.9	425.5	31.1	26.1	472.8	424.4	449	764.4	miR-181c-5p	-1.58488	1.27116	-0.15686	0.534804	1.07892	0.0247309
mmu-miR-669c-5p	136.2	120.2	56.4	109.4	164.2	84.3	119.8	129	67.5	63.8	miR-669c-5p	0.0441062	-0.481803	-0.218848	0.23421	0.269587	0.02203
mmu-miR-101b-3p	1336.8	821.9	825.6	1369.5	1153.1	1089.7	1237.9	1087.8	758.2	1136.5	miR-101b-3p	0.0998144	-0.143746	-0.021966	0.212802	0.141967	0.018023
mmu-miR-148b-3p	245.4	451.5	538.7	174	343.9	487.1	237.4	350.9	438.5	158.5	miR-148b-3p	-0.029776	-0.264912	-0.147344	0.0662723	0.0852296	0.0156436
mmu-miR-296-5p	425.9	313.7	376.9	148.2	503.4	428.1	204.3	282	269.9	181.5	miR-296-5p	0.0322638	-0.525154	-0.246445	0.196884	0.272755	0.0113347
mmu-miR-125a-5p	3149.1	5501.9	4193.6	4293.2	6577.4	6396.6	4953	2963.4	2436	3577.2	miR-125a-5p	0.482488	-0.521688	-0.0196001	1.11494	1.07328	0.00652331
mmu-miR-27b-5p	554.1	707.9	639.4	744.4	395.4	454.2	533.1	963.4	992.7	872.4	miR-27b-5p	-0.558317	0.482828	-0.0377443	1.73037	2.10892	0.00306411
