# Supplementary material for: Endogenous transcripts control miRNA levels and activity in mammalian cells by target-directed miRNA degradation
Source: Nat Commun. 2018 Aug 7;9:3119. doi: 10.1038/s41467-018-05182-9 (PMC6081425; doi:10.1038/s41467-018-05182-9)
Supplement: Supplementary file 9 — Supplementary Data 3 [file 41467_2018_5182_MOESM9_ESM.xlsx]

## Sheet: RNAseq_data
				DESEQ2 analysis of differential expression (MRE KO vs WT) in GROWING CELLS							Expression level (in Transcript Per Million, TPM) in SERUM-STIMULATED CELLS																		Log2Fold Change Vs Queiscent cells (0hrs) in parental cells					Log2Fold Change in MRE KO cells Vs PARENTAL cells at each time point of the time-course
Gene ID	RefSeq mRNA	gene_id	GeneSymbol	median GW TPM	RPKM >1	log2FoldChange MRE_KO1	log2FoldChange MRE_KO2	padj of MRE_KO1	padj of MRE_KO2	common_DEGs	Par_0h TPM	Par_2h TPM	Par_4h TPM	Par_8h TPM	Par_10h TPM	Par_12h TPM	KO1_0h TPM	KO1_2h TPM	KO1_4h TPM	KO1_8h TPM	KO1_10h TPM	KO1_12h TPM	KO2_0h TPM	KO2_2h 3	KO2_4h TPM	KO2_8h TPM	KO2_10h TPM	KO2_12h TPM	2h_log2 vs 0hrs PAR	4h_log2 vs 0hrs PAR	8h_log2 vs 0hrs PAR	10h_log2 vs 0hrs PAR	12h_log2 vs 0hrs PAR	0h MRE1	0h MRE2	2h_MRE1	2h_MRE2	4h_MRE1	4h_MRE2	8h_MRE1	8h_MRE2	10h_MRE1	10h_MRE2	12h_MRE1	12h_MRE2	Target Cons?	CS 8mer 2	HITS-CLIP	HITS-CLIP +TS
ENSMUSG00000079092	NM_031191	18811	Prl2c2	4.39972	3	0.0416411	0.835912	0.932286	0.00419528		0	0.07	0.35	2.89	5.08	7.2	0.17	0.12	2.41	2.87	5.09	4.32	0.07	0.19	0.45	0.75	1.57	1.04	3	5.17	8.18	8.992	9.494	4.17	3	0.7	1.322	2.749	0.354	-0.01	-1.932	0.003	-1.688	-0.736	-2.78	3. NO TG
ENSMUSG00000054342	NM_001163510	16534	Kcnn4	5.29253	3	0.00274424	0.883635	0.993967	0.00313494		0.1	0.52	1.5	0.45	0.66	0.64	0.41	0.86	1.81	1.21	1.09	1.11	0.07	0.55	1.4	0.23	0.31	0.17	2.268	3.779	2.064	2.607	2.563	1.933	-0.459	0.715	0.079	0.269	-0.099	1.407	-0.939	0.715	-1.066	0.785	-1.852	3. NO TG
ENSMUSG00000023913	NM_013737	27226	Pla2g7	4.91172	3	-0.435395	0.765747	0.11833	0.00059926		0.1	0.15	0.47	0.66	1.12	1.37	1.94	0.9	2.04	2.8	3.97	3.48	0.4	0.29	0.54	0.81	1.2	0.64	0.541	2.126	2.607	3.361	3.649	4.148	1.898	2.508	0.907	2.095	0.196	2.068	0.291	1.816	0.099	1.339	-1.086	3. NO TG
ENSMUSG00000024910	NM_009985	13041	Ctsw	1.70079	3	0.00178065	-0.0763434	0.996251	0.836405		0.12	0.45	0.35	0.2	0.23	0.43	0.15	0.26	0.34	0.1	0.48	0.56	0.48	1.09	0.51	1.06	0.7	0.61	1.823	1.469	0.692	0.885	1.759	0.3	1.914	-0.769	1.258	-0.041	0.531	-0.933	2.349	1.03	1.565	0.373	0.495	3. NO TG
ENSMUSG00000096035	NM_001177577	381651	Gm1045	1.20285	3	-0.639974	-0.321643	0.0131298	0.301665		0.12	0.23	0.61	1	1.35	1.66	0.21	0.66	3.46	3.64	3.92	3.13	0.7	2.05	4.33	7.12	6.64	4.61	0.885	2.254	2.958	3.387	3.683	0.759	2.449	1.481	3.102	2.485	2.807	1.854	2.82	1.531	2.29	0.911	1.468	3. NO TG
ENSMUSG00000032221	NM_008613	17427	Mns1	5.89442	3	-0.209901	-0.182239	0.572267	0.516434		0.13	0.23	0.09	0.29	0.29	0.75	0.6	0.4	0.57	0.35	0.87	1.14	0.24	0.32	0.24	0.2	0.61	0.28	0.778	-0.485	1.1	1.1	2.441	2.123	0.837	0.773	0.459	2.536	1.322	0.263	-0.515	1.553	1.047	0.598	-1.39	3. NO TG
ENSMUSG00000023882	NM_011760	22712	Zfp54	5.60357	3	-0.0162315	0.464806	0.968033	0.0123127		0.13	0.17	0.42	0.74	0.56	0.83	0.25	0.16	1.87	1.03	0.54	0.64	0.18	0.19	0.84	0.52	0.39	0.16	0.363	1.619	2.421	2.026	2.585	0.893	0.441	-0.082	0.152	2.128	0.983	0.472	-0.501	-0.052	-0.511	-0.37	-2.305	3. NO TG
ENSMUSG00000009687	NM_001111073	18301	Fxyd5	7.43457	3	0.136126	-0.170699	0.57529	0.353148		0.14	0.82	2.21	3.65	4.37	4.4	0.67	0.6	2.3	3.88	4.81	4.57	0.78	1.67	2.91	4.02	4.56	4.76	2.468	3.888	4.609	4.868	4.878	2.181	2.397	-0.444	1.017	0.057	0.395	0.088	0.139	0.138	0.061	0.055	0.113	3. NO TG
ENSMUSG00000029334	NM_008926	19092	Prkg2	14.7316	3	0.172173	1.12215	0.33558	3.5e-07		0.14	0.5	1.24	2.19	2.85	3.74	0.16	0.92	3.63	2.7	2.47	2.52	0.12	0.55	1.37	0.88	1.15	0.72	1.766	3.059	3.874	4.253	4.644	0.181	-0.206	0.867	0.135	1.542	0.143	0.301	-1.306	-0.206	-1.302	-0.568	-2.361	3. NO TG
ENSMUSG00000068130	NM_001310645	668923	Zfp442	4.32832	3	-0.103663	0.353147	0.740811	0.0957418		0.14	0.02	0.12	0.28	0.34	0.5	0.74	0.33	1.56	0.72	0.62	0.5	0.18	0.2	0.49	0.24	0.26	0.16	-2.322	-0.206	0.951	1.222	1.766	2.322	0.341	3.503	2.807	3.594	1.943	1.332	-0.214	0.848	-0.374	0	-1.585	3. NO TG
ENSMUSG00000025666	NM_138751	192216	Tmem47	4.50581	3	-0.344958	-0.162387	0.288694	0.641987		0.15	0.29	0.6	0.65	0.19	0.33	0.64	1.48	6.18	3.16	1.53	1.18	0.5	1.31	4.66	3.42	2.23	0.98	0.907	1.931	2.044	0.322	1.087	2.022	1.672	2.312	2.138	3.343	2.937	2.264	2.378	2.945	3.485	1.807	1.542	2. NCS
ENSMUSG00000102418	NM_012009	26904	Sh2d1b1	4.24467	3	0.00906316	0.663648	0.986784	0.0315228		0.15	1.6	2.95	5.39	5.3	6.32	0.11	1.24	2.82	3.01	3.55	3.47	0.07	1.38	3.82	2.32	2.39	2.29	3.331	4.209	5.077	5.053	5.306	-0.415	-1	-0.365	-0.212	-0.065	0.372	-0.838	-1.213	-0.577	-1.146	-0.863	-1.461	3. NO TG
ENSMUSG00000030641	NM_001080995	74041	Ddias	11.6106	3	0.130886	0.00945427	0.481298	0.961674		0.16	0.17	0.25	1.08	0.78	1.43	0.47	0.3	0.86	0.96	1.05	1.36	0.29	0.35	0.96	1.11	1.43	0.94	0.082	0.613	2.681	2.216	3.082	1.497	0.819	0.784	1	1.743	1.899	-0.168	0.039	0.424	0.866	-0.072	-0.6	3. NO TG
ENSMUSG00000023206	NM_001271497	16169	Il15ra	2.91275	3	0.196543	-0.338636	0.589279	0.243004		0.16	0.26	0.6	0.13	0.17	0.24	0.36	1.02	1.61	0.71	1.03	0.79	0.34	1.59	2.27	1.26	1.43	0.76	0.667	1.843	-0.28	0.082	0.556	1.122	1.042	1.932	2.567	1.409	1.902	2.363	3.181	2.531	3	1.678	1.623	2. NCS
ENSMUSG00000025997	NM_011770	22779	Ikzf2	2.34772	3	-0.0559365	-0.724653		0.0186951		0.17	0.09	0.22	0.18	0.19	0.33	0.24	0.23	0.71	0.79	0.76	0.79	0.33	0.66	1.23	1.57	1.88	1.21	-0.848	0.354	0.078	0.152	0.918	0.474	0.918	1.263	2.744	1.646	2.431	2.074	3.056	1.945	3.24	1.234	1.843	1. CS TG
ENSMUSG00000040289	NM_010423	15213	Hey1	1.16146	3	-0.0645808	-0.473773	0.892221	0.145571		0.17	0.13	0.12	0.46	0.99	1.06	0.17	0.14	0.39	0.47	1.18	1.23	0.41	0.73	0.77	1.47	2.31	1.86	-0.363	-0.469	1.385	2.474	2.572	0	1.222	0.1	2.402	1.621	2.585	0.03	1.655	0.251	1.214	0.213	0.805	3. NO TG
ENSMUSG00000030031	NM_001008785	243574	Kbtbd8	6.15116	3	0.205903	-0.129252	0.369602	0.599245		0.18	0.11	0.3	0.75	0.65	0.9	0.05	0.28	1.3	1.13	0.99	0.89	0.09	0.28	0.98	1.17	0.95	0.58	-0.663	0.706	2	1.796	2.26	-1.663	-0.926	1.273	1.273	2.079	1.675	0.585	0.635	0.599	0.541	-0.016	-0.625	2. NCS
ENSMUSG00000039395	NM_001005423	381269	Mreg	1.12067	3	-0.13192	-0.753375	0.749702	0.0074218		0.18	0.32	0.72	1.27	1.34	1.33	0.18	0.15	0.9	0.58	1.06	1.4	0.49	0.68	1.22	1	2.17	2.57	0.796	1.942	2.752	2.829	2.818	0	1.396	-1.044	1.064	0.318	0.753	-1.117	-0.342	-0.335	0.691	0.073	0.945	3. NO TG
ENSMUSG00000054626	NM_001291747	22441	Xlr	1.17954	3	-0.220191	-1.40651	0.405121	7.5e-07		0.18	0.11	0.08	0.21	0.28	0.31	1.31	1.63	1.35	1.74	1.83	1.46	6.35	9.33	9.32	7.53	9.72	8.61	-0.663	-1.078	0.212	0.61	0.752	2.796	5.065	3.773	6.282	3.918	6.696	2.992	5.099	2.666	5.068	2.2	4.752	3. NO TG
ENSMUSG00000060336	NM_001142411	245174	Zfp937	3.50716	3	-0.32538	0.292487	0.0803332	0.0813215		0.18	0.11	0.14	0.38	0.37	0.41	0.46	0.32	1.16	0.44	0.39	0.41	0.17	0.18	0.38	0.3	0.28	0.15	-0.663	-0.341	1.037	1	1.144	1.307	-0.078	1.459	0.663	2.963	1.379	0.206	-0.331	0.074	-0.39	0	-1.392	2. NCS
ENSMUSG00000047735	NM_010156	209086	Samd9l	1.76213	3	-0.948079	-1.01252	4.75e-05	0.000103818	DOWN	0.19	0.14	0.11	0.13	0.16	0.16	1.26	1.8	1.64	0.44	0.29	0.25	0.56	1.02	1.18	0.33	0.25	0.05	-0.415	-0.737	-0.515	-0.234	-0.234	2.667	1.511	3.593	2.78	3.781	3.31	1.684	1.28	0.819	0.613	0.613	-1.503	3. NO TG
ENSMUSG00000007989	NM_021458	14365	Fzd3	1.28512	3	-0.949685	-0.981605	3.95e-05	0.000151774	DOWN	0.2	0.25	0.31	0.36	0.37	0.54	0.5	0.49	1.36	0.75	0.82	0.89	0.67	0.83	1.56	1.12	1.31	0.86	0.308	0.608	0.817	0.856	1.389	1.28	1.695	0.943	1.692	2.098	2.295	1.038	1.611	1.127	1.796	0.71	0.662	1. CS TG	CS 8mer	HITS-CLIP	TS7+HITS
ENSMUSG00000024511	NM_001082553	80718	Rab27b	3.07221	3	-0.328184	0.123782	0.300328	0.516833		0.2	0.11	0.31	0.48	0.57	0.54	0.62	0.41	1.03	0.84	0.64	0.56	0.47	0.56	0.74	0.59	0.51	0.23	-0.807	0.608	1.222	1.466	1.389	1.585	1.193	1.807	2.248	1.7	1.229	0.795	0.292	0.164	-0.158	0.052	-1.196	1. CS TG	CS 8mer
ENSMUSG00000070313	NM_001033325	235973	A630095E13Rik	3.3851	3	-0.142281	-0.509054	0.719368	0.10304		0.2	0.85	0.4	0.99	0.66	0.82	1.35	0.96	1.73	1.45	1.98	0.8	4.26	5.51	5.14	4.56	5.34	2.95	2.034	0.965	2.252	1.674	1.983	2.695	4.346	0.174	2.682	2.085	3.651	0.546	2.192	1.571	2.997	-0.035	1.834	3. NO TG
ENSMUSG00000066000	NM_145078	112422	Zfp979	19.6959	3	0.40464	1.20716	0.171027	2.5e-05		0.2	0.26	0.51	1.11	0.99	2.04	0.68	1.33	3.07	2.03	2.51	2.37	0.18	0.36	0.69	0.46	0.51	0.39	0.363	1.308	2.415	2.252	3.287	1.716	-0.144	2.311	0.455	2.566	0.429	0.865	-1.253	1.333	-0.943	0.215	-2.358	3. NO TG
ENSMUSG00000063632	NM_009234	20666	Sox11	4.88541	3	-0.132992	-0.321911	0.720961	0.358538		0.21	0.25	0.27	0.53	0.69	0.83	0.45	0.36	0.79	1.12	2.08	2.61	0.93	1.22	1.51	2.41	4.03	3.31	0.241	0.348	1.295	1.67	1.933	1.064	2.095	0.509	2.242	1.515	2.441	1.065	2.164	1.578	2.529	1.641	1.983	1. CS TG	CS 8mer
ENSMUSG00000037624	NM_001159850	16526	Kcnk2	1.47636	3	-0.652501	-1.7352	0.0109353	1.55e-15	DOWN	0.21	0.12	0.66	1.32	2.6	2.58	0.6	0.3	2.11	2.34	2.57	2.57	5.62	3.42	2.33	2.23	3.04	2.45	-0.759	1.607	2.596	3.568	3.557	1.471	4.678	1.254	4.722	1.662	1.804	0.821	0.752	-0.017	0.225	-0.006	-0.074	3. NO TG
ENSMUSG00000078185	NM_021350	12663	Chml	8.05104	3	0.037239	0.617813	0.903928	1.59e-06		0.21	0.27	0.78	1.38	0.59	0.92	0.26	0.38	2.11	0.86	0.77	0.78	0.08	0.44	1.05	0.39	0.43	0.2	0.348	1.844	2.66	1.447	2.08	0.295	-1.29	0.478	0.684	1.424	0.424	-0.676	-1.797	0.379	-0.447	-0.235	-2.147	2. NCS
ENSMUSG00000027985	NM_001276402	16842	Lef1	1.3762	3	-0.400519	-0.0577038	0.198037	0.870001		0.21	0.69	1.5	0.99	0.94	0.74	0.42	1.13	2	0.97	1.37	0.99	0.21	0.66	1.21	0.64	0.67	0.54	1.67	2.779	2.184	2.11	1.769	0.967	0	0.704	-0.063	0.413	-0.308	-0.029	-0.621	0.539	-0.482	0.415	-0.447	3. NO TG
ENSMUSG00000079065	NM_001166581	100042165	BC005561	7.21007	3	-0.152199	-0.0754265	0.597031	0.633069		0.22	0.26	0.41	0.66	0.51	0.59	0.36	0.4	1.1	0.49	0.4	0.4	0.14	0.29	0.75	0.39	0.35	0.22	0.231	0.869	1.543	1.177	1.383	0.686	-0.617	0.603	0.152	1.402	0.856	-0.422	-0.744	-0.343	-0.531	-0.549	-1.383	3. NO TG
ENSMUSG00000048960	NM_029525	109294	Prex2	3.20396	3	-0.0793173	-0.525047	0.850188	0.0975791		0.22	0.16	0.23	0.26	0.25	0.46	0.29	0.3	0.59	0.36	0.45	0.45	0.67	0.78	0.99	0.88	1.01	0.67	-0.436	0.061	0.231	0.177	1.031	0.383	1.564	0.867	2.216	1.322	2.059	0.455	1.721	0.823	1.972	-0.031	0.533	3. NO TG
ENSMUSG00000038963	NM_148933	108115	Slco4a1	1.4876	3	-0.141191	-1.65252	0.57971	5.5e-11		0.22	0.45	1.12	9.07	8.68	7.31	0.71	1.02	1.24	1.21	2.4	2.74	0.34	1.37	2.2	1.76	2.81	3.47	1	2.297	5.303	5.24	4.992	1.646	0.606	1.163	1.585	0.146	0.968	-2.896	-2.359	-1.85	-1.624	-1.412	-1.073	3. NO TG
ENSMUSG00000027508	NM_001195031	94212	Pag1	1.57935	3	-0.125243	-0.647349	0.70719	0.0194584		0.23	0.16	0.19	0.36	0.25	0.28	0.5	0.13	0.6	1	0.82	0.93	0.44	0.25	0.48	0.85	1.18	0.78	-0.497	-0.263	0.624	0.115	0.273	1.087	0.907	-0.28	0.613	1.609	1.293	1.449	1.217	1.675	2.194	1.697	1.446	3. NO TG		HITS-CLIP
ENSMUSG00000047261	NM_008083	14432	Gap43	9.18632	3	0.18064	-0.403118	0.62952	0.214067		0.23	0.34	0.65	1.15	2.24	2.29	1.33	0.35	1.45	2.18	2.91	2.63	6.47	5.29	11.3	14.87	19.79	17.97	0.544	1.459	2.273	3.229	3.261	2.481	4.755	0.041	3.921	1.145	4.099	0.917	3.681	0.376	3.138	0.199	2.967	3. NO TG
ENSMUSG00000079555	NM_146159	231123	Haus3	14.2542	3	0.0643897	0.116133	0.785682	0.349598		0.23	0.13	0.56	1.01	1.12	1.6	0.61	0.54	1.76	1.53	1.84	1.97	0.37	0.54	1.49	1.28	1.66	0.71	-0.778	1.248	2.087	2.235	2.746	1.369	0.663	1.974	1.974	1.635	1.396	0.594	0.339	0.711	0.564	0.298	-1.161	3. NO TG
ENSMUSG00000074340	NM_007696	12659	Ovgp1	1.5668	3	-0.244606	-0.104587	0.496131	0.801929		0.23	0.16	0.83	1.33	0.73	0.92	0.6	0.09	0.28	0.41	0.34	0.3	0.33	0.17	0.35	0.23	0.34	0.27	-0.497	1.807	2.481	1.624	1.954	1.346	0.503	-0.766	0.082	-1.534	-1.222	-1.674	-2.481	-1.08	-1.08	-1.585	-1.732	3. NO TG
ENSMUSG00000027737	NM_011990	26570	Slc7a11	1.76676	3	-0.218696	-0.347247		0.315854		0.24	0.34	1.08	1.53	0.54	0.5	0.5	0.35	1.13	0.49	0.28	0.24	0.36	0.63	0.63	0.29	0.36	0.23	0.485	2.124	2.623	1.138	1.029	1.029	0.566	0.041	0.871	0.065	-0.768	-1.623	-2.36	-0.923	-0.572	-1.029	-1.087	1. CS TG	CS 8mer	HITS-CLIP	TS7+HITS
ENSMUSG00000022802	NM_172823	239833	Lmln	2.77597	3	0.0703282	-0.00519446	0.884626	0.988203		0.24	0.22	0.4	0.51	0.92	1.16	0.24	0.13	0.68	0.27	0.62	0.72	0.34	0.28	0.55	0.59	1.12	0.57	-0.12	0.714	1.057	1.895	2.227	0	0.485	-0.716	0.334	0.751	0.45	-0.893	0.206	-0.562	0.281	-0.681	-1.012	1. CS TG	CS 8mer
ENSMUSG00000056383	NM_001199330	233168	AI987944	7.5105	3	0.159688	0.261965	0.516562	0.10616		0.24	0.11	0.17	0.45	0.67	0.98	0.53	0.12	1.33	0.58	0.61	0.52	0.28	0.25	0.65	0.36	0.44	0.06	-1.059	-0.474	0.88	1.444	1.986	1.111	0.214	0.115	1.115	2.896	1.874	0.359	-0.314	-0.133	-0.596	-0.901	-3.822	3. NO TG		HITS-CLIP
ENSMUSG00000048279	NM_172809	50720	Sacs	7.25988	3	0.0168162	-0.0905532	0.941293	0.676275		0.24	0.39	1.04	1.66	0.72	0.97	0.4	1.12	3.7	1.12	0.88	0.87	0.26	1.24	3.36	1.32	0.87	0.5	0.678	2.07	2.74	1.546	1.971	0.714	0.111	1.498	1.644	1.821	1.682	-0.564	-0.328	0.286	0.27	-0.155	-0.942	2. NCS		HITS-CLIP
ENSMUSG00000054555	NM_007400	11489	Adam12	10.8751	3	-0.070144	-0.299114	0.863619	0.362734		0.24	0.36	2	4.22	4.61	4.89	0.82	0.47	4.62	7.62	6.86	7.01	2.39	2.24	7.7	11.17	12.08	9.76	0.566	3.007	4.081	4.208	4.293	1.731	3.263	0.376	2.604	1.204	1.94	0.851	1.402	0.572	1.388	0.519	0.996	1. CS TG
ENSMUSG00000092060	NM_001164806	666938	Bend4	2.09298	3	-1.43732	-1.78032	6.22e-18	1.53e-28	DOWN	0.24	0.36	0.71	1.03	0.82	1.04	1.45	0.81	3.31	2.57	2.73	3.32	1.32	1.46	3	2.62	3.31	2.53	0.566	1.526	2.057	1.731	2.07	2.546	2.411	1.148	1.99	2.205	2.064	1.311	1.338	1.723	2	1.665	1.274	3. NO TG
ENSMUSG00000027843	NM_008979	19260	Ptpn22	4.32998	3	-0.0166669	-0.0676764	0.971906	0.881006		0.24	0.22	0.78	1	1	1.88	0.85	0.44	2.58	1.23	1.77	1.51	0.25	0.73	2.05	2.19	2.9	3.4	-0.12	1.66	2.014	2.014	2.918	1.782	0.057	0.968	1.686	1.713	1.383	0.296	1.123	0.818	1.527	-0.314	0.851	3. NO TG
ENSMUSG00000045328	NM_173762	229841	Cenpe	30.6035	3	0.109843	-0.0374612	0.314276	0.676275		0.25	0.2	0.29	0.57	0.54	0.97	1.07	0.93	2.2	1.15	0.87	0.84	0.59	1.01	2.08	1.18	1.13	0.54	-0.308	0.206	1.158	1.081	1.914	2.054	1.206	2.162	2.28	2.881	2.8	1	1.037	0.678	1.052	-0.205	-0.833	3. NO TG
ENSMUSG00000048388	NM_175514	241520	Fam171b	1.62148	3	-0.759263	0.473742	0.0029008	0.0869766		0.25	0.29	0.37	0.58	0.52	0.62	2.02	1.34	2.48	1.2	0.78	0.92	0.72	0.76	0.56	0.37	0.45	0.29	0.206	0.547	1.182	1.027	1.277	2.965	1.489	2.17	1.36	2.712	0.585	1.036	-0.635	0.576	-0.204	0.562	-1.07	3. NO TG
ENSMUSG00000034206	NM_001159369	77782	Polq	10.1335	3	-0.0165563	-0.462583	0.949076	1.24e-08		0.25	0.16	0.26	0.41	0.44	1.11	0.33	0.24	0.62	0.77	1.35	2.1	0.38	0.61	0.94	1.54	2.28	1.7	-0.613	0.054	0.692	0.791	2.107	0.387	0.585	0.556	1.867	1.222	1.815	0.893	1.884	1.596	2.347	0.914	0.61	3. NO TG
ENSMUSG00000063531	NM_011348	20349	Sema3e	1.25366	3	-0.567938	-0.606798	0.0446907	0.0544577		0.25	0.31	0.44	0.89	0.66	0.6	2.21	1.72	3.88	3.05	2.8	2.83	1.61	1.78	2.79	2.24	3.03	2.09	0.3	0.791	1.791	1.366	1.23	3.094	2.639	2.435	2.484	3.112	2.637	1.766	1.322	2.068	2.182	2.219	1.784	3. NO TG
ENSMUSG00000024803	NM_013468	107765	Ankrd1	11.6814	3	-0.0280879	0.82125	0.951047	0.00335985		0.26	0.58	0.29	1.06	1.06	1.46	0.57	0.9	3.43	2.67	2.35	2.33	0.24	0.59	0.83	0.78	1.01	0.77	1.128	0.152	1.987	1.987	2.445	1.103	-0.111	0.625	0.024	3.519	1.485	1.325	-0.438	1.141	-0.069	0.671	-0.914	2. NCS
ENSMUSG00000079008	NM_001142410	100216455	Gm14124	7.71389	3	-0.117979	1.48658	0.740979	5.78e-10		0.26	0.26	0.34	0.78	0.53	0.6	0.6	0.86	3.08	1.26	1.14	0.81	0.19	0.33	0.83	0.4	0.29	0.11	0	0.374	1.549	1	1.176	1.176	-0.433	1.688	0.333	3.142	1.263	0.685	-0.946	1.091	-0.848	0.427	-2.346	3. NO TG
ENSMUSG00000002797	NM_026637	110175	Ggct	4.30115	3	0.0426835	0.0086942	0.933639	0.982692		0.27	0.5	0.34	0.7	1.72	2.38	0.63	0.17	0.61	1.4	1.55	1.94	0.7	0.47	1	1.51	2.51	1.76	0.865	0.322	1.342	2.627	3.094	1.193	1.342	-1.503	-0.087	0.825	1.529	0.99	1.098	-0.149	0.543	-0.294	-0.433	3. NO TG
ENSMUSG00000049929	NM_175271	78134	Lpar4	3.38853	3	-0.0824973	-0.200877	0.863619	0.519519		0.28	0.17	0.09	0.19	0.25	0.3	0.53	0.39	0.18	0.08	0.17	0.22	1.06	0.53	0.24	0.2	0.36	0.2	-0.688	-1.536	-0.536	-0.158	0.096	0.897	1.883	1.152	1.585	0.926	1.322	-1.152	0.07	-0.531	0.509	-0.431	-0.562	3. NO TG
ENSMUSG00000044005	NM_001033264	216456	Gls2	1.73746	3	0.0219056	-0.164744	0.965475	0.665548		0.29	0.48	0.5	0.24	0.6	1.28	0.44	0.54	0.47	0.4	1.05	1.14	0.55	0.56	0.3	0.64	1.01	0.9	0.708	0.766	-0.263	1.024	2.104	0.585	0.9	0.167	0.218	-0.087	-0.718	0.714	1.379	0.797	0.742	-0.166	-0.503	3. NO TG
ENSMUSG00000026068	NM_010553	16174	Il18rap	3.58366	3	-0.0805962	0.411972	0.821987	0.050396		0.29	0.47	1.2	1.36	2.16	2.77	0.74	0.93	1.29	1.73	1.57	1.65	0.74	1.4	1.47	1.54	1.48	0.95	0.678	2.012	2.191	2.855	3.212	1.322	1.322	0.97	1.555	0.104	0.291	0.345	0.178	-0.458	-0.542	-0.744	-1.534	3. NO TG
ENSMUSG00000026039	NM_199007	68549	Sgol2a	18.2545	3	0.103564	0.270528	0.477653	0.0275094		0.29	0.23	0.24	0.65	0.57	1.09	0.61	0.52	1.59	0.78	0.96	1.16	0.28	0.41	1.38	0.66	0.83	0.45	-0.322	-0.263	1.138	0.951	1.874	1.047	-0.049	1.143	0.807	2.678	2.475	0.259	0.022	0.742	0.534	0.089	-1.258	3. NO TG
ENSMUSG00000034653	NM_001163013	240255	Ythdc2	5.19923	3	-0.370663	-0.474208	0.156027	0.0111328		0.29	0.3	0.49	0.37	0.44	0.54	0.41	0.82	2.02	1.14	0.94	0.87	0.44	0.7	1.29	1.06	0.8	0.52	0.047	0.737	0.341	0.585	0.874	0.485	0.585	1.421	1.196	2.021	1.379	1.598	1.494	1.078	0.848	0.678	-0.053	2. NCS
ENSMUSG00000052512	NM_001111016	78286	Nav2	2.13078	3	0.171679	-0.348663	0.607569	0.0642873		0.3	0.66	1.96	2.06	1.63	1.63	0.33	0.62	2.32	1.36	1.27	1.02	0.41	1.23	2.33	1.69	1.32	1.05	1.112	2.668	2.739	2.403	2.403	0.133	0.438	-0.089	0.888	0.242	0.248	-0.595	-0.284	-0.358	-0.302	-0.671	-0.63	3. NO TG
ENSMUSG00000067219	NM_001081205	70701	Nipal1	8.23726	3	-0.195856	-0.146513	0.521769	0.61526		0.3	1.71	4.26	6.73	2.51	3.63	0.8	5.96	10.55	7.78	5.19	5.96	0.86	7.39	9.6	8	6.96	5.44	2.472	3.784	4.442	3.023	3.554	1.386	1.489	1.795	2.105	1.306	1.17	0.209	0.249	1.045	1.468	0.714	0.582	1. CS TG
ENSMUSG00000069793	NM_172796	237886	Slfn9	9.67208	3	-0.294472	-0.457027	0.178956	0.00613229		0.31	0.52	0.4	1.22	1.34	3.42	0.87	0.43	0.94	1.62	3.64	4.57	1	1.2	1.46	1.97	3.45	2.57	0.728	0.358	1.943	2.077	3.422	1.459	1.658	-0.268	1.191	1.212	1.842	0.406	0.687	1.435	1.358	0.417	-0.411	3. NO TG
ENSMUSG00000068134	NM_023266	104348	Zfp120	8.2805	3	-0.00608073	0.335622	0.985238	0.0385386		0.31	0.22	0.35	0.7	0.65	1.06	0.76	0.64	1.89	0.78	0.96	0.66	0.39	0.5	0.97	0.54	0.47	0.22	-0.476	0.17	1.15	1.044	1.741	1.267	0.322	1.499	1.149	2.4	1.445	0.154	-0.368	0.556	-0.459	-0.675	-2.218	2. NCS
ENSMUSG00000024268	NM_001146292	108013	Celf4	5.03115	3	0.0187251	0.244144	0.952429	0.110544		0.32	1.35	3.78	2.87	2.24	2.59	0.77	1.58	6.09	4.08	2.92	2.78	0.44	1.37	4.11	3.56	3.21	2.39	2.043	3.522	3.126	2.769	2.978	1.241	0.447	0.225	0.021	0.687	0.12	0.506	0.31	0.381	0.517	0.102	-0.115	1. CS TG	CS 8mer
ENSMUSG00000062949	NM_001001798	320940	Atp11c	11.3977	3	0.0237211	0.131455	0.913257	0.33375		0.33	0.33	0.69	1.18	0.57	0.78	0.65	0.97	2.86	1.42	1.04	0.98	0.28	0.54	1.4	0.75	0.8	0.45	0	1.042	1.807	0.771	1.216	0.957	-0.229	1.527	0.694	2.036	1.01	0.265	-0.647	0.856	0.482	0.326	-0.78	3. NO TG
ENSMUSG00000052137	NM_198957	77604	Rbm12b2	5.76878	3	-0.0265838	-0.00650763	0.940015	0.978562		0.33	0.25	0.9	1.17	1.19	1.46	0.61	0.77	2.48	1.12	1.29	1.07	0.31	0.74	1.63	1.11	1.41	0.77	-0.387	1.42	1.795	1.819	2.112	0.867	-0.087	1.585	1.528	1.452	0.85	-0.062	-0.075	0.115	0.243	-0.445	-0.914	3. NO TG
ENSMUSG00000007827	NM_001081112	232339	Ankrd26	9.23457	3	0.0842765	-0.204388	0.642058	0.0413045		0.34	0.25	0.42	0.65	1.03	1.5	0.67	0.53	1.11	1.04	1.08	1.39	0.4	0.57	1.09	1.08	1.51	0.78	-0.429	0.297	0.915	1.571	2.109	0.958	0.228	1.054	1.158	1.381	1.355	0.67	0.724	0.068	0.547	-0.109	-0.935	3. NO TG
ENSMUSG00000033952	NM_009791	12316	Aspm	17.9774	3	-0.095299	0.0983576	0.725791	0.474386		0.34	0.27	0.18	0.56	0.6	1.04	1.01	0.78	1.28	0.92	0.56	0.53	0.47	0.42	0.77	0.68	0.61	0.28	-0.322	-0.881	0.704	0.801	1.585	1.543	0.456	1.496	0.619	2.763	2.037	0.706	0.276	-0.098	0.023	-0.959	-1.856	3. NO TG
ENSMUSG00000041147	NM_001081001	12190	Brca2	12.5609	3	0.202316	0.274756	0.40128	0.191564		0.34	0.23	0.2	0.16	0.45	1.09	0.44	0.21	0.29	0.32	0.66	0.79	0.33	0.33	0.23	0.27	0.52	0.48	-0.544	-0.737	-1.042	0.394	1.652	0.363	-0.042	-0.126	0.503	0.515	0.193	0.957	0.72	0.543	0.204	-0.459	-1.167	2. NCS
ENSMUSG00000022865	NM_001025192	13052	Cxadr	2.7016	3	-0.0638037	-0.566599		0.074659		0.34	0.58	0.94	2.28	1.98	2.08	0.59	0.39	0.92	0.72	0.64	0.8	1.98	2.3	2.84	1.59	2.14	1.42	0.753	1.441	2.71	2.507	2.578	0.778	2.507	-0.561	1.969	-0.031	1.585	-1.649	-0.517	-1.614	0.112	-1.368	-0.547	2. NCS
ENSMUSG00000024795	NM_183046	240641	Kif20b	25.7526	3	-0.00625565	0.0333872	0.973741	0.768314		0.34	0.22	0.31	0.72	0.59	1.2	1.03	0.7	1.66	1.13	1.54	1.55	0.42	0.54	1.83	1.14	1.24	0.67	-0.606	-0.129	1.061	0.778	1.79	1.571	0.297	1.626	1.258	2.384	2.524	0.643	0.656	1.369	1.059	0.367	-0.831	3. NO TG
ENSMUSG00000020407	NM_001159401	22271	Upp1	4.72663	3	-0.277848	-0.0408919	0.42062	0.928877		0.34	0.58	1.87	4.55	4.68	4.97	0.79	1.31	4.51	8.52	8.5	7.89	0.38	0.88	2.57	3.4	2.86	3.11	0.753	2.425	3.704	3.744	3.831	1.193	0.156	1.162	0.593	1.266	0.457	0.904	-0.419	0.86	-0.709	0.666	-0.675	3. NO TG
ENSMUSG00000026646	NM_022724	64707	Suv39h2	13.1479	3	0.372928	0.412489	0.0147048	0.000397118		0.35	0.58	1.34	2.17	1.84	2.86	0.4	0.3	1.58	2.12	2.27	2.38	0.27	0.85	1.46	1.95	2.28	1.93	0.713	1.907	2.598	2.361	2.995	0.188	-0.363	-0.928	0.544	0.236	0.123	-0.033	-0.153	0.302	0.308	-0.264	-0.565	1. CS TG	CS 8mer
ENSMUSG00000027959	NM_001289568	72776	Sass6	9.6607	3	-0.00744752	-0.343004	0.984821	0.0011174		0.35	0.37	0.31	0.92	1	1.84	0.8	0.46	0.82	1.03	1.56	2.1	0.64	0.61	1.04	1.22	2.19	1.64	0.078	-0.17	1.369	1.488	2.361	1.17	0.852	0.307	0.706	1.375	1.714	0.161	0.403	0.636	1.123	0.19	-0.165	3. NO TG
ENSMUSG00000044501	NM_145484	224598	Zfp758	5.34947	3	0.0824138	0.313886	0.831134	0.108203		0.35	0.08	0.39	1.1	0.64	0.88	0.45	0.38	1.06	0.57	0.56	0.56	0.21	0.19	0.58	0.31	0.36	0.25	-2	0.152	1.624	0.852	1.306	0.354	-0.71	2.115	1.152	1.42	0.561	-0.936	-1.794	-0.189	-0.813	-0.643	-1.775	3. NO TG
ENSMUSG00000026413	NM_001313701	18772	Pkp1	8.14816	3	0.0174716	-0.240223	0.966501	0.301665		0.36	1.9	7.85	3.88	2.53	3.16	1.13	2.48	12.04	9.9	7.25	5.94	1.29	5.8	15.14	9.53	6.48	5.06	2.368	4.409	3.394	2.779	3.099	1.623	1.813	0.383	1.605	0.616	0.947	1.349	1.294	1.515	1.353	0.908	0.678	3. NO TG
ENSMUSG00000095990	NM_011765	22759	Zfp97	8.84151	3	0.101392	0.336054	0.650885	0.0150212		0.36	0.31	0.3	0.56	0.56	0.89	0.47	0.76	1.87	0.75	0.88	0.69	0.33	0.43	0.79	0.53	0.59	0.26	-0.209	-0.255	0.623	0.623	1.282	0.376	-0.122	1.267	0.459	2.6	1.368	0.415	-0.078	0.643	0.074	-0.363	-1.737	3. NO TG
ENSMUSG00000026648	NM_001110214	227525	Dclre1c	2.2987	3	0.148343	0.438455	0.623966	0.0321962		0.37	0.37	0.41	0.96	1.08	1.05	0.43	0.24	0.58	0.5	0.42	0.42	0.35	0.43	0.37	0.53	0.37	0.33	0	0.144	1.352	1.52	1.48	0.212	-0.078	-0.604	0.212	0.49	-0.144	-0.927	-0.845	-1.342	-1.52	-1.302	-1.64	3. NO TG
ENSMUSG00000027173	NM_144804	211896	Depdc7	1.21753	3	-0.52604	-0.574136	0.0612135	0.0517166		0.37	0.29	0.35	0.51	0.65	1.31	0.99	0.4	0.76	1	1.66	1.47	0.73	0.53	0.57	0.65	0.88	0.64	-0.341	-0.078	0.453	0.796	1.796	1.396	0.962	0.451	0.848	1.097	0.688	0.958	0.344	1.339	0.431	0.165	-1.022	3. NO TG
ENSMUSG00000009207	NM_001110209	69605	Lnpk1	7.64741	3	0.301369	0.35199	0.0846119	0.000292016		0.37	0.33	0.5	0.96	0.91	1.15	0.44	0.33	0.98	0.89	0.99	0.96	0.23	0.33	0.82	0.75	0.89	0.58	-0.16	0.424	1.352	1.276	1.61	0.244	-0.663	0	0	0.957	0.703	-0.108	-0.352	0.12	-0.032	-0.258	-0.975	3. NO TG
ENSMUSG00000074519	NM_001177399	626848	Zfp971	5.94275	3	-0.170369	0.189709	0.431632	0.286997		0.37	0.31	0.34	0.47	0.87	0.99	0.49	0.57	1.5	0.89	0.96	0.71	0.35	0.65	1.16	0.5	0.69	0.37	-0.248	-0.119	0.337	1.212	1.396	0.396	-0.078	0.858	1.044	2.109	1.741	0.907	0.087	0.14	-0.33	-0.474	-1.396	3. NO TG
ENSMUSG00000087141	NM_001134480	433022	Plcxd2	4.33674	3	0.214269	-0.647357	0.555973	0.000121727		0.38	1.18	2.46	8.33	3.37	3.49	0.51	1.09	3.87	3.16	1.98	2.25	0.89	2.02	3.18	5.58	6.45	4.89	1.609	2.663	4.419	3.115	3.166	0.415	1.206	-0.113	0.771	0.652	0.369	-1.396	-0.577	-0.764	0.935	-0.631	0.485	1. CS TG		HITS-CLIP	TS7+HITS
ENSMUSG00000040594	NM_023146	66011	Ranbp17	1.06175	3	-0.793008	-1.22689	0.000713996	9.89e-08	DOWN	0.38	0.29	0.28	0.23	0.23	0.35	0.85	0.8	0.6	0.53	0.72	0.99	1.56	1.7	1.21	0.95	0.99	1.06	-0.379	-0.427	-0.7	-0.7	-0.115	1.141	2.009	1.433	2.511	1.073	2.073	1.17	2	1.605	2.059	1.474	1.572	3. NO TG
ENSMUSG00000056919	NM_199316	382090	Cep162	8.26177	3	-0.301059	0.0550107	0.0623348	0.75795		0.38	0.24	0.23	0.55	0.81	1.16	0.84	0.42	0.56	0.6	1.05	1.08	0.39	0.18	0.29	0.43	0.81	0.53	-0.642	-0.7	0.522	1.072	1.585	1.124	0.037	0.782	-0.396	1.248	0.322	0.123	-0.348	0.37	0	-0.102	-1.115	2. NCS
ENSMUSG00000074731	NM_001034900	545471	Zfp345	5.03265	3	-0.268118	0.671134	0.399504	0.00782721		0.38	0.31	0.39	0.8	0.53	0.79	0.94	1.24	3.48	1.64	1.24	1.24	0.41	0.6	0.93	0.39	0.54	0.24	-0.285	0.037	1.054	0.469	1.037	1.284	0.107	1.966	0.931	3.125	1.233	1.026	-1.018	1.211	0.026	0.644	-1.678	3. NO TG
ENSMUSG00000078866	NM_001177568	628308	Zfp970	6.50011	3	0.0754593	0.261442	0.756084	0.140555		0.38	0.29	0.33	0.52	0.94	1.22	0.54	0.54	1.99	1.13	0.97	0.89	0.28	0.59	1.27	0.82	0.75	0.53	-0.379	-0.198	0.443	1.284	1.657	0.496	-0.427	0.874	1	2.556	1.913	1.105	0.647	0.045	-0.322	-0.451	-1.188	3. NO TG
ENSMUSG00000041649	NM_173780	245671	Klf8	3.08074	3	-0.418356	-0.0988249	0.140044	0.701405		0.39	0.34	0.49	0.55	0.31	0.36	1.32	1.14	3.41	1.12	0.69	0.6	0.55	0.83	2.16	0.74	0.52	0.32	-0.193	0.322	0.485	-0.322	-0.112	1.733	0.485	1.716	1.263	2.774	2.118	1.013	0.421	1.129	0.728	0.721	-0.165	1. CS TG	CS 8mer
ENSMUSG00000022367	NM_008216	15117	Has2	13.8975	3	0.107119	-0.203652	0.754855	0.589604		0.39	1.36	3.96	5.11	5.47	7.55	0.78	1.97	4.02	3.73	2.99	2.55	1.8	6.47	6.61	14.67	13.34	9.9	1.776	3.311	3.678	3.776	4.24	0.982	2.178	0.531	2.242	0.022	0.738	-0.453	1.52	-0.869	1.285	-1.562	0.39	1. CS TG	CS 8mer
ENSMUSG00000002107	NM_001110228	14007	Celf2	6.66531	3	0.111989	-0.0237393	0.482163	0.851492		0.39	0.34	0.44	0.77	0.85	1.09	1.04	0.64	1.65	1.16	1.29	1.24	1.22	1.3	1.73	1.14	1.35	0.8	-0.193	0.17	0.963	1.104	1.459	1.392	1.621	0.893	1.904	1.883	1.951	0.585	0.56	0.596	0.661	0.184	-0.442	1. CS TG		HITS-CLIP	TS7+HITS
ENSMUSG00000023169	NM_001166456	105727	Slc38a1	1.81218	3	-0.660773	-0.747531	0.0110877	0.0150102	DOWN	0.39	0.23	0.63	1.25	1.41	1.43	0.87	0.34	1.02	1.4	1.94	2.23	2.22	1.82	2.39	2.45	3.21	2.74	-0.737	0.678	1.655	1.828	1.848	1.138	2.479	0.544	2.931	0.687	1.907	0.162	0.965	0.458	1.181	0.637	0.933	1. CS TG
ENSMUSG00000018983	NM_177733	242705	E2f2	3.75092	3	0.0332103	0.751718	0.949978	0.00123999		0.39	0.2	0.36	0.95	1.54	2.5	0.37	0.07	0.37	0.8	3.18	4.05	0.39	0.19	0.31	0.73	1.82	2.41	-0.93	-0.112	1.263	1.954	2.65	-0.074	0	-1.392	-0.07	0.038	-0.209	-0.245	-0.376	1.041	0.24	0.694	-0.053	2. NCS		HITS-CLIP
ENSMUSG00000045624	NM_001081090	66580	Esf1	18.8068	3	0.00846012	0.0652126	0.974581	0.677286		0.39	0.66	1.52	2.05	1.48	2.04	0.9	2.08	6.15	3.52	2.84	2.72	0.57	1.15	2.96	1.94	2.1	1.14	0.744	1.935	2.365	1.897	2.358	1.186	0.536	1.641	0.792	2.009	0.957	0.777	-0.079	0.936	0.502	0.413	-0.834	2. NCS		HITS-CLIP
ENSMUSG00000059897	NM_001013379	234358	Zfp930	19.5829	3	0.26001	0.247475	0.0520149	0.0339208		0.39	0.31	0.42	0.95	1.32	1.78	0.61	0.7	3.39	1.91	1.92	1.85	0.26	1	2	1.15	1.72	0.75	-0.322	0.104	1.263	1.733	2.162	0.632	-0.567	1.15	1.658	2.983	2.225	1	0.273	0.537	0.379	0.055	-1.236	2. NCS		HITS-CLIP
ENSMUSG00000029403	NM_001276315	53886	Cdkl2	1.25711	3	-0.914526	-0.591516	6.5e-05	0.00936628	DOWN	0.39	0.49	0.58	0.76	0.53	0.69	0.79	0.82	1.45	0.94	0.73	0.69	0.48	0.66	0.89	0.56	0.67	0.38	0.322	0.561	0.945	0.433	0.807	1	0.293	0.731	0.422	1.307	0.609	0.303	-0.434	0.455	0.333	0	-0.844	2. NCS
ENSMUSG00000037958	NM_001012309	237859	Nsrp1	4.68618	3	-0.10008	-0.398461	0.783438	0.0210155		0.39	0.43	0.51	0.73	0.8	0.92	0.78	0.6	1.72	0.86	0.84	0.7	0.51	0.57	1.05	0.77	0.76	0.39	0.138	0.379	0.888	1.018	1.217	0.982	0.379	0.471	0.399	1.734	1.027	0.233	0.076	0.07	-0.073	-0.389	-1.217	3. NO TG
ENSMUSG00000022598	NM_028216	72373	Psca	4.06049	3	-0.0676063	0.825694	0.89119	0.00534129		0.39	0.48	0.99	0.77	0.59	0.64	2.68	2.87	7.83	8.85	7.4	6.16	0.4	0.68	2.89	3.24	3.17	2.28	0.293	1.322	0.963	0.585	0.7	2.75	0.036	2.555	0.494	2.971	1.536	3.506	2.059	3.626	2.406	3.247	1.817	3. NO TG
ENSMUSG00000067942	NM_145483	224585	Zfp160	11.1422	3	0.0522699	0.267932	0.830071	0.0238735		0.39	0.5	0.38	0.79	0.73	1.05	0.78	0.99	3.42	1.26	0.98	1	0.28	0.64	1.65	0.77	0.76	0.43	0.35	-0.037	1	0.888	1.406	0.982	-0.464	0.971	0.35	3.137	2.09	0.667	-0.037	0.42	0.057	-0.07	-1.268	2. NCS
ENSMUSG00000011256	NM_001291890	11492	Adam19	4.974	3	0.386064	-0.609972	0.0641598	0.000547688		0.4	0.72	2.23	3.14	5.18	6.29	0.42	0.51	3.56	3.54	4.44	4.42	0.34	1.98	7.77	8.42	9.38	8.34	0.832	2.45	2.942	3.662	3.942	0.069	-0.228	-0.489	1.447	0.672	1.796	0.172	1.42	-0.222	0.855	-0.508	0.406	1. CS TG	CS 8mer
ENSMUSG00000006262	NM_026735	68473	Mob1b	7.15549	3	-0.0523272	-0.013746	0.853342	0.933661		0.4	0.38	1.28	2.02	1.24	1.31	0.66	0.76	3.47	1.94	1.24	1.06	0.39	0.68	2	1.46	1.05	0.52	-0.072	1.654	2.308	1.608	1.687	0.709	-0.036	0.981	0.823	1.432	0.64	-0.058	-0.466	0	-0.238	-0.303	-1.316	2. NCS
ENSMUSG00000033900	NM_001081230	213582	Map9	3.88955	3	-0.175368	-0.309016	0.564925	0.0433786		0.4	0.39	0.52	0.83	0.73	1.13	0.63	0.51	1.7	0.72	0.54	0.56	0.49	0.87	1.39	0.94	0.77	0.46	-0.036	0.37	1.035	0.852	1.475	0.642	0.286	0.379	1.138	1.69	1.401	-0.202	0.178	-0.428	0.076	-1	-1.278	3. NO TG
ENSMUSG00000034795	NM_001310648	108811	Ccdc122	1.54919	3	-0.785562	-1.47264	0.00124236	1.12e-10	DOWN	0.41	0.4	0.16	0.01	0.02	0.11	1.66	2	0.7	0.33	0.61	0.37	2.65	2.68	1.42	0.72	0.84	0.68	-0.035	-1.305	-4.392	-3.807	-1.807	1.991	2.663	2.293	2.714	2.062	3.072	4.087	5.19	4.369	4.824	1.663	2.524	2. NCS
ENSMUSG00000041498	NM_001287179	381293	Kif14	10.4473	3	-0.034135	0.0962457	0.919725	0.604683		0.41	0.26	0.25	0.66	0.75	1.15	0.73	0.39	0.98	0.82	0.86	1.31	0.5	0.5	0.7	0.75	0.99	0.81	-0.637	-0.692	0.674	0.856	1.466	0.817	0.28	0.567	0.918	1.929	1.449	0.309	0.182	0.195	0.396	0.186	-0.5	2. NCS
ENSMUSG00000031442	NM_001159485	17207	Mcf2l	1.55911	3	0.0585296	-0.0662755	0.904974	0.879718		0.42	0.86	1.39	1.7	1.44	1.08	0.47	0.85	2.45	2.24	1.61	1.24	0.48	1.24	1.8	2.18	1.6	1.13	1.017	1.703	1.992	1.754	1.342	0.159	0.188	-0.017	0.523	0.813	0.371	0.396	0.357	0.16	0.151	0.198	0.065	1. CS TG	CS 8mer	HITS-CLIP	TS7+HITS
ENSMUSG00000022674	NM_001159351	70620	Ube2v2	10.8928	3	0.0725959	0.0927869	0.716475	0.483237		0.42	0.53	1.09	1.41	1.45	1.81	0.8	1.13	3.22	2.09	1.98	1.76	0.51	0.81	2.33	1.73	1.9	0.9	0.329	1.355	1.723	1.764	2.082	0.914	0.274	1.078	0.603	1.554	1.089	0.564	0.293	0.447	0.388	-0.04	-1	1. CS TG	CS 8mer
ENSMUSG00000028403	NM_026647	68268	Zdhhc21	3.74704	3	-0.356587	-0.444765	0.0166781	9.21e-05		0.42	0.44	0.47	0.6	0.8	1.03	0.48	0.59	1.36	0.95	0.76	0.68	0.52	0.72	1.47	1.06	0.86	0.52	0.066	0.159	0.504	0.914	1.274	0.188	0.302	0.415	0.698	1.513	1.624	0.654	0.811	-0.073	0.103	-0.592	-0.973	1. CS TG		HITS-CLIP	TS7+HITS
ENSMUSG00000028175	NM_001172092	76131	Depdc1a	21.1123	3	0.146688	-0.0144407	0.322771	0.919078		0.42	0.36	0.08	0.66	0.63	1.1	0.64	0.75	1.05	0.86	0.81	0.98	0.59	0.65	1.47	0.91	1.48	0.61	-0.217	-2.256	0.64	0.574	1.368	0.596	0.481	1.038	0.835	3.558	4.04	0.377	0.457	0.358	1.219	-0.165	-0.84	3. NO TG
ENSMUSG00000046667	NM_028226	72397	Rbm12b1	3.76434	3	-0.0891802	-0.177437	0.782894	0.408613		0.42	0.38	0.71	0.93	1.03	1.32	0.6	0.91	1.81	1.21	1.19	1.16	0.29	0.86	1.32	0.9	1.51	0.53	-0.141	0.744	1.128	1.274	1.629	0.504	-0.519	1.238	1.158	1.338	0.885	0.376	-0.047	0.206	0.547	-0.185	-1.3	3. NO TG
ENSMUSG00000073062	NM_001081473	668166	Zxdb	2.93974	3	-0.0998288	0.108106	0.756532	0.623849		0.42	0.31	0.5	0.87	0.76	0.98	0.6	0.39	1.27	1	0.94	0.89	0.36	0.16	0.88	0.62	0.83	0.54	-0.426	0.246	1.033	0.841	1.203	0.504	-0.217	0.322	-0.913	1.328	0.803	0.199	-0.482	0.303	0.126	-0.138	-0.848	2. NCS
ENSMUSG00000028312	NM_001301412	14211	Smc2	29.8222	3	0.170893	0.221041	0.172231	0.00375216		0.43	0.44	0.75	1.57	1.47	3.1	0.99	0.97	2.94	2.5	3.18	3.97	0.72	1.47	2.71	2.21	3.01	1.9	0.032	0.788	1.844	1.75	2.821	1.184	0.73	1.123	1.718	1.957	1.84	0.668	0.491	1.108	1.029	0.356	-0.703	3. NO TG		HITS-CLIP
ENSMUSG00000021217	NM_172298	243931	Tshz3	2.31175	3	-0.702604	-0.532642	0.000301415	0.00403911	DOWN	0.43	0.32	0.87	1.01	0.87	1	1.36	0.55	1.71	2.01	1.87	1.92	0.75	0.57	1.11	0.93	1.3	0.9	-0.415	1	1.213	1	1.199	1.639	0.788	0.763	0.814	0.967	0.348	0.986	-0.118	1.095	0.574	0.934	-0.15	3. NO TG
ENSMUSG00000008307	NM_029843	77036	1700109H08Rik	3.24082	3	-0.176561	-0.145285	0.646022	0.720814		0.43	0.62	0.8	1.1	1.44	0.9	0.72	0.38	0.49	0.4	1.02	0.48	0.07	0.34	0.49	0.56	0.43	0.79	0.518	0.88	1.335	1.72	1.048	0.73	-2.459	-0.692	-0.848	-0.696	-0.696	-1.437	-0.962	-0.493	-1.72	-0.893	-0.186	3. NO TG
ENSMUSG00000022034	NM_028039	71988	Esco2	20.0508	3	0.199494	0.181062	0.28381	0.0829004		0.43	0.22	0.18	0.69	0.35	0.62	0.53	0.2	0.89	0.52	1.13	1.49	0.4	0.42	0.83	0.49	0.95	0.8	-0.936	-1.212	0.67	-0.29	0.518	0.295	-0.102	-0.131	0.903	2.244	2.144	-0.401	-0.485	1.663	1.415	1.252	0.363	3. NO TG
ENSMUSG00000044966	NM_176982	319701	Fbxo48	5.45695	3	0.10504	0.0379712	0.790894	0.896807		0.43	0.16	0.18	0.43	0.74	1.18	0.41	0.22	0.36	0.69	1.32	1.78	0.38	0.41	0.38	0.89	1.27	1.04	-1.372	-1.212	0	0.769	1.435	-0.067	-0.174	0.436	1.305	0.962	1.037	0.67	1.032	0.826	0.771	0.589	-0.181	2. NCS
ENSMUSG00000051235	NM_177331	209334	Gen1	12.765	3	-0.091561	-0.116729	0.666234	0.430972		0.43	0.24	0.31	0.56	0.84	1.73	0.63	0.46	1.08	0.86	1.94	3.01	0.58	0.6	1.05	1.03	2.18	1.65	-0.816	-0.459	0.373	0.95	1.984	0.541	0.423	0.911	1.287	1.768	1.728	0.61	0.868	1.198	1.365	0.795	-0.068	2. NCS
ENSMUSG00000021359	NM_001122948	21418	Tfap2a	1.33831	3	-0.0848163	-0.652413	0.854579	0.00716991		0.43	0.32	0.77	1.49	1.3	0.97	0.67	0.29	0.52	0.48	0.61	0.42	0.44	0.29	0.47	0.4	0.5	0.42	-0.415	0.826	1.769	1.574	1.155	0.628	0.032	-0.138	-0.138	-0.557	-0.7	-1.614	-1.871	-1.079	-1.361	-1.188	-1.188	3. NO TG
ENSMUSG00000059975	NM_178384	72723	Zfp74	3.8305	3	-0.00884705	0.00673212	0.984875	0.981977		0.43	0.29	0.37	0.63	1.16	1.23	0.77	0.53	1.5	0.78	0.88	0.73	0.47	0.4	0.84	0.58	0.9	0.53	-0.553	-0.212	0.541	1.411	1.495	0.826	0.126	0.848	0.451	1.99	1.161	0.304	-0.117	-0.395	-0.363	-0.745	-1.199	3. NO TG
ENSMUSG00000025925	NM_001286628	21749	Terf1	5.64517	3	-0.0674682	-0.0775635	0.839422	0.758318		0.44	0.4	0.4	0.68	0.95	1.1	0.86	0.33	0.84	0.77	0.86	0.98	0.59	0.54	0.5	0.58	0.77	0.51	-0.134	-0.134	0.617	1.093	1.303	0.951	0.415	-0.27	0.424	1.052	0.315	0.177	-0.226	-0.142	-0.3	-0.165	-1.094	2. NCS		HITS-CLIP
ENSMUSG00000044150	NM_001033472	382252	A830080D01Rik	9.15011	3	-0.157527	0.0115412	0.483193	0.962226		0.44	0.54	0.91	2.6	1.31	1.72	1.05	1.11	1.98	1.58	1.24	1.45	0.58	0.8	1.81	1.07	1.06	0.66	0.29	1.032	2.536	1.553	1.943	1.236	0.391	1.026	0.558	1.113	0.984	-0.715	-1.273	-0.079	-0.303	-0.245	-1.369	3. NO TG
ENSMUSG00000028578	NM_026368	67770	Caap1	6.39542	3	0.188357	0.116531	0.402439	0.528367		0.44	0.3	0.5	0.66	1.29	1.33	0.32	0.51	0.82	0.59	0.82	0.73	0.37	0.56	1.03	0.82	1.07	0.52	-0.538	0.181	0.574	1.531	1.574	-0.447	-0.244	0.746	0.879	0.703	1.028	-0.159	0.309	-0.647	-0.267	-0.857	-1.338	3. NO TG
ENSMUSG00000046186	NM_153098	235505	Cd109	10.1324	3	-0.0771526	-0.471512	0.848954	0.0300772		0.44	1.08	2.07	3.15	1.75	2.06	0.76	1.16	5.55	3.7	2.95	2.93	0.84	1.87	4.21	3.7	4.59	2.98	1.276	2.209	2.812	1.968	2.202	0.775	0.918	0.102	0.786	1.419	1.021	0.231	0.231	0.75	1.386	0.506	0.531	2. NCS
ENSMUSG00000026708	NM_001159930	70454	Cenpl	6.82542	3	0.159726	0.24196	0.473521	0.124423		0.44	0.35	0.42	1.33	1.21	1.13	0.83	0.29	0.76	1.11	0.96	1.22	0.7	0.22	1.01	1.13	0.88	0.88	-0.322	-0.066	1.574	1.439	1.341	0.9	0.658	-0.263	-0.646	0.841	1.246	-0.259	-0.233	-0.331	-0.455	0.11	-0.357	3. NO TG
ENSMUSG00000047454	NM_145965	268566	Gphn	1.54443	3	-0.333161	-0.538755	0.213059	0.0713563		0.44	0.58	0.53	0.82	0.63	0.94	2.14	1.04	2.24	2.28	3.39	4.51	2.44	1.82	1.64	2.18	2.98	2.96	0.391	0.263	0.883	0.508	1.078	2.256	2.445	0.832	1.633	2.059	1.611	1.464	1.4	2.409	2.224	2.25	1.644	2. NCS
ENSMUSG00000031433	NM_001172147	237073	Rbm41	4.53093	3	-0.0126574	-0.100299	0.962541	0.524698		0.44	0.44	0.55	0.75	0.55	0.47	0.48	1.01	1.42	0.61	0.4	0.4	0.4	0.73	1.2	0.59	0.43	0.21	0	0.316	0.756	0.316	0.093	0.123	-0.134	1.181	0.718	1.353	1.112	-0.294	-0.341	-0.45	-0.348	-0.227	-1.126	2. NCS
ENSMUSG00000042595	NM_146261	245622	Fam199x	10.3683	3	0.0196657	0.226767	0.926999	0.0228743		0.45	0.34	0.66	0.7	0.92	1.13	0.5	0.62	1.91	0.88	1	0.92	0.42	0.82	1.44	0.76	0.84	0.34	-0.394	0.543	0.626	1.016	1.309	0.149	-0.097	0.848	1.246	1.519	1.114	0.326	0.117	0.119	-0.13	-0.294	-1.704	1. CS TG	CS 8mer	HITS-CLIP	TS7+HITS
ENSMUSG00000073910	NM_178061	214944	Mob3b	1.43097	3	-0.22499	-0.279787	0.534086	0.423105		0.45	0.59	0.62	0.6	1.18	0.74	0.74	0.57	0.62	0.61	0.84	0.79	1.05	1.27	1.56	0.72	0.83	0.51	0.383	0.454	0.407	1.371	0.705	0.705	1.204	-0.049	1.093	0	1.317	0.023	0.259	-0.485	-0.503	0.093	-0.528	2. NCS		HITS-CLIP
ENSMUSG00000040407	NM_194462	100986	Akap9	5.08421	3	-0.347034	-0.47885	0.0712622	0.000186292		0.45	0.33	0.54	0.49	0.48	0.53	0.82	0.79	1.37	0.55	0.4	0.38	0.38	0.71	0.99	0.48	0.4	0.23	-0.436	0.258	0.12	0.091	0.231	0.851	-0.238	1.234	1.082	1.327	0.862	0.163	-0.029	-0.257	-0.257	-0.469	-1.17	3. NO TG
ENSMUSG00000037991	NM_001162932	223970	Rmi2	2.92313	3	0.116289	0.0780827	0.705158	0.752891		0.45	0.71	0.39	0.55	2.24	2.16	0.34	0.24	0.47	0.99	2.45	2.85	0.64	0.61	0.68	1.9	2.96	3.21	0.646	-0.202	0.284	2.29	2.238	-0.394	0.499	-1.526	-0.216	0.263	0.787	0.837	1.77	0.129	0.401	0.398	0.569	3. NO TG
ENSMUSG00000044026	NM_175507	240660	Slc35g1	4.11226	3	0.226249	-0.0975271	0.460917	0.75211		0.45	0.59	1.38	1.77	2.26	2.53	0.55	0.28	1.27	1.55	1.99	2.3	0.43	0.54	1.09	1.3	1.97	1.69	0.383	1.595	1.952	2.303	2.465	0.284	-0.064	-1.049	-0.126	-0.119	-0.338	-0.19	-0.442	-0.183	-0.197	-0.137	-0.579	3. NO TG
ENSMUSG00000034800	NM_001111029	72180	Zfp661	1.70091	3	-0.24568	0.0728373	0.47551	0.831574		0.45	0.15	0.13	0.35	1.11	1.15	0.59	0.23	0.69	0.75	1.35	1.48	0.47	0.23	0.24	0.44	0.81	0.48	-1.524	-1.716	-0.354	1.284	1.334	0.383	0.061	0.585	0.585	2.322	0.837	1.078	0.322	0.28	-0.45	0.361	-1.243	3. NO TG
ENSMUSG00000059423	NM_198619	242747	Zfp933	7.21864	3	-0.105158	-0.174479	0.681476	0.234182		0.45	0.47	0.47	0.89	0.89	1.13	0.8	0.58	2.37	0.96	1.07	0.88	0.57	0.43	1.39	0.88	0.94	0.51	0.061	0.061	0.968	0.968	1.309	0.816	0.334	0.298	-0.126	2.31	1.544	0.108	-0.016	0.263	0.078	-0.357	-1.132	3. NO TG
ENSMUSG00000039987	NM_172992	68770	Phtf2	6.85325	3	0.0137094	0.0708886	0.955675	0.652678		0.46	0.73	1.54	2.37	1.72	2.04	0.72	1.2	2.92	2.42	2.14	2.6	0.38	0.86	1.59	1.68	2.23	1.76	0.655	1.722	2.34	1.88	2.125	0.635	-0.269	0.709	0.233	0.919	0.046	0.03	-0.494	0.314	0.373	0.348	-0.212	1. CS TG	CS 8mer	HITS-CLIP	TS7+HITS
ENSMUSG00000037613	NM_001308111	79201	Tnfrsf23	4.44462	3	-0.981075	-0.584495	1.84e-09	0.00570056	DOWN	0.46	0.54	1.23	5.09	7.55	7.73	3.29	1.59	4.66	6.84	9.05	8.56	2.18	2.07	4.14	4.1	4.9	4.75	0.227	1.4	3.44	4.008	4.042	2.812	2.22	1.541	1.919	1.913	1.743	0.426	-0.311	0.261	-0.623	0.147	-0.701	3. NO TG
ENSMUSG00000049717	NM_176953	319583	Lig4	4.5897	3	-0.113319	-0.120375	0.727361	0.54084		0.46	0.41	0.82	1.79	1.19	1.49	0.83	0.5	2.5	1.36	1.15	1.27	0.57	0.58	1.31	1.12	1.16	0.6	-0.162	0.82	1.937	1.352	1.674	0.838	0.303	0.28	0.49	1.597	0.669	-0.394	-0.672	-0.049	-0.037	-0.229	-1.298	2. NCS
ENSMUSG00000034903	NM_027225	319876	Cobll1	6.09088	3	0.242038	0.419736	0.422284	0.0130409		0.47	0.5	1.88	3.18	2.32	2.66	0.5	0.58	3.11	1.89	1.53	1.43	0.25	0.4	1.21	1	0.79	0.59	0.087	1.977	2.732	2.279	2.476	0.087	-0.885	0.21	-0.315	0.723	-0.632	-0.748	-1.659	-0.597	-1.542	-0.891	-2.154	3. NO TG
ENSMUSG00000044033	NM_001025576	545428	Ccdc141	4.86283	3	-0.21669	-0.510199	0.477404	0.000536319		0.47	0.46	0.49	0.64	0.64	0.8	0.64	0.59	0.69	1.12	1.35	1.77	0.49	0.58	0.61	1.24	1.75	1.2	-0.03	0.059	0.437	0.437	0.755	0.437	0.059	0.352	0.328	0.485	0.31	0.798	0.943	1.065	1.437	1.136	0.579	2. NCS
ENSMUSG00000078862	NM_001190302	665211	Gm14326	8.11378	3	-0.0726124	0.248449	0.736801	0.0642873		0.47	0.43	0.68	0.7	0.99	1.47	1.02	1.37	3.67	1.6	1.42	1.61	0.43	1.12	2.53	1.14	1.23	0.57	-0.126	0.524	0.565	1.059	1.624	1.102	-0.126	1.649	1.361	2.415	1.88	1.181	0.696	0.516	0.31	0.13	-1.351	2. NCS
ENSMUSG00000053205	NM_019637	56291	Styx	12.8412	3	-0.0518634	-0.193672	0.843589	0.140114		0.47	0.44	1.11	1.48	1.75	2.25	0.86	0.99	3.64	2.49	2.8	2.3	0.59	0.98	2.55	2.26	2.69	1.65	-0.093	1.222	1.634	1.874	2.235	0.858	0.322	1.152	1.138	1.704	1.193	0.747	0.607	0.675	0.617	0.032	-0.445	1. CS TG
ENSMUSG00000020634	NM_145441	217379	Ubxn2a	5.14942	3	-0.303532	-0.375629	0.232723	0.0613409		0.47	0.68	0.9	1	0.99	1.5	0.94	1.2	2.83	1.52	1.62	1.53	0.63	1.36	2.16	1.66	1.89	1.08	0.524	0.923	1.073	1.059	1.653	0.985	0.415	0.81	0.99	1.642	1.254	0.599	0.725	0.705	0.926	0.028	-0.47	2. NCS
ENSMUSG00000023892	NM_001308323	22709	Zfp51	12.4569	3	0.197771	0.408677	0.301143	0.00190737		0.47	0.3	0.63	1.06	1.11	1.55	0.57	0.87	2.23	1.31	0.87	0.88	0.34	0.63	1.24	0.67	0.9	0.35	-0.631	0.415	1.157	1.222	1.7	0.273	-0.456	1.505	1.046	1.807	0.966	0.303	-0.654	-0.348	-0.3	-0.81	-2.115	3. NO TG
ENSMUSG00000070709	NM_028538	73430	Zfp974	1.01112	3	-0.365231	-0.502602	0.198983	0.0350111		0.47	0.14	0.1	0.13	0.36	0.43	1.01	0.24	0.64	0.22	0.22	0.31	0.57	0.47	0.46	0.23	0.22	0.09	-1.678	-2.126	-1.778	-0.376	-0.126	1.087	0.273	0.737	1.678	2.563	2.095	0.716	0.778	-0.686	-0.686	-0.459	-2.138	3. NO TG
ENSMUSG00000024293	NM_001081222	77805	Esco1	5.67909	3	-0.379067	-0.513155	0.0769982	0.00356944		0.48	0.59	0.61	0.88	0.72	0.94	0.92	1.02	2.07	1.28	0.96	0.86	0.6	1.12	1.79	1.01	0.74	0.51	0.292	0.339	0.861	0.575	0.955	0.924	0.316	0.78	0.913	1.746	1.538	0.535	0.197	0.41	0.039	-0.127	-0.869	1. CS TG	CS 8mer
ENSMUSG00000029438	NM_029850	77045	Bcl7a	2.26609	3	-0.157229	-0.570427	0.648616	0.0168198		0.48	0.14	0.12	0.36	1.26	1.51	0.51	0.1	0.09	0.57	1.23	1.44	0.95	0.39	0.67	1.37	2.02	1.82	-1.708	-1.914	-0.405	1.374	1.633	0.086	0.97	-0.447	1.415	-0.379	2.387	0.649	1.899	-0.034	0.677	-0.068	0.268	3. NO TG
ENSMUSG00000068196	NM_007739	12837	Col8a1	15.8418	3	-0.0350543	0.302269	0.905375	0.0470522		0.48	0.6	2.14	4.05	4.57	5.06	2.69	1.76	7.27	6.89	6.29	6.62	1.09	1.4	2.64	3.19	4.16	2.74	0.316	2.133	3.051	3.224	3.371	2.462	1.167	1.537	1.209	1.76	0.302	0.765	-0.343	0.46	-0.135	0.387	-0.883	3. NO TG
ENSMUSG00000037926	NM_001291190	237860	Ssh2	2.51303	3	-0.647147	-0.86021	0.00167365	1.69e-07	DOWN	0.48	0.31	0.35	0.9	1.03	1.15	1.39	0.61	1.4	1.78	1.96	2.06	0.94	0.7	1.1	1.36	1.57	1.43	-0.615	-0.445	0.893	1.086	1.243	1.515	0.955	0.954	1.15	1.97	1.624	0.976	0.59	0.922	0.603	0.836	0.312	1. CS TG		HITS-CLIP	TS7+HITS
ENSMUSG00000004127	NM_175389	108943	Trmt10a	6.46981	3	0.212527	0.108344	0.287547	0.608398		0.48	0.6	1.07	2.37	1.61	1.49	0.66	0.68	1.76	1.45	0.96	1.26	0.7	0.86	1.45	1.24	1.39	0.99	0.316	1.14	2.28	1.725	1.614	0.451	0.535	0.178	0.512	0.713	0.435	-0.705	-0.929	-0.74	-0.211	-0.24	-0.585	2. NCS		HITS-CLIP
ENSMUSG00000039357	NM_028428	73068	Fut11	1.24502	3	-1.06537	-1.04996	4.75e-08	4.13e-07	DOWN	0.48	0.33	0.68	0.55	0.5	0.51	2.13	1.08	1.8	1.32	1.29	1.35	2.36	1.68	2.29	1.39	1.26	0.81	-0.527	0.494	0.193	0.058	0.086	2.127	2.274	1.681	2.313	1.391	1.737	1.248	1.322	1.35	1.316	1.387	0.657	3. NO TG
ENSMUSG00000030351	NM_026743	68498	Tspan11	1.26529	3	-1.71959	-1.62528	6.92e-16	8.54e-15	DOWN	0.48	0.44	0.4	0.66	0.95	0.86	7.43	9.31	7.83	14.16	13.24	11.14	4.08	4.31	4.19	5.87	5.56	5.42	-0.123	-0.257	0.451	0.97	0.828	3.924	3.061	4.372	3.263	4.257	3.357	4.403	3.134	3.787	2.537	3.68	2.642	3. NO TG
ENSMUSG00000034218	NM_007499	11920	Atm	12.5456	3	-0.150778	-0.291737	0.475975	0.0116798		0.48	0.35	0.44	1.92	1.96	3.38	0.89	0.71	1.42	2	2.67	3.16	1.06	1.32	1.16	2.1	2.42	1.78	-0.445	-0.123	1.978	2.007	2.79	0.877	1.127	1	1.885	1.668	1.379	0.059	0.129	0.444	0.303	-0.097	-0.921	3. NO TG
ENSMUSG00000071042	NM_001166493	240168	Rasgrp3	1.27482	3	-0.0466444	-0.266847		0.463593		0.48	0.54	0.45	0.5	0.61	0.77	0.33	0.42	0.68	0.61	0.37	0.35	1.25	1.74	1.92	1.4	1.79	1.14	0.167	-0.091	0.058	0.339	0.671	-0.527	1.363	-0.355	1.67	0.585	2.069	0.282	1.467	-0.706	1.538	-1.115	0.56	3. NO TG
ENSMUSG00000026872	NM_001289521	24136	Zeb2	5.04638	3	0.046341	0.174438	0.839481	0.12588		0.49	0.55	1.13	1.6	0.92	1.3	0.78	0.82	2.11	1.22	1.02	1.11	0.39	0.72	1.45	1.16	1.15	0.64	0.163	1.189	1.687	0.895	1.39	0.66	-0.322	0.568	0.382	0.895	0.357	-0.388	-0.461	0.147	0.319	-0.226	-1.011	1. CS TG
ENSMUSG00000049985	NM_001168403	77318	Ankrd55	1.11953	3	-0.0887619	-0.17706	0.845595	0.593497		0.49	0.51	0.58	0.66	1.06	0.85	0.4	0.25	0.87	0.85	0.99	0.83	0.42	0.3	0.3	0.73	0.95	0.69	0.057	0.239	0.422	1.098	0.782	-0.286	-0.218	-1	-0.746	0.577	-0.928	0.36	0.143	-0.098	-0.157	-0.034	-0.297	3. NO TG
ENSMUSG00000034480	NM_172493	54004	Diaph2	3.42012	3	-0.165559	-0.299788	0.628739	0.0552738		0.49	0.51	0.55	1.01	0.77	0.77	0.58	0.65	0.98	0.7	0.73	0.54	0.79	1.11	1.02	0.89	0.98	0.74	0.057	0.163	1.029	0.642	0.642	0.239	0.678	0.344	1.107	0.822	0.879	-0.523	-0.181	-0.076	0.344	-0.504	-0.057	3. NO TG
ENSMUSG00000055884	NM_178912	104806	Fancm	7.62182	3	0.102381	0.117172	0.612333	0.439632		0.49	0.28	0.34	1.03	1.06	1.7	0.57	0.36	0.48	0.95	1.38	1.92	0.42	0.5	0.57	1.24	1.38	1.01	-0.786	-0.515	1.057	1.098	1.774	0.214	-0.218	0.351	0.814	0.485	0.729	-0.115	0.265	0.377	0.377	0.175	-0.745	2. NCS
ENSMUSG00000021772	NM_001316712	69721	Nkiras1	1.91495	3	-0.166824	-0.426265	0.635499	0.0427443		0.49	0.64	0.79	0.91	1.03	1.07	0.64	0.56	1.1	0.87	0.91	0.83	0.6	0.88	1.12	1.03	1.16	1.08	0.379	0.678	0.88	1.057	1.111	0.379	0.287	-0.189	0.453	0.472	0.498	-0.064	0.177	-0.177	0.17	-0.363	0.013	2. NCS
ENSMUSG00000068284	NM_001029889	207806	Usf3	4.79394	3	-0.315468	-0.433709	0.0553292	4.06e-07		0.49	0.34	0.47	0.71	0.79	1.06	0.88	0.41	1.24	0.83	0.74	0.83	0.68	0.55	1.3	1.09	1.05	0.64	-0.515	-0.059	0.526	0.678	1.098	0.832	0.465	0.263	0.678	1.381	1.448	0.222	0.611	-0.093	0.406	-0.349	-0.719	3. NO TG
ENSMUSG00000017550	NM_001029856	237877	Atad5	15.8314	3	0.0903127	-0.00596565	0.459745	0.959256		0.5	0.39	0.45	1.24	1.47	2.65	0.86	0.41	0.95	1.9	2.55	2.99	0.56	0.59	0.99	1.95	2.55	1.81	-0.35	-0.149	1.293	1.537	2.383	0.771	0.16	0.07	0.585	1.061	1.12	0.612	0.649	0.791	0.791	0.174	-0.547	1. CS TG	CS 8mer	HITS-CLIP	TS7+HITS
ENSMUSG00000022604	NM_001159364	74201	Cep97	2.33743	3	0.00501842	-0.528539	0.990939	0.000180516		0.5	0.24	0.14	0.88	1.26	1.25	0.7	0.22	0.2	0.5	0.66	0.72	0.69	0.37	0.33	0.71	1.04	0.74	-1.029	-1.766	0.803	1.316	1.305	0.477	0.457	-0.12	0.604	0.485	1.181	-0.803	-0.306	-0.923	-0.274	-0.787	-0.748	3. NO TG
ENSMUSG00000031312	NM_013712	26549	Itgb1bp2	2.17708	3	-0.352268	-0.509604	0.281429	0.109198		0.5	0.45	0.61	0.82	0.61	0.78	0.59	0.6	0.5	0.66	0.79	0.88	0.35	0.57	0.86	0.95	1	0.78	-0.149	0.282	0.703	0.282	0.631	0.234	-0.503	0.407	0.334	-0.282	0.489	-0.309	0.21	0.368	0.704	0.172	0	3. NO TG
ENSMUSG00000026479	NM_008485	16782	Lamc2	2.61995	3	0.202148	-0.181737	0.485919	0.484191		0.5	2.84	3.48	4.27	3.03	2.61	0.36	2.11	2.92	1.56	1	0.86	0.21	2.29	1.92	0.93	0.93	0.78	2.482	2.775	3.069	2.576	2.361	-0.463	-1.213	-0.427	-0.309	-0.252	-0.855	-1.447	-2.187	-1.59	-1.693	-1.59	-1.73	3. NO TG
ENSMUSG00000038344	NM_001290776	353170	Txlng	6.88045	3	0.245385	0.0399137	0.118822	0.850234		0.5	0.36	0.61	2.22	1.24	1.33	0.6	0.6	1.04	1.36	1.27	1.11	0.52	0.6	0.71	0.97	1.47	0.71	-0.463	0.282	2.128	1.293	1.394	0.258	0.055	0.721	0.721	0.76	0.216	-0.703	-1.186	0.034	0.244	-0.259	-0.896	3. NO TG
ENSMUSG00000055228	NM_178875	71508	Zfp935	6.63483	3	-0.00609321	-0.208579	0.98898	0.360942		0.5	0.33	0.4	0.92	0.87	1.07	0.84	0.44	1.65	0.71	0.81	0.34	0.63	0.62	1.13	0.59	0.6	0.39	-0.585	-0.315	0.867	0.787	1.082	0.737	0.328	0.404	0.89	2.017	1.475	-0.369	-0.632	-0.102	-0.529	-1.626	-1.433	3. NO TG
ENSMUSG00000063364	NM_027017	69277	3300002I08Rik	1.09784	3	-0.204167	-0.0329988	0.589022	0.943472		0.51	0.13	0.33	0.68	0.39	0.62	1.14	0.55	1.38	0.79	0.58	0.68	0.62	0.6	0.75	0.42	0.42	0.26	-1.893	-0.613	0.408	-0.379	0.277	1.145	0.277	2	2.123	2.031	1.16	0.213	-0.682	0.561	0.104	0.131	-1.222	3. NO TG
ENSMUSG00000028252	NM_001122982	51813	Ccnc	8.7999	3	-0.113418	-0.0403786	0.671773	0.853561		0.51	0.58	0.8	1.03	0.98	1.12	0.86	0.87	2.9	1.49	1.32	1.17	0.67	1.03	2.38	1.43	1.44	0.64	0.182	0.639	1	0.929	1.12	0.743	0.387	0.577	0.818	1.845	1.561	0.528	0.469	0.426	0.551	0.062	-0.798	3. NO TG
ENSMUSG00000032113	NM_007691	12649	Chek1	13.0175	3	0.0886789	0.148207	0.715684	0.351996		0.51	0.38	0.53	1.23	1.36	2.7	0.54	0.34	1.06	1.7	2.15	2.17	0.51	0.59	0.94	1.14	1.64	1.21	-0.415	0.054	1.254	1.398	2.382	0.081	0	-0.156	0.621	0.987	0.815	0.464	-0.109	0.657	0.268	-0.314	-1.151	3. NO TG
ENSMUSG00000034883	NM_001081406	69706	Lrr1	9.87531	3	0.266355	0.427903	0.31703	0.0228724		0.51	0.33	0.42	0.87	1.67	2.69	0.38	0.36	0.45	1.48	3.66	3.83	0.89	0.73	0.54	1.48	2.92	2.69	-0.613	-0.274	0.759	1.692	2.376	-0.415	0.791	0.122	1.122	0.097	0.355	0.76	0.76	1.127	0.802	0.508	0	3. NO TG
ENSMUSG00000070639	NM_001033550	433926	Lrrc8b	4.28871	3	-0.660104	-0.38962	0.00102629	0.137568		0.51	1.09	2.19	1.87	1.71	2.32	1.37	1.46	5.91	2.73	1.89	1.65	0.59	1.47	3.78	2.06	1.76	1.1	1.081	2.081	1.854	1.726	2.164	1.408	0.206	0.418	0.428	1.428	0.785	0.543	0.139	0.144	0.041	-0.489	-1.07	3. NO TG
ENSMUSG00000026779	NM_025979	67121	Mastl	15.9032	3	0.0894321	0.185966	0.712498	0.0577915		0.51	0.57	0.27	0.64	0.58	1.38	0.88	0.88	0.68	0.51	0.8	1.12	0.77	1	0.74	0.64	0.88	0.73	0.158	-0.893	0.322	0.182	1.419	0.775	0.585	0.618	0.8	1.301	1.421	-0.322	0	0.457	0.593	-0.299	-0.909	2. NCS
ENSMUSG00000019992	NM_027930	71804	Mtfr2	3.57736	3	-0.158798	-0.181666	0.686216	0.563881		0.51	0.59	1.58	2.55	1.68	2.73	1.1	0.7	0.82	1.03	2.74	3.22	0.61	0.79	0.89	0.93	1.76	2.03	0.206	1.612	2.3	1.7	2.398	1.094	0.254	0.243	0.415	-0.938	-0.821	-1.3	-1.445	0.702	0.067	0.237	-0.426	3. NO TG
ENSMUSG00000042029	NM_133762	76044	Ncapg2	19.2162	3	0.0370871	-0.071558	0.905838	0.525418		0.51	0.45	0.59	1.4	1.12	2.55	0.98	0.6	1.56	1.29	2.4	3.72	0.76	1.29	1.77	2.13	3.06	2.42	-0.177	0.206	1.439	1.12	2.3	0.929	0.566	0.407	1.499	1.388	1.569	-0.117	0.602	1.093	1.442	0.543	-0.075	3. NO TG
ENSMUSG00000027939	NM_029937	77595	Nup210l	1.0544	3	0.139911	-0.398291	0.735054	0.235359		0.51	0.64	1.96	6.26	3.93	4	0.57	0.35	0.71	1.4	1.24	1.24	0.84	1.01	1.04	1.47	1.44	1.45	0.322	1.922	3.592	2.922	2.947	0.158	0.709	-0.852	0.65	-1.452	-0.908	-2.153	-2.083	-1.656	-1.442	-1.682	-1.458	3. NO TG
ENSMUSG00000041064	NM_172453	208084	Pif1	12.856	3	0.0731749	0.138529	0.829838	0.252953		0.51	0.39	0.35	1.4	2.78	2.57	1.47	0.68	2.71	3.01	2.11	1.54	1.01	0.84	2.45	2.48	2.48	1.16	-0.379	-0.531	1.439	2.424	2.311	1.509	0.972	0.787	1.087	2.918	2.773	1.099	0.82	-0.396	-0.164	-0.735	-1.141	3. NO TG
ENSMUSG00000039942	NM_001136079	19219	Ptger4	2.07771	3	-0.0832181	0.0900239	0.860879	0.82082		0.51	4.01	7.55	3.91	2.11	2.78	0.7	8.27	11.09	2.42	1.57	1.57	0.64	9.71	8.67	3.24	3.25	1.9	2.951	3.862	2.914	2.027	2.424	0.449	0.322	1.042	1.274	0.554	0.199	-0.69	-0.27	-0.424	0.621	-0.82	-0.547	3. NO TG
ENSMUSG00000047141	NM_028059	72020	Zfp654	5.7244	3	-0.0791233	-0.434957	0.834968	0.0110795		0.51	0.38	0.64	1.36	0.62	0.88	0.76	0.82	1.48	1.08	0.77	0.53	0.61	0.69	1.51	1.17	0.93	0.3	-0.415	0.322	1.398	0.277	0.775	0.566	0.254	1.09	0.844	1.197	1.226	-0.33	-0.215	0.308	0.577	-0.721	-1.522	2. NCS
ENSMUSG00000009418	NM_173437	215690	Nav1	1.84233	3	-0.210398	-0.311022	0.543085	0.181172		0.52	0.43	1.42	1.25	1.99	1.8	0.93	0.6	1.58	1.39	1.41	1.16	0.72	0.84	1.53	1.14	0.83	0.67	-0.268	1.432	1.249	1.916	1.772	0.827	0.462	0.471	0.95	0.153	0.107	0.152	-0.132	-0.494	-1.252	-0.629	-1.412	1. CS TG	CS 8mer
ENSMUSG00000035476	NM_025729	66724	Tab3	6.40224	3	-0.209145	-0.00649662	0.270029	0.975776		0.52	0.83	0.84	1.55	0.73	0.97	1.17	1.72	2.44	1.49	0.93	0.88	0.6	0.82	1.34	0.88	0.63	0.3	0.664	0.681	1.557	0.482	0.887	1.155	0.203	1.042	-0.017	1.527	0.667	-0.057	-0.81	0.345	-0.209	-0.139	-1.661	1. CS TG	CS 8mer
ENSMUSG00000046111	NM_176976	319675	Cep295	10.2767	3	-0.0891351	-0.226558	0.718586	0.0207903		0.52	0.45	0.58	1.07	0.93	1.42	0.82	0.61	1.54	1.46	1.18	1.24	0.58	0.84	1.39	1.62	1.28	0.81	-0.204	0.155	1.027	0.827	1.432	0.647	0.155	0.431	0.886	1.393	1.247	0.445	0.594	0.34	0.457	-0.194	-0.802	3. NO TG
ENSMUSG00000041762	NM_001190297	68526	Gpr155	4.03605	3	0.233698	0.439529	0.483591	0.0742732		0.52	0.26	0.35	0.45	0.76	1.18	0.46	0.24	0.4	0.65	1	1.31	0.23	0.19	0.22	0.46	0.67	0.55	-0.973	-0.558	-0.204	0.539	1.167	-0.173	-1.143	-0.111	-0.433	0.188	-0.646	0.521	0.031	0.391	-0.179	0.15	-1.087	3. NO TG
ENSMUSG00000025507	NM_022654	57913	Pidd1	3.11186	3	0.0885567	0.395245	0.849584	0.128539		0.52	0.53	0.58	1.65	3.02	3.61	0.62	0.36	0.52	1.58	2.63	3.83	0.4	0.62	0.58	1.18	2.37	2.42	0.027	0.155	1.647	2.515	2.772	0.249	-0.37	-0.545	0.222	-0.155	0	-0.062	-0.48	-0.199	-0.348	0.085	-0.575	3. NO TG
ENSMUSG00000033282	NM_173431	244585	Rpgrip1l	4.71857	3	-0.14995	0.0530654	0.5561	0.795306		0.52	0.55	0.38	0.51	0.54	0.76	0.72	1.14	0.78	0.75	0.45	0.62	0.52	0.69	0.62	0.64	0.44	0.34	0.079	-0.443	-0.027	0.053	0.539	0.462	0	1.038	0.322	1.018	0.692	0.547	0.322	-0.258	-0.29	-0.29	-1.138	2. NCS
ENSMUSG00000050855	NM_173738	233057	Zfp940	3.54041	3	-0.104195	-0.00468672	0.698375	0.98889		0.52	0.25	0.39	0.95	1.36	1.25	0.85	0.5	1.3	1.62	1.27	1.22	0.74	0.76	0.77	0.93	1.04	0.9	-1.027	-0.406	0.857	1.37	1.249	0.698	0.501	0.972	1.566	1.711	0.963	0.764	-0.03	-0.098	-0.384	-0.035	-0.469	2. NCS
ENSMUSG00000046873	NM_172307	270669	Mbtps2	5.65523	3	-0.0674827	0.0455707	0.819741	0.806844		0.53	0.47	0.49	0.82	0.54	0.58	0.88	0.71	1.48	1	0.86	0.89	0.62	0.65	1.11	0.74	0.71	0.36	-0.17	-0.111	0.62	0.026	0.128	0.721	0.222	0.585	0.459	1.575	1.163	0.283	-0.146	0.662	0.389	0.609	-0.673	1. CS TG	CS 8mer
ENSMUSG00000031971	NM_028536	73420	Ccsap	5.91182	3	-0.0776891	0.0645302	0.855321	0.819728		0.53	0.93	0.52	0.94	1.67	2.41	1.2	0.71	1.6	1.53	3.29	3.56	1.87	1.16	1.78	1.83	3.22	3	0.8	-0.027	0.815	1.637	2.164	1.164	1.8	-0.385	0.316	1.603	1.756	0.697	0.954	0.974	0.943	0.561	0.315	3. NO TG
ENSMUSG00000047446	NM_001039515	11861	Arl4a	1.54914	3	-0.258746	0.0221903	0.469948	0.95295		0.54	0.32	0.5	0.74	0.6	0.52	0.52	0.51	1.09	0.75	0.74	0.85	0.51	0.63	0.71	0.48	0.59	0.44	-0.737	-0.109	0.447	0.149	-0.053	-0.053	-0.081	0.656	0.956	1.109	0.497	0.019	-0.614	0.298	-0.024	0.698	-0.236	3. NO TG
ENSMUSG00000051285	NM_183028	319263	Pcmtd1	5.84715	3	-0.237135	-0.0633337	0.171249	0.774174		0.54	0.29	0.39	0.37	0.64	0.71	0.88	0.7	1.23	0.45	0.42	0.25	0.66	0.65	0.79	0.46	0.61	0.26	-0.874	-0.459	-0.533	0.241	0.389	0.694	0.285	1.243	1.138	1.632	1	0.276	0.307	-0.596	-0.068	-1.469	-1.415	2. NCS
ENSMUSG00000002265	NM_008817	18616	Peg3	2.0774	3	-0.516643	-0.129944	0.0172866	0.656579		0.54	0.58	0.34	0.43	0.21	0.27	1.24	0.78	0.85	0.13	0.17	0.14	0.91	0.55	0.4	0.07	0.22	0.13	0.101	-0.652	-0.322	-1.322	-0.974	1.184	0.742	0.421	-0.075	1.297	0.228	-1.652	-2.459	-0.29	0.064	-0.9	-1	3. NO TG		HITS-CLIP
ENSMUSG00000042489	NM_175554	269582	Clspn	14.8077	3	0.0699621	-0.210211	0.635991	0.0106782		0.54	0.69	0.75	1.29	2.13	3.84	1.03	0.3	0.95	1.93	3.84	4.98	1.49	1.19	1.54	2.88	5.29	4.74	0.348	0.467	1.241	1.96	2.807	0.919	1.447	-1.175	0.778	0.337	1.028	0.578	1.153	0.847	1.308	0.374	0.303	3. NO TG
ENSMUSG00000041324	NM_008380	16323	Inhba	11.5435	3	-0.00847634	0.12776	0.985784	0.737719		0.55	1.85	3.67	3.33	1.66	2.98	1.11	6.77	14.53	3.89	3.39	3.27	0.74	7.59	14.54	6.84	5.37	3.27	1.732	2.716	2.576	1.576	2.417	1	0.421	1.866	2.031	1.982	1.983	0.224	1.036	1.026	1.688	0.134	0.134	1. CS TG
ENSMUSG00000025473	NM_001291066	11501	Adam8	3.33108	3	-0.199448	-0.132748	0.59241	0.719107		0.55	0.68	1.77	1.58	1.17	1.46	1.01	0.82	3.15	3.99	3.11	2.62	0.46	1.06	3.3	3.54	2.53	1.63	0.301	1.668	1.506	1.075	1.392	0.865	-0.253	0.267	0.633	0.828	0.895	1.331	1.159	1.403	1.106	0.839	0.158	3. NO TG
ENSMUSG00000033031	NM_172616	224171	C330027C09Rik	23.9281	3	0.0850563	0.0391782	0.587352	0.747337		0.55	0.58	0.89	1.78	0.91	1.96	1.14	1.21	3.39	2.48	1.97	2.05	1.25	1.71	3.26	2.76	2.28	1.49	0.075	0.684	1.676	0.716	1.815	1.038	1.17	1.048	1.544	1.918	1.861	0.476	0.63	1.106	1.316	0.064	-0.393	2. NCS
ENSMUSG00000036403	NM_199032	381644	Cep135	8.08667	3	0.0221965	0.0556007	0.94358	0.764646		0.55	0.43	0.47	0.67	0.98	1.49	0.68	0.54	1.06	0.69	0.72	0.86	0.59	0.74	1.04	0.89	1.34	0.75	-0.348	-0.222	0.28	0.822	1.421	0.301	0.1	0.322	0.769	1.157	1.129	0.042	0.404	-0.44	0.447	-0.786	-0.981	3. NO TG
ENSMUSG00000031200	NM_001039373	17763	Mtcp1	3.08842	3	-0.101113	-0.0250643	0.761853	0.92538		0.55	0.28	0.54	0.62	0.65	0.77	0.4	0.45	1	0.59	0.91	0.88	0.39	0.42	0.79	0.5	0.89	0.6	-0.949	-0.026	0.17	0.237	0.478	-0.45	-0.485	0.666	0.568	0.877	0.541	-0.07	-0.305	0.479	0.447	0.19	-0.355	3. NO TG
ENSMUSG00000026096	NM_001285839	72085	Osgepl1	3.50336	3	-0.140465	-0.0807996	0.660719	0.803297		0.55	0.41	0.48	0.55	1.03	1.49	0.65	0.51	0.62	0.77	1.1	1.12	0.55	0.67	0.33	0.68	0.62	0.52	-0.415	-0.193	0	0.893	1.421	0.237	0	0.308	0.695	0.363	-0.527	0.478	0.301	0.094	-0.723	-0.409	-1.501	3. NO TG
ENSMUSG00000058402	NM_172740	233058	Zfp420	3.6778	3	0.139051	0.130253	0.649518	0.60002		0.55	0.32	0.73	1.21	0.77	0.91	0.53	0.29	1.49	1.34	0.83	0.6	0.47	0.48	0.83	0.92	0.53	0.33	-0.763	0.402	1.123	0.478	0.716	-0.052	-0.222	-0.138	0.57	1.019	0.183	0.146	-0.392	0.107	-0.531	-0.593	-1.436	2. NCS
ENSMUSG00000023284	NM_001163996	675812	Zfp605	5.59246	3	-0.10715	-0.0843279	0.781775	0.728925		0.55	0.55	0.24	0.36	0.4	0.56	1.07	0.47	0.91	0.61	0.42	0.5	0.67	0.59	0.77	0.48	0.4	0.39	0	-1.163	-0.598	-0.45	0.026	0.948	0.28	-0.222	0.1	1.88	1.642	0.745	0.405	0.069	0	-0.16	-0.511	2. NCS
ENSMUSG00000003198	NM_145490	224893	Zfp959	7.2815	3	-0.070844	0.397123	0.850754	0.0591242		0.55	0.33	0.68	1.24	1.25	1.46	0.92	0.35	2.25	1.43	1.46	1.16	0.52	0.34	1.03	0.75	0.66	0.47	-0.72	0.301	1.158	1.17	1.392	0.732	-0.079	0.082	0.042	1.712	0.592	0.204	-0.718	0.222	-0.911	-0.329	-1.615	3. NO TG
ENSMUSG00000038174	NM_001310598	213056	Fam126b	5.15624	3	-0.0493574	0.185578	0.865978	0.215214		0.56	0.73	1.11	1.49	0.84	1.16	0.49	2.12	2.35	1.08	0.71	0.51	0.2	1.04	1.56	0.65	0.48	0.22	0.377	0.974	1.396	0.577	1.037	-0.189	-1.441	1.525	0.505	1.075	0.487	-0.461	-1.184	-0.239	-0.795	-1.17	-2.347	1. CS TG	CS 8mer	HITS-CLIP	TS7+HITS
ENSMUSG00000040121	NM_025620	66532	Rep15	1.34349	3	-0.285523	-0.290021	0.394208	0.419188		0.56	0.42	0.53	0.57	0.41	0.49	0.85	0.42	0.97	0.62	0.69	1.08	0.38	0.56	0.64	0.63	0.5	0.39	-0.407	-0.078	0.025	-0.441	-0.189	0.593	-0.547	0	0.407	0.86	0.267	0.119	0.142	0.737	0.28	1.124	-0.322	3. NO TG
ENSMUSG00000053347	NM_001025373	74670	Zfp943	9.46424	3	0.0096671	0.4596	0.976743	0.00233079		0.56	0.26	0.46	0.92	1.04	1.67	0.64	0.82	1.46	0.88	0.95	1.11	0.45	0.36	1.1	0.55	0.72	0.39	-1.078	-0.278	0.706	0.881	1.559	0.189	-0.309	1.62	0.455	1.645	1.24	-0.063	-0.732	-0.129	-0.524	-0.585	-2.07	3. NO TG
ENSMUSG00000042680	NM_001033445	381126	Garem1	1.41097	3	-0.449491	-0.015429	0.112369	0.971026		0.57	0.65	0.97	0.75	0.58	0.67	1.28	1.12	1.57	0.78	0.93	0.94	0.74	1.12	1.02	0.53	0.67	0.61	0.186	0.757	0.39	0.025	0.229	1.153	0.371	0.776	0.776	0.689	0.072	0.056	-0.493	0.672	0.205	0.482	-0.133	3. NO TG
ENSMUSG00000036864	NM_183321	333193	Proser3	1.76766	3	-0.196077	-0.171513	0.604505	0.610644		0.57	0.31	0.25	0.28	1.02	1.03	0.85	0.24	0.38	0.23	0.67	0.56	0.81	0.3	0.33	0.32	0.53	0.53	-0.858	-1.158	-1	0.829	0.842	0.568	0.5	-0.356	-0.046	0.585	0.387	-0.273	0.186	-0.599	-0.932	-0.868	-0.946	3. NO TG
ENSMUSG00000035236	NM_178778	320271	Scai	5.50435	3	-0.528704	0.0260615	6.79e-05	0.890093		0.57	0.48	0.52	0.54	0.73	1.04	0.77	0.87	1.3	0.75	0.93	0.99	0.49	0.56	0.76	0.52	0.49	0.34	-0.243	-0.13	-0.077	0.351	0.856	0.427	-0.214	0.845	0.218	1.306	0.539	0.467	-0.053	0.345	-0.566	-0.07	-1.585	2. NCS
ENSMUSG00000056124	NM_019737	56386	B4galt6	4.63661	3	-0.177692	-0.0667013	0.519929	0.78246		0.58	0.53	1.21	1.43	1.57	1.67	1.44	1.07	3.51	2.52	1.81	1.74	0.92	1.25	2.83	2.09	2	1.09	-0.128	1.048	1.287	1.421	1.51	1.297	0.657	1	1.222	1.529	1.219	0.813	0.544	0.204	0.347	0.059	-0.611	1. CS TG	CS 8mer	HITS-CLIP	TS7+HITS
ENSMUSG00000049502	NM_001013371	209200	Dtx3l	1.05398	3	-0.748056	-1.23767	0.00240155	3.14e-07	DOWN	0.58	0.39	0.32	0.25	0.63	0.88	2.22	0.82	0.79	0.62	0.84	1.14	2.59	1.45	1.21	0.92	1.37	0.99	-0.561	-0.838	-1.182	0.117	0.593	1.918	2.14	1.053	1.868	1.278	1.886	1.277	1.839	0.409	1.109	0.37	0.168	3. NO TG
ENSMUSG00000032344	NM_173386	214763	Mb21d1	6.37125	3	-0.510212	-0.497201	0.000804617	0.000130138	DOWN	0.58	1.08	2.1	2.58	2.37	3.65	0.86	0.6	2.95	5.51	6.36	6.54	0.88	1.05	2.25	4.24	5.16	4.28	0.886	1.838	2.134	2.012	2.633	0.56	0.593	-0.837	-0.04	0.488	0.099	1.092	0.715	1.42	1.119	0.84	0.229	3. NO TG
ENSMUSG00000044906	NM_172967	269033	4930503L19Rik	8.98438	3	-0.104671	-0.058518	0.715012	0.767833		0.58	0.6	0.55	0.88	0.83	1.09	0.92	0.98	1.75	1.27	1.25	1.23	0.54	0.99	1.46	1.23	1.29	0.6	0.048	-0.075	0.593	0.51	0.899	0.657	-0.101	0.699	0.713	1.652	1.392	0.524	0.478	0.585	0.63	0.173	-0.851	2. NCS
ENSMUSG00000048416	NM_001039543	17349	Mlf1	14.3047	3	-0.013602	0.131989	0.969478	0.523605		0.58	1.34	1.72	2.01	1.32	2	1.51	1.84	3.07	2.76	3.23	4.41	1.4	2.57	2.7	2.31	2.4	2.28	1.194	1.552	1.776	1.173	1.768	1.365	1.257	0.455	0.934	0.832	0.648	0.456	0.2	1.285	0.858	1.137	0.188	3. NO TG
ENSMUSG00000037475	NM_001033422	331401	Thoc2	15.1566	3	0.0563635	0.0702672	0.73265	0.536695		0.58	0.56	0.94	1.48	1.22	1.77	0.99	1.7	3.14	1.91	1.6	1.63	0.55	0.85	2.11	1.59	1.32	0.73	-0.05	0.687	1.337	1.06	1.593	0.761	-0.075	1.585	0.593	1.729	1.158	0.366	0.103	0.388	0.113	-0.118	-1.266	2. NCS
ENSMUSG00000063455	NM_194061	330286	D630045J12Rik	3.64678	3	-0.157446	-0.0361224	0.635991	0.910285		0.59	0.62	1.14	1.01	2.01	2.24	1.4	0.85	1.77	1.65	2.33	2.37	0.89	0.74	1.23	1.14	1.72	1.27	0.07	0.939	0.766	1.751	1.907	1.233	0.585	0.449	0.252	0.63	0.109	0.703	0.173	0.212	-0.224	0.081	-0.814	1. CS TG	CS 8mer
ENSMUSG00000037172	NM_175528	243780	E330009J07Rik	2.67715	3	-0.295992	0.390007	0.357835	0.123993		0.59	0.49	0.68	0.55	1.13	1.23	1.16	0.43	1.62	1	1.22	1.4	0.64	0.46	0.57	0.28	0.44	0.31	-0.263	0.202	-0.1	0.926	1.047	0.963	0.115	-0.184	-0.089	1.24	-0.251	0.851	-0.949	0.11	-1.341	0.185	-1.954	1. CS TG	CS 8mer
ENSMUSG00000056763	NM_026493	211660	Cspp1	5.50553	3	-0.0538862	-0.0474531	0.859789	0.831908		0.59	0.41	0.47	0.59	0.62	0.75	0.59	0.6	1.07	0.69	0.62	0.59	0.39	0.43	0.71	0.51	0.75	0.41	-0.515	-0.322	0	0.07	0.341	0	-0.585	0.538	0.067	1.17	0.585	0.222	-0.206	0	0.271	-0.341	-0.856	3. NO TG		HITS-CLIP
ENSMUSG00000026083	NM_198303	226982	Eif5b	7.44506	3	-0.105364	-0.202589	0.707698	0.176269		0.59	0.5	0.94	1.2	1.17	1.32	0.75	1.02	2.18	1.39	1.45	1.31	0.61	0.79	1.41	1.28	1.21	0.59	-0.234	0.663	1.012	0.976	1.148	0.341	0.047	1.014	0.65	1.205	0.58	0.21	0.092	0.307	0.048	-0.011	-1.148	3. NO TG		HITS-CLIP
ENSMUSG00000028282	NM_001122978	26885	Casp8ap2	17.6223	3	-0.109675	-0.0988724	0.514149	0.427431		0.59	0.4	0.74	1.63	1.34	2.4	1.08	0.84	2.92	3.14	2.82	2.7	0.96	1.15	2.94	2.88	2.55	1.56	-0.549	0.322	1.451	1.17	2.006	0.861	0.693	1.052	1.5	1.966	1.976	0.942	0.817	1.068	0.923	0.169	-0.618	3. NO TG
ENSMUSG00000057835	NM_144546	104349	Zfp119a	4.20326	3	-0.204422	0.159209	0.532062	0.539704		0.59	0.44	0.67	1.1	0.85	0.94	1.05	0.58	1.28	0.74	0.51	0.69	0.59	0.46	0.66	0.52	0.4	0.44	-0.415	0.181	0.888	0.519	0.663	0.821	0	0.391	0.063	0.924	-0.021	-0.566	-1.066	-0.726	-1.069	-0.441	-1.078	3. NO TG
ENSMUSG00000026469	NM_011273	19775	Xpr1	4.82064	3	-0.222894	-0.135614	0.172226	0.431491		0.6	0.7	1.17	1.87	1.83	2.3	1.38	1.08	2.83	1.55	1.25	1.44	0.91	1.31	2.03	1.72	1.92	1.04	0.219	0.952	1.624	1.593	1.921	1.188	0.593	0.618	0.895	1.267	0.79	-0.269	-0.12	-0.546	0.069	-0.672	-1.138	1. CS TG	CS 8mer
ENSMUSG00000005871	NM_007462	11789	Apc	9.83507	3	-0.28711	-0.253089	0.0147933	0.00819403		0.6	0.55	1.22	2.05	1.43	1.62	1.39	1.17	4.76	2.7	2.06	1.89	0.66	1	2.39	1.73	1.72	0.8	-0.123	1.012	1.756	1.239	1.418	1.199	0.135	1.075	0.851	1.955	0.964	0.396	-0.244	0.524	0.265	0.221	-1.009	2. NCS		HITS-CLIP
ENSMUSG00000035293	NM_001015099	217558	G2e3	12.7866	3	-0.204945	-0.0624232	0.0581763	0.557174		0.6	0.56	0.84	1.58	0.76	1.04	1.16	1.22	2.66	1.92	1.12	1.14	0.8	0.78	2.15	1.61	1.16	0.66	-0.098	0.479	1.382	0.336	0.784	0.94	0.409	1.11	0.471	1.651	1.345	0.28	0.027	0.553	0.604	0.131	-0.648	2. NCS		HITS-CLIP
ENSMUSG00000022309	NM_001286062	11600	Angpt1	1.50068	3	-1.30773	-1.45334	1.6e-10	5.74e-10	DOWN	0.6	0.71	0.3	0.32	0.21	0.28	2.57	3.56	3.08	1.09	1.1	1.04	1.01	1.23	1	0.48	0.76	0.35	0.239	-0.977	-0.886	-1.471	-1.073	2.08	0.742	2.31	0.784	3.317	1.704	1.737	0.57	2.335	1.807	1.856	0.312	3. NO TG
ENSMUSG00000027242	NM_001290986	241627	Wdr76	7.72819	3	0.162701	0.108267	0.509372	0.639078		0.6	0.3	0.28	1.93	2.79	4.41	0.61	0.15	0.61	2.41	4.22	4.93	0.65	0.34	0.61	2.04	3.76	4.07	-0.977	-1.073	1.669	2.199	2.857	0.023	0.114	-0.954	0.175	1.096	1.096	0.319	0.08	0.595	0.429	0.16	-0.115	3. NO TG
ENSMUSG00000071267	NM_001199048	73233	Zfp942	11.1732	3	-0.0119389	0.568304	0.96607	3.54e-05		0.6	0.51	0.66	1.33	1.36	1.52	0.83	0.58	1.93	1.4	1.32	1.09	0.46	0.41	1.26	0.64	0.64	0.42	-0.23	0.135	1.135	1.167	1.327	0.462	-0.376	0.182	-0.308	1.534	0.923	0.073	-1.044	-0.043	-1.076	-0.476	-1.831	3. NO TG
ENSMUSG00000020493	NM_175563	270906	Prr11	17.5937	3	-0.0769358	-0.183308	0.786867	0.269475		0.61	0.74	0.63	1.9	2.27	3.1	2.46	1	3.19	2.81	3	3.79	1.49	1.26	2.73	2.9	4.03	3.24	0.275	0.046	1.623	1.879	2.327	1.994	1.275	0.429	0.76	2.322	2.098	0.562	0.607	0.401	0.825	0.289	0.064	2. NCS		HITS-CLIP
ENSMUSG00000044350	NM_172488	210808	Lacc1	2.77291	3	-0.668203	-0.732175	0.00918479	0.000193996	DOWN	0.61	0.31	0.38	0.32	0.48	0.77	1.08	0.49	1.39	1.76	2.08	1.97	1.67	1.51	1.78	2.13	2	1.5	-0.954	-0.669	-0.91	-0.339	0.331	0.814	1.438	0.644	2.248	1.844	2.198	2.423	2.697	2.093	2.036	1.344	0.953	2. NCS
ENSMUSG00000032409	NM_019864	245000	Atr	9.73029	3	-0.183301	-0.0778375	0.139136	0.439315		0.61	0.41	0.45	0.44	0.42	0.77	0.7	0.84	1.4	1.01	0.76	0.92	0.5	0.82	0.93	1.01	0.84	0.42	-0.562	-0.431	-0.462	-0.528	0.331	0.196	-0.282	1.017	0.983	1.616	1.031	1.181	1.181	0.841	0.983	0.254	-0.859	3. NO TG
ENSMUSG00000034731	NM_001081336	380921	Dgkh	3.16705	3	-0.501845	-0.429095	0.00319082	0.0235089		0.61	1.05	2.07	1.57	1.17	1.31	0.87	1.54	4.56	1.44	1.3	1.08	0.61	2.56	3.71	1.78	1.71	1.04	0.774	1.746	1.35	0.928	1.09	0.505	0	0.548	1.278	1.136	0.839	-0.124	0.18	0.151	0.544	-0.276	-0.33	3. NO TG
ENSMUSG00000036875	NM_177372	327762	Dna2	2.48207	3	-0.3424	-0.71695	0.288448	0.00990999		0.61	0.23	0.15	0.61	1.6	2.97	0.45	0.07	0.2	0.8	2.59	3.98	0.63	0.29	0.48	1.82	3.9	3.69	-1.369	-1.954	0	1.377	2.265	-0.431	0.046	-1.585	0.322	0.392	1.615	0.386	1.562	0.691	1.28	0.421	0.312	3. NO TG
ENSMUSG00000040751	NM_020044	56743	Lat2	2.53967	3	0.209308	0.169434	0.574413	0.644493		0.61	0.61	2.08	2.19	1.5	1.42	0.58	0.46	0.97	1.75	1.43	1.5	0.45	0.58	0.62	0.94	0.8	0.67	0	1.753	1.827	1.284	1.206	-0.072	-0.431	-0.4	-0.072	-1.093	-1.73	-0.322	-1.212	-0.068	-0.899	0.079	-1.072	3. NO TG
ENSMUSG00000024228	NM_026497	67993	Nudt12	1.7217	3	-0.936978	-0.473888	2.37e-05	0.102781		0.61	0.37	0.22	0.18	0.77	1.12	1.04	0.82	0.75	0.86	1.11	1.17	0.33	0.4	0.45	0.44	0.41	0.33	-0.706	-1.431	-1.706	0.331	0.866	0.76	-0.867	1.127	0.11	1.724	1	2.195	1.244	0.522	-0.893	0.062	-1.733	3. NO TG
ENSMUSG00000089862	NM_001302353	100036521	Umad1	2.34611	3	-0.266952	-0.39909	0.40585	0.0674122		0.61	0.38	0.43	0.92	0.76	0.75	0.89	0.84	1.11	1.45	1.39	1.31	0.73	0.83	0.78	1.12	0.95	0.66	-0.669	-0.495	0.585	0.313	0.294	0.538	0.255	1.124	1.107	1.348	0.844	0.651	0.281	0.862	0.318	0.796	-0.182	3. NO TG
ENSMUSG00000039470	NM_178395	70546	Zdhhc2	7.83716	3	-0.176888	8.95e-05	0.36818	0.999673		0.61	0.73	0.89	1.38	0.9	1.11	1.93	1.03	1.95	1.75	1.91	1.88	1.15	0.91	1.51	1.13	1.44	0.93	0.255	0.538	1.165	0.554	0.853	1.646	0.904	0.491	0.314	1.123	0.756	0.34	-0.286	1.077	0.672	0.755	-0.253	3. NO TG
ENSMUSG00000046351	NM_001111107	218100	Zfp322a	6.25655	3	0.137317	-0.179066	0.622025	0.374431		0.61	0.43	0.74	1.34	1.34	1.45	0.85	0.74	2.3	1.13	0.92	0.84	0.69	0.93	1.89	1.63	1.49	0.6	-0.495	0.275	1.123	1.123	1.236	0.472	0.175	0.769	1.095	1.623	1.341	-0.244	0.281	-0.538	0.152	-0.78	-1.259	2. NCS
ENSMUSG00000057069	NM_026184	67475	Ero1lb	1.607	3	-0.252305	-0.0553401	0.384184	0.856427		0.62	0.57	0.79	1.72	1.52	1.55	0.57	0.32	0.89	0.67	0.68	0.8	0.56	0.55	0.67	0.71	0.69	0.58	-0.119	0.345	1.457	1.28	1.308	-0.119	-0.144	-0.814	-0.051	0.17	-0.234	-1.347	-1.265	-1.149	-1.128	-0.946	-1.403	3. NO TG
ENSMUSG00000028399	NM_011211	19266	Ptprd	6.20942	3	-0.505069	-0.448502	0.00149593	0.000891872		0.62	0.68	1.08	1.3	0.74	1.01	2.17	1.57	2.94	3.22	2.82	3.15	0.91	0.87	1.16	1.94	2.16	1.76	0.131	0.791	1.056	0.252	0.695	1.791	0.546	1.195	0.351	1.436	0.102	1.302	0.574	1.916	1.533	1.631	0.795	2. NCS
ENSMUSG00000020023	NM_001168684	319880	Tmcc3	1.95037	3	-0.018976	-0.226798	0.971104	0.531723		0.62	1.36	1.93	1.71	2.1	2.27	0.75	1.07	2.76	2.44	2.52	3.14	0.82	3.11	4.2	3.72	3.76	3.43	1.121	1.623	1.449	1.744	1.856	0.271	0.398	-0.343	1.187	0.514	1.118	0.51	1.117	0.262	0.837	0.466	0.593	3. NO TG
ENSMUSG00000042133	NM_001081086	228005	Ppig	12.8295	3	0.216413	0.377242	0.207945	0.000781374		0.62	0.66	0.84	0.9	1.06	1.42	0.6	0.78	1.5	0.99	1.13	1	0.52	0.64	1.1	0.79	0.8	0.5	0.089	0.432	0.531	0.764	1.183	-0.047	-0.249	0.238	-0.044	0.829	0.385	0.136	-0.186	0.091	-0.402	-0.502	-1.487	2. NCS		HITS-CLIP
ENSMUSG00000026657	NM_001177843	209630	Frmd4a	5.82361	3	0.27446	0.46757	0.0395808	0.0186909		0.62	0.65	2.05	3.32	2.43	2.67	0.66	0.56	3.8	2.63	1.96	1.9	0.63	0.95	2.75	2.14	2.04	1.64	0.067	1.709	2.402	1.953	2.089	0.089	0.023	-0.212	0.541	0.887	0.422	-0.335	-0.631	-0.309	-0.251	-0.489	-0.7	2. NCS
ENSMUSG00000028438	NM_024241	109242	Kif24	2.93804	3	-0.208736	-0.526394	0.433638	0.000560059		0.62	0.51	0.28	0.32	0.56	0.86	0.68	0.42	0.37	0.4	0.99	1.36	0.74	0.53	0.44	0.7	1.36	1.35	-0.277	-1.119	-0.933	-0.144	0.466	0.131	0.252	-0.274	0.054	0.39	0.634	0.313	1.105	0.811	1.265	0.655	0.645	3. NO TG
ENSMUSG00000032258	NM_027448	75782	Lca5	3.00523	3	-0.252668	-0.20018	0.345989	0.302086		0.62	0.62	0.47	0.73	0.84	1.02	1.12	0.52	0.87	0.76	0.76	0.79	0.61	0.44	0.75	0.7	0.83	0.6	0	-0.392	0.232	0.432	0.709	0.843	-0.023	-0.249	-0.485	0.874	0.663	0.057	-0.06	-0.143	-0.017	-0.365	-0.756	2. NCS
ENSMUSG00000078773	NM_001039556	623474	Rad54b	7.0579	3	0.042457	0.0546738	0.903928	0.848284		0.62	0.62	0.43	0.41	0.73	1.4	0.81	0.42	0.47	0.46	1.16	1.62	0.85	0.99	0.63	0.57	1.23	1.22	0	-0.518	-0.585	0.232	1.162	0.38	0.449	-0.551	0.667	0.126	0.541	0.162	0.466	0.661	0.745	0.209	-0.197	3. NO TG
ENSMUSG00000051278	NM_197997	71643	Zgrf1	6.05936	3	-0.0443831	-0.0416223	0.884626	0.804922		0.62	0.44	0.36	0.78	1	1.98	0.71	0.5	0.95	0.87	1.39	1.66	0.54	0.7	0.66	1.11	1.5	1.3	-0.485	-0.768	0.327	0.681	1.659	0.193	-0.196	0.181	0.658	1.376	0.857	0.156	0.504	0.471	0.58	-0.253	-0.603	3. NO TG
ENSMUSG00000028212	NM_001037134	12448	Ccne2	18.503	3	0.0810729	-0.0337344	0.802304	0.889372		0.63	0.7	0.97	2.61	2.45	5.44	0.57	0.93	1.95	4.09	5.76	6.69	0.94	2.71	3.51	4.7	6.66	5.79	0.15	0.615	2.033	1.943	3.09	-0.142	0.57	0.405	1.938	1	1.845	0.646	0.846	1.23	1.439	0.298	0.09	1. CS TG	CS 8mer	HITS-CLIP	TS7+HITS
ENSMUSG00000021668	NM_012048	27015	Polk	5.11198	3	-0.0708927	-0.17938	0.805126	0.461829		0.63	0.67	0.77	1.95	1.29	1.62	0.48	0.96	2.01	2.02	1.49	1.47	0.59	0.75	1.71	2.08	1.72	0.86	0.087	0.285	1.615	1.022	1.349	-0.385	-0.093	0.512	0.16	1.373	1.141	0.051	0.093	0.206	0.412	-0.139	-0.906	3. NO TG
ENSMUSG00000036943	NM_173413	235442	Rab8b	5.62221	3	-0.224829	-0.514503	0.455402	0.0104886		0.63	0.8	1.8	2.6	1.47	1.75	1.48	1.05	2.96	3.17	2.2	2.12	1.14	1.37	2.77	3.89	3.26	2.08	0.34	1.5	2.028	1.209	1.459	1.219	0.845	0.388	0.769	0.714	0.619	0.285	0.579	0.578	1.144	0.275	0.248	3. NO TG		HITS-CLIP
ENSMUSG00000054321	NM_001100449	72504	Taf4b	6.82768	3	0.0466731	0.113238	0.917382	0.457328		0.63	0.75	1.7	2.09	1.5	1.88	0.89	0.83	2.18	2.26	2.24	2.25	0.72	0.75	1.45	1.97	1.98	1.45	0.248	1.418	1.714	1.238	1.562	0.492	0.19	0.144	0	0.357	-0.228	0.112	-0.085	0.575	0.398	0.258	-0.372	1. CS TG
ENSMUSG00000062198	NM_028314	72658	2700097O09Rik	3.59523	3	0.43606	0.412425	0.0398002	0.0263017		0.63	0.48	0.63	0.99	1.52	1.44	0.57	0.49	0.83	1.11	1.41	1.17	0.58	0.52	0.51	0.74	0.86	0.61	-0.385	0	0.644	1.257	1.18	-0.142	-0.117	0.029	0.113	0.392	-0.3	0.163	-0.415	-0.108	-0.814	-0.297	-1.226	3. NO TG
ENSMUSG00000033904	NM_182995	101565	Ccp110	6.95803	3	-0.13286	-0.163029	0.671797	0.391919		0.63	0.45	0.48	1.46	1.55	2.27	0.97	0.74	1	1.21	1.26	1.76	0.55	0.67	0.73	1.08	1.27	1.03	-0.476	-0.385	1.2	1.285	1.833	0.615	-0.193	0.705	0.564	1.044	0.595	-0.269	-0.431	-0.297	-0.285	-0.365	-1.132	3. NO TG
ENSMUSG00000024871	NM_021791	60425	Doc2g	1.72212	3	0.159499	0.0586057	0.689147	0.892428		0.63	0.63	0.45	0.98	1.21	1.31	1.28	0.36	0.8	1.13	1.36	1.59	0.84	0.5	0.63	0.95	1.26	0.83	0	-0.476	0.629	0.931	1.044	1.011	0.409	-0.791	-0.328	0.816	0.476	0.204	-0.044	0.167	0.058	0.278	-0.652	3. NO TG
ENSMUSG00000079083	NM_001033181	77532	Jrkl	6.90106	3	0.279472	0.15802	0.340439	0.406235		0.63	0.27	0.67	0.85	0.9	1.13	0.95	0.34	1.9	0.86	0.9	0.89	0.75	0.64	1.34	0.88	0.84	0.49	-1.193	0.087	0.426	0.508	0.833	0.585	0.248	0.322	1.215	1.49	0.989	0.017	0.049	0	-0.098	-0.341	-1.189	3. NO TG
ENSMUSG00000061536	NM_001164562	215474	Sec22c	2.28911	3	-0.527946	-0.539658	0.0147048	0.00411799	DOWN	0.64	0.44	0.54	0.51	1.3	1.17	0.79	0.37	0.58	1.03	1.33	1.44	0.8	0.54	0.72	1.14	1.49	1.21	-0.531	-0.241	-0.322	1.011	0.86	0.3	0.317	-0.244	0.29	0.101	0.408	1	1.145	0.033	0.195	0.297	0.048	2. NCS
ENSMUSG00000091931	NM_001142938	100233175	AK010878	2.26564	3	0.0215676	0.07922	0.959215	0.801387		0.64	0.98	1.02	1.33	1.65	1.69	0.6	0.54	1.02	1.34	1.76	1.61	0.64	0.58	0.92	1.21	1.68	1.41	0.607	0.664	1.044	1.353	1.387	-0.092	0	-0.848	-0.747	0	-0.147	0.011	-0.135	0.093	0.026	-0.07	-0.26	3. NO TG
ENSMUSG00000020389	NM_001166653	213084	Cdkl3	1.51292	3	-0.0202828	-0.725183	0.965975	0.00167443		0.64	0.73	0.8	1.11	0.68	0.7	1.26	0.6	0.91	0.63	0.39	0.38	0.97	0.79	0.99	0.7	1.04	0.57	0.187	0.317	0.785	0.086	0.127	0.966	0.592	-0.279	0.112	0.184	0.304	-0.807	-0.658	-0.787	0.606	-0.864	-0.292	3. NO TG
ENSMUSG00000068394	NM_001081091	99100	Cep152	8.38778	3	0.0707791	0.187356	0.76343	0.185033		0.64	0.5	1.14	1.53	1.62	2.15	0.79	0.34	1.84	1.54	1.75	2.37	0.5	0.55	1.22	1.33	2.29	1.64	-0.35	0.823	1.244	1.326	1.733	0.3	-0.35	-0.543	0.135	0.686	0.097	0.009	-0.201	0.111	0.497	0.14	-0.389	3. NO TG
ENSMUSG00000034394	NM_001039537	16878	Lif	5.28262	3	0.123512	-0.380622	0.766257	0.25836		0.64	11.42	11.6	2.37	2.99	4.12	0.37	13.34	7.98	2.72	3.34	2.73	0.92	28.94	18.09	16.17	12.73	11.86	4.136	4.159	1.872	2.206	2.668	-0.774	0.517	0.224	1.341	-0.539	0.641	0.198	2.765	0.159	2.086	-0.592	1.523	3. NO TG
ENSMUSG00000044702	NM_001081238	233826	Palb2	4.87711	3	0.186271	-0.0379265	0.547231	0.856427		0.64	0.34	0.29	0.92	1.8	2.57	0.86	0.37	0.78	1.13	1.92	2.58	0.69	0.58	0.81	1.24	2.43	1.89	-0.893	-1.115	0.517	1.477	1.989	0.421	0.107	0.119	0.753	1.397	1.451	0.294	0.427	0.093	0.431	0.006	-0.441	3. NO TG
ENSMUSG00000049321	NM_001044697	22678	Zfp2	2.85421	3	0.0578714	-0.324639	0.889268	0.122139		0.64	0.22	0.21	0.37	0.28	0.53	1.06	0.55	0.67	0.54	0.35	0.27	0.97	0.61	0.76	0.52	0.47	0.37	-1.499	-1.563	-0.774	-1.164	-0.267	0.719	0.592	1.284	1.431	1.628	1.807	0.533	0.48	0.312	0.727	-0.948	-0.507	3. NO TG
ENSMUSG00000033964	NM_172643	226470	Zbtb41	14.3946	3	0.0113402	0.0992664	0.958825	0.347342		0.65	0.6	1.18	2.22	1.4	2.26	0.98	1.59	4.26	2.51	2	2.03	0.62	1.27	3.02	1.95	1.91	1.09	-0.114	0.85	1.757	1.095	1.782	0.585	-0.067	1.391	1.069	1.843	1.348	0.176	-0.186	0.512	0.445	-0.154	-1.045	1. CS TG	CS 8mer
ENSMUSG00000048118	NM_001081195	238247	Arid4a	4.75986	3	-0.177689	-0.262645	0.406456	0.04025		0.65	0.69	0.53	0.8	0.65	0.84	1.05	1.28	0.96	0.7	0.65	0.74	0.42	0.64	0.73	0.58	0.69	0.31	0.085	-0.29	0.295	0	0.365	0.684	-0.618	0.882	-0.107	0.845	0.455	-0.19	-0.457	0	0.085	-0.181	-1.409	1. CS TG	CS 8mer	HITS-CLIP	TS7+HITS
ENSMUSG00000052727	NM_008634	17755	Map1b	2.17705	3	-0.276882	-1.34479	0.419293	1.44e-12		0.65	0.46	1.41	1.22	0.52	0.62	1.4	0.59	3.11	1.06	0.59	0.46	2.08	2.09	4.76	2.26	1.7	0.88	-0.49	1.105	0.898	-0.316	-0.067	1.095	1.663	0.352	2.16	1.136	1.748	-0.201	0.884	0.179	1.69	-0.423	0.498	3. NO TG		HITS-CLIP
ENSMUSG00000046753	NM_177111	320234	Ccdc66	8.36208	3	-0.245957	-0.535599	0.237655	7.03e-05		0.65	0.42	0.52	0.77	1.23	1.33	0.73	0.7	1.87	1.5	1.05	0.97	0.73	0.71	1.79	1.11	0.75	0.58	-0.618	-0.316	0.241	0.91	1.022	0.165	0.165	0.723	0.744	1.827	1.764	0.953	0.522	-0.226	-0.706	-0.451	-1.183	3. NO TG
ENSMUSG00000039396	NM_146208	234258	Neil3	6.6452	3	-0.144021	-0.0126448	0.651505	0.970688		0.65	0.65	0.43	0.26	0.52	1.26	0.97	0.54	0.37	0.51	1.2	2.28	0.79	0.76	0.61	0.44	1.1	1.25	0	-0.585	-1.29	-0.316	0.944	0.57	0.278	-0.263	0.222	-0.212	0.495	0.946	0.737	1.191	1.066	0.851	-0.011	3. NO TG
ENSMUSG00000044641	NM_021409	58220	Pard6b	1.78953	3	-0.383394	-0.255759	0.220185	0.478821		0.65	2.37	0.76	1.74	2.35	2.12	1.01	0.59	2.08	2.26	2.95	2.68	1.11	1.74	1.28	1.07	1.75	1.55	1.85	0.222	1.407	1.838	1.69	0.628	0.763	-1.988	-0.444	1.441	0.744	0.375	-0.696	0.327	-0.423	0.337	-0.449	3. NO TG
ENSMUSG00000031309	NM_148945	110651	Rps6ka3	9.34812	3	-0.0163253	0.208071	0.968086	0.36351		0.65	0.67	1.74	1.92	1.11	1.35	1.58	2.41	4.22	1.38	1.84	1.35	1.09	1.63	2.81	1.35	1.29	0.98	0.043	1.407	1.548	0.763	1.043	1.268	0.737	1.831	1.27	1.273	0.688	-0.474	-0.505	0.724	0.215	0	-0.458	2. NCS
ENSMUSG00000046230	NM_173028	271564	Vps13a	9.73843	3	-0.207763	-0.095876	0.07257	0.253748		0.65	0.63	1.05	1.37	0.8	1.05	0.86	1.17	2.03	1.17	1.15	1.02	0.45	0.64	1.05	0.69	0.64	0.35	-0.044	0.684	1.064	0.295	0.684	0.399	-0.521	0.883	0.022	0.945	0	-0.226	-0.979	0.518	-0.317	-0.041	-1.558	2. NCS
ENSMUSG00000035045	NM_001034907	547176	Zc3h12b	1.71107	3	-0.319746	0.102466	0.323811	0.778573		0.65	0.4	0.25	0.28	0.36	0.51	1.38	1.04	0.83	0.55	0.72	0.72	0.94	1.01	0.6	0.66	0.42	0.45	-0.687	-1.344	-1.186	-0.835	-0.344	1.075	0.525	1.357	1.315	1.692	1.23	0.949	1.208	0.98	0.217	0.489	-0.177	2. NCS
ENSMUSG00000004319	NM_007711	12725	Clcn3	3.15215	3	-0.585955	-0.469642	7.56e-06	0.0194384	DOWN	0.66	0.58	0.54	1.32	0.95	1.02	1.29	0.79	1.99	1.62	0.91	1.02	0.56	0.6	0.85	0.7	0.7	0.41	-0.183	-0.285	0.989	0.519	0.62	0.956	-0.233	0.439	0.048	1.862	0.645	0.293	-0.906	-0.061	-0.435	0	-1.294	2. NCS
ENSMUSG00000046714	NM_013519	14234	Foxc2	3.77049	3	-0.575154	-0.519818	0.0136611	0.042194	DOWN	0.66	2.4	4.91	4.44	3.77	3.46	1.66	5.96	5.85	8.6	7.49	7.06	4.33	7.63	8.72	7.45	6.51	5.81	1.847	2.876	2.732	2.496	2.373	1.318	2.695	1.309	1.665	0.252	0.827	0.952	0.745	0.989	0.786	1.027	0.746	3. NO TG
ENSMUSG00000038010	NM_001162956	76138	Ccdc138	2.21788	3	0.0362945	0.212485	0.939696	0.409335		0.66	0.47	0.59	0.81	0.86	1.01	0.65	0.43	0.37	0.28	0.56	0.4	0.39	0.36	0.28	0.17	0.33	0.43	-0.481	-0.159	0.291	0.377	0.606	-0.022	-0.744	-0.126	-0.376	-0.659	-1.049	-1.5	-2.188	-0.61	-1.355	-1.315	-1.213	3. NO TG
ENSMUSG00000054400	NM_001037841	75458	Cklf	3.17975	3	-0.0139834	0.246892	0.969733	0.202169		0.66	0.57	0.66	0.61	1.17	1.3	1.1	0.5	1.05	0.9	1.07	1.13	0.55	0.51	0.64	0.62	1.06	0.75	-0.208	0	-0.112	0.817	0.967	0.728	-0.259	-0.186	-0.158	0.662	-0.044	0.554	0.023	-0.128	-0.141	-0.201	-0.785	3. NO TG
ENSMUSG00000057147	NM_025675	66632	Dph6	5.24727	3	0.0639553	0.243927	0.810444	0.119123		0.66	0.64	0.74	0.55	0.79	0.99	0.96	0.56	1.13	0.88	1.06	0.9	0.83	0.69	0.85	0.7	0.82	0.71	-0.044	0.163	-0.259	0.256	0.578	0.534	0.326	-0.189	0.107	0.604	0.197	0.668	0.342	0.42	0.053	-0.136	-0.474	2. NCS
ENSMUSG00000026565	NM_011137	18986	Pou2f1	3.73862	3	0.0396056	-0.0948378	0.929823	0.751065		0.66	0.8	0.79	1.52	0.97	0.97	1.03	0.74	1.04	0.95	0.69	0.68	0.63	0.47	0.61	0.39	0.5	0.2	0.274	0.256	1.191	0.549	0.549	0.634	-0.066	-0.111	-0.755	0.392	-0.368	-0.672	-1.935	-0.485	-0.942	-0.506	-2.222	3. NO TG
ENSMUSG00000038264	NM_011352	20361	Sema7a	1.75355	3	-0.344139	-0.277013	0.285976			0.66	3.68	9.53	9.77	7.02	8.36	0.72	6.93	16.06	14.53	12.16	13.11	1.24	16.84	25.29	22.26	20.36	22.1	2.461	3.832	3.868	3.391	3.643	0.124	0.9	0.911	2.191	0.752	1.407	0.572	1.187	0.792	1.535	0.648	1.401	3. NO TG
ENSMUSG00000035337	NM_033607	93841	Uchl4	1.91105	3	0.0896488	0.182157	0.848954	0.633046		0.66	0.61	0.87	0.87	1.46	1.42	0.81	0.47	1	1.22	1.39	1.32	0.57	0.76	0.87	1.14	1.25	1.17	-0.112	0.393	0.393	1.134	1.094	0.291	-0.208	-0.369	0.313	0.199	0	0.483	0.386	-0.07	-0.222	-0.105	-0.277	3. NO TG
ENSMUSG00000073176	NM_030139	78619	Zfp449	6.62292	3	0.0681844	-0.113593	0.832237	0.585661		0.66	0.34	0.77	0.79	0.61	0.83	1.1	0.65	2.62	0.9	0.6	0.52	0.84	0.87	1.49	0.98	0.74	0.45	-0.937	0.219	0.256	-0.112	0.326	0.728	0.343	0.915	1.33	1.754	0.943	0.186	0.307	-0.023	0.275	-0.664	-0.869	3. NO TG
ENSMUSG00000052812	NM_001099628	320817	Atad2b	4.08478	3	-0.261044	-0.371704	0.245736	0.0106675		0.67	0.7	0.87	1.1	0.97	1.1	1.08	1.01	1.81	1.32	1.03	0.96	0.68	0.78	1.23	1.02	0.8	0.6	0.062	0.372	0.707	0.527	0.707	0.681	0.021	0.523	0.154	1.048	0.495	0.261	-0.108	0.086	-0.275	-0.195	-0.864	1. CS TG		HITS-CLIP	TS7+HITS
ENSMUSG00000020650	NM_001164090	12033	Bcap29	9.23181	3	-0.0933904	-0.198081	0.73375	0.27125		0.67	0.66	0.96	0.82	1.12	1.52	1.21	1.43	2.78	1.63	2.17	1.58	0.93	1.15	1.94	1.12	1.49	0.86	-0.021	0.512	0.288	0.733	1.17	0.843	0.467	1.104	0.792	1.524	1.007	0.983	0.445	0.948	0.409	0.055	-0.814	2. NCS
ENSMUSG00000024989	NM_001164362	74107	Cep55	22.3189	3	-0.0244777	0.019086	0.929808	0.905569		0.67	0.93	0.94	1.75	2.42	3.24	1.77	1.18	2.97	3.22	3.39	3.88	1.25	2.31	3.09	2.52	3.42	2.65	0.467	0.482	1.372	1.837	2.257	1.388	0.89	0.34	1.303	1.649	1.706	0.876	0.524	0.485	0.497	0.259	-0.289	3. NO TG
ENSMUSG00000031098	NM_001285857	55925	Syt8	5.08194	3	0.505728	-0.428746	0.0800467	0.127954		0.67	0.5	0.55	0.56	1.51	1.91	0.74	0.31	0.71	0.4	0.69	0.77	4.79	3.38	2.89	1.93	2.51	2.24	-0.415	-0.28	-0.255	1.16	1.497	0.141	2.819	-0.672	2.733	0.363	2.373	-0.475	1.767	-1.119	0.729	-1.3	0.229	3. NO TG
ENSMUSG00000034538	NM_146179	232854	Zfp418	1.71885	3	-0.0550667	-0.209201	0.90853	0.519519		0.68	0.33	1	2.62	1.45	1.44	1.1	0.25	0.84	0.85	0.86	0.85	0.73	0.33	0.9	0.64	0.83	0.56	-1.021	0.55	1.93	1.081	1.071	0.686	0.101	-0.387	0	-0.249	-0.15	-1.613	-2.017	-0.747	-0.798	-0.754	-1.347	1. CS TG	CS 8mer
ENSMUSG00000051379	NM_001172160	71436	Flrt3	5.5542	3	-0.703638	-0.513081	0.000192279	2.79e-05	DOWN	0.68	0.39	0.65	0.83	0.43	0.81	1.78	1.57	4.41	1.68	1.77	1.56	1	1.93	3.13	2.52	2.87	1.56	-0.787	-0.064	0.284	-0.649	0.249	1.375	0.55	1.982	2.278	2.744	2.25	1.009	1.591	2.016	2.71	0.937	0.937	3. NO TG		HITS-CLIP
ENSMUSG00000028550	NM_001145967	242557	Atg4c	1.52524	3	-0.298307	-0.0244476	0.286249	0.950105		0.68	0.43	0.52	0.46	0.71	0.79	1.02	0.67	0.63	0.6	0.59	0.67	0.67	0.65	0.59	0.62	0.51	0.4	-0.649	-0.381	-0.554	0.061	0.213	0.578	-0.021	0.628	0.585	0.272	0.179	0.376	0.423	-0.263	-0.469	-0.234	-0.964	3. NO TG
ENSMUSG00000007617	NM_001284189	26556	Homer1	6.97983	3	0.0500062	0.0730055	0.853342	0.675187		0.68	1.84	2.31	3.07	1.52	1.72	1.01	3.26	3.77	2.01	1.47	1.4	0.59	2.2	2.69	1.61	1.64	0.94	1.423	1.749	2.158	1.149	1.326	0.564	-0.202	0.822	0.257	0.704	0.219	-0.609	-0.927	-0.048	0.109	-0.295	-0.865	3. NO TG
ENSMUSG00000021236	NM_001026214	12499	Entpd5	1.31251	3	-0.844652	-1.49063	7.25e-05	9.05e-14	DOWN	0.68	0.8	0.8	0.8	1.14	1.26	1.33	0.79	1.6	1.55	1.93	1.86	2.66	1.77	2.39	2.1	2.62	2.01	0.231	0.231	0.231	0.737	0.88	0.958	1.952	-0.018	1.136	0.991	1.567	0.946	1.381	0.754	1.193	0.558	0.67	3. NO TG		HITS-CLIP
ENSMUSG00000062627	NM_177239	320713	Mysm1	9.43993	3	0.0452345	0.0577628	0.806629	0.653533		0.68	0.58	0.79	1.34	1.02	1.18	0.88	1.12	2.43	1.45	0.92	0.84	0.62	0.85	1.61	1.1	0.91	0.44	-0.226	0.213	0.968	0.578	0.786	0.367	-0.131	0.938	0.544	1.609	1.018	0.113	-0.282	-0.147	-0.163	-0.485	-1.403	3. NO TG		HITS-CLIP
ENSMUSG00000041966	NM_001165980	75763	Dcaf17	4.4696	3	0.243371	0.668398	0.203276	1.84e-06		0.68	0.54	0.47	0.88	1.12	1.35	0.58	0.31	0.92	0.73	0.8	0.86	0.46	0.39	0.57	0.7	0.61	0.43	-0.327	-0.524	0.367	0.712	0.979	-0.226	-0.554	-0.781	-0.459	0.954	0.273	-0.266	-0.326	-0.48	-0.866	-0.645	-1.628	3. NO TG
ENSMUSG00000037416	NM_001081371	240283	Dmxl1	8.77937	3	-0.350659	-0.234351	0.00183064	0.00233598		0.68	0.53	0.98	1.86	1.01	1.49	1.23	1.34	3.91	2.08	1.41	1.65	0.62	0.95	2.44	1.69	1.29	0.73	-0.354	0.521	1.438	0.564	1.12	0.846	-0.131	1.322	0.83	1.985	1.307	0.16	-0.138	0.477	0.35	0.146	-1.019	3. NO TG
ENSMUSG00000021250	NM_010234	14281	Fos	2.07643	3	-0.157029	-0.265418	0.662242	0.466213		0.68	5.6	7.82	9.4	4.1	4.93	2.03	5.54	2.83	1.8	1.85	1.19	1.06	8.74	4.84	3.14	4.72	2.69	3.023	3.504	3.77	2.574	2.84	1.564	0.633	-0.016	0.641	-1.463	-0.691	-2.378	-1.579	-1.144	0.203	-2.041	-0.872	3. NO TG
ENSMUSG00000043929	NM_001039059	236904	Klhl15	2.02649	3	-0.113698	0.0367942	0.750848	0.911176		0.68	0.8	0.87	1.4	0.93	0.89	0.63	0.84	1.08	1	0.92	0.9	0.67	0.73	0.84	0.77	0.69	0.56	0.231	0.351	1.031	0.446	0.383	-0.109	-0.021	0.07	-0.13	0.309	-0.05	-0.481	-0.854	-0.015	-0.425	0.016	-0.659	2. NCS
ENSMUSG00000039478	NM_030110	78506	Micu3	3.81116	3	-0.0606374	-0.321305	0.89669	0.166391		0.68	0.58	0.74	0.86	0.74	0.77	0.61	0.68	1.72	0.99	0.79	0.8	0.42	0.51	1.11	0.92	0.9	0.41	-0.226	0.12	0.334	0.12	0.177	-0.154	-0.682	0.226	-0.182	1.206	0.579	0.201	0.096	0.093	0.279	0.054	-0.893	1. CS TG
ENSMUSG00000021068	NM_001081453	18080	Nin	11.6521	3	0.0457362	0.415945	0.895315	1.66e-06		0.68	1.16	2.42	2.73	1.92	2.32	1.13	1.43	5.72	2.54	1.78	1.85	0.44	0.98	2.52	1.45	1.62	0.75	0.762	1.816	1.99	1.484	1.756	0.724	-0.617	0.3	-0.241	1.238	0.058	-0.104	-0.908	-0.109	-0.244	-0.325	-1.616	3. NO TG
ENSMUSG00000063894	NM_001251834	93681	Zkscan8	5.75255	3	0.137554	-0.277152	0.51153	0.00879443		0.68	0.19	0.19	0.46	0.81	1.15	0.97	0.28	0.86	0.39	0.52	0.64	0.82	0.56	1	0.77	0.97	0.45	-1.787	-1.787	-0.554	0.249	0.749	0.506	0.267	0.536	1.511	2.121	2.336	-0.233	0.731	-0.63	0.257	-0.836	-1.334	2. NCS
ENSMUSG00000038538	NM_177185	320538	Ubn2	3.17165	3	-0.42522	-0.759132	0.00129365	2.77e-14		0.69	0.59	0.65	0.8	0.82	0.84	1.06	0.76	1.16	0.93	0.96	0.84	0.71	0.72	0.99	0.84	0.72	0.51	-0.222	-0.085	0.211	0.246	0.28	0.612	0.041	0.36	0.283	0.826	0.599	0.215	0.07	0.225	-0.185	0	-0.709	1. CS TG	CS 8mer	HITS-CLIP	TS7+HITS
ENSMUSG00000035623	NM_001081267	233532	Rsf1	4.20571	3	-0.256193	-0.456625	0.21823	1.14e-05		0.69	0.49	0.55	0.74	0.7	0.76	0.98	0.8	1.34	0.83	0.6	0.53	0.59	0.62	0.93	0.68	0.58	0.36	-0.485	-0.322	0.1	0.02	0.138	0.5	-0.222	0.696	0.333	1.269	0.747	0.163	-0.12	-0.219	-0.267	-0.512	-1.057	2. NCS
ENSMUSG00000030309	NM_001301351	232560	Caprin2	1.99485	3	-0.9008	-0.676425	1.36e-05	0.00229115	DOWN	0.69	0.84	0.65	0.69	0.57	1.06	2.14	2.21	2.63	2.2	1.8	2.1	1.29	1.41	1.78	1.18	1.2	0.88	0.28	-0.085	0	-0.271	0.612	1.619	0.893	1.385	0.74	2	1.439	1.659	0.766	1.642	1.061	0.98	-0.266	3. NO TG
ENSMUSG00000036291	NM_144535	74385	Ap5m1	4.03938	3	-0.104405	-0.402682	0.748439	0.011851		0.69	1.04	0.89	1.24	1.04	1.05	0.77	1.91	2.28	1.11	0.85	0.77	1	1.65	1.56	1.41	1.22	0.72	0.585	0.363	0.837	0.585	0.599	0.156	0.529	0.871	0.661	1.347	0.803	-0.158	0.184	-0.288	0.228	-0.443	-0.538	2. NCS
ENSMUSG00000027379	NM_001113179	12235	Bub1	21.8668	3	0.207223	0.189574	0.0868723	0.0382669		0.69	0.69	0.82	1.02	0.8	1.86	0.9	0.76	1.88	1.41	1.66	2.19	1.04	1.99	1.84	1.31	1.72	1.09	0	0.246	0.557	0.211	1.418	0.379	0.585	0.138	1.515	1.187	1.156	0.463	0.358	1.044	1.095	0.234	-0.766	2. NCS
ENSMUSG00000033538	NM_007609	12363	Casp4	3.13313	3	-0.303348	-0.597609	0.361812	0.00253869		0.69	0.58	0.85	0.82	0.97	0.82	1.22	0.74	1.32	0.47	0.83	0.75	1.73	2.01	1.78	1.25	1.53	1.03	-0.247	0.297	0.246	0.485	0.246	0.813	1.314	0.346	1.776	0.629	1.058	-0.79	0.602	-0.222	0.652	-0.127	0.325	3. NO TG
ENSMUSG00000057110	NM_001290635	26920	Cntrl	12.0135	3	0.0586349	0.166602	0.859526	0.249197		0.69	0.42	0.43	0.87	1.11	1.49	0.86	0.47	0.69	0.51	0.7	0.78	0.58	0.54	0.61	0.54	0.97	0.57	-0.703	-0.67	0.33	0.678	1.1	0.314	-0.247	0.159	0.355	0.67	0.495	-0.759	-0.678	-0.658	-0.193	-0.925	-1.371	3. NO TG
ENSMUSG00000037110	NM_001033348	241694	Ralgapa2	1.89114	3	-0.533903	0.0223473	0.0284768	0.942194		0.69	0.62	0.53	1.01	0.92	0.94	1.12	0.73	1.22	0.96	0.82	1.02	0.56	0.48	0.74	0.58	0.5	0.51	-0.152	-0.374	0.543	0.41	0.441	0.691	-0.296	0.232	-0.363	1.188	0.474	-0.073	-0.79	-0.164	-0.867	0.117	-0.869	3. NO TG
ENSMUSG00000023066	NM_175542	246102	Rttn	4.07284	3	-0.222317	-0.0934222	0.226787	0.456786		0.69	0.64	0.45	0.69	0.95	1.4	1.05	0.73	0.92	1.05	1.29	1.54	0.71	0.68	0.67	0.87	1.25	1.13	-0.107	-0.606	0	0.456	1.01	0.599	0.041	0.187	0.086	1.016	0.564	0.599	0.33	0.437	0.392	0.137	-0.307	3. NO TG
ENSMUSG00000071281	NM_145622	235907	Zfp65	10.1712	3	0.223688	0.0804286	0.240434	0.600006		0.69	0.42	0.9	2.02	0.94	1.62	0.98	0.46	2.23	1.04	0.81	0.62	0.81	0.85	1.54	1.04	0.95	0.55	-0.703	0.379	1.536	0.441	1.219	0.5	0.228	0.128	1	1.3	0.768	-0.951	-0.951	-0.212	0.015	-1.371	-1.541	2. NCS
ENSMUSG00000063047	NM_001081021	338354	Zfp780b	4.75243	3	0.0561256	-0.0773038	0.852808	0.642306		0.69	0.42	0.83	1.57	1.02	1.03	0.84	0.51	2.16	1.48	0.84	0.84	0.69	0.75	1.34	1.09	0.79	0.46	-0.703	0.263	1.174	0.557	0.571	0.28	0	0.274	0.822	1.369	0.684	-0.085	-0.522	-0.277	-0.365	-0.291	-1.146	2. NCS
ENSMUSG00000066613	NM_145563	69504	Zfp932	21.8794	3	0.178819	0.263011	0.315513	0.0388054		0.69	0.52	0.97	1.31	1.96	3.2	1.02	1.51	3.53	2.41	2.75	2.2	0.58	1.32	2.6	1.84	2.36	1.43	-0.401	0.485	0.915	1.493	2.197	0.557	-0.247	1.52	1.327	1.853	1.413	0.874	0.487	0.486	0.267	-0.539	-1.157	2. NCS
ENSMUSG00000035284	NM_177184	320528	Vps13c	3.41327	3	-0.439012	-0.52536	0.121754	0.000239763		0.7	0.51	0.56	0.44	0.68	0.94	1.58	1.29	1.56	0.59	0.72	0.64	1.03	1.06	0.91	0.57	0.59	0.32	-0.449	-0.317	-0.658	-0.041	0.42	1.163	0.551	1.322	1.041	1.462	0.691	0.415	0.366	0.081	-0.202	-0.547	-1.525	3. NO TG		HITS-CLIP
ENSMUSG00000042208	NM_027860	71675	0610010F05Rik	14.7003	3	0.0385985	0.0603508	0.872486	0.717784		0.7	0.77	1.23	1.6	1.39	2.01	1.42	1.52	3.7	2.74	1.87	2.18	1.3	1.7	3.36	2.64	2.23	1.44	0.136	0.804	1.181	0.98	1.508	1.01	0.884	0.972	1.132	1.581	1.442	0.772	0.719	0.425	0.678	0.117	-0.478	2. NCS
ENSMUSG00000022641	NM_027444	70508	Bbx	8.0675	3	-0.387442	-0.427371	0.000190335	9.98e-05		0.7	0.6	0.92	0.91	0.84	1.3	1.7	1.51	2.21	1.22	1.41	1.66	1.24	1.56	1.78	0.99	1.03	0.62	-0.219	0.389	0.374	0.26	0.884	1.268	0.816	1.317	1.364	1.255	0.945	0.419	0.12	0.74	0.291	0.35	-1.056	1. CS TG
ENSMUSG00000030145	NM_028335	72720	Zfp248	4.98157	3	-0.242072	-0.441067	0.308414	0.00654387		0.7	0.45	0.52	1.04	0.7	0.79	0.92	0.73	1.82	1.22	0.94	1.01	0.71	0.63	0.95	0.96	0.99	0.54	-0.626	-0.422	0.564	0	0.172	0.389	0.02	0.686	0.476	1.788	0.857	0.228	-0.114	0.42	0.494	0.35	-0.541	3. NO TG
ENSMUSG00000038535	NM_001311105	235469	Zfp280d	8.18935	3	-0.0939765	-0.166376	0.722853	0.113989		0.7	0.39	0.61	0.69	0.69	0.96	0.9	0.93	1.82	1.05	1.26	0.73	0.69	0.7	1.47	0.94	0.88	0.52	-0.828	-0.196	-0.02	-0.02	0.45	0.358	-0.02	1.233	0.828	1.562	1.255	0.599	0.441	0.859	0.346	-0.39	-0.872	2. NCS
ENSMUSG00000039841	NM_001081678	627049	Zfp800	9.37005	3	-0.210446	-0.14523	0.381407	0.436003		0.7	0.86	1.15	2.35	1.35	2.07	1.05	1.24	4.5	2.82	2.13	2.05	0.78	1.02	2.88	1.77	1.88	1.1	0.293	0.708	1.733	0.938	1.551	0.578	0.154	0.523	0.244	1.959	1.317	0.262	-0.407	0.654	0.475	-0.014	-0.906	3. NO TG
ENSMUSG00000035834	NM_001081176	67486	Polr3g	15.3812	3	0.348098	0.309253	0.165478	0.00411799		0.71	1.12	2.99	3.58	3.29	4.1	0.59	0.85	4.72	4.19	4.01	3.44	0.5	1.09	2.82	2.31	2.59	1.92	0.65	2.059	2.318	2.196	2.513	-0.263	-0.497	-0.394	-0.039	0.657	-0.084	0.226	-0.63	0.285	-0.344	-0.253	-1.091	1. CS TG	CS 8mer	HITS-CLIP	TS7+HITS
ENSMUSG00000075266	NM_001109747	66311	Cenpw	7.28141	3	0.176507	0.468766	0.480736	0.00122419		0.71	0.71	0.74	0.98	1.09	1.7	0.95	0.69	1.14	1.23	1.74	1.71	0.94	0.97	1.23	1.12	1.6	1.3	0	0.059	0.459	0.611	1.248	0.415	0.4	-0.041	0.445	0.617	0.725	0.325	0.191	0.67	0.55	0.008	-0.384	3. NO TG
ENSMUSG00000032261	NM_172507	212531	Sh3bgrl2	4.54818	3	-0.439835	0.00815533	0.0132962	0.979776		0.71	0.57	0.89	2.18	2.62	2.88	1.6	0.73	2.32	3.05	3.56	3.86	0.94	0.96	1.58	1.84	1.96	1.75	-0.312	0.322	1.605	1.869	2.005	1.161	0.4	0.351	0.742	1.372	0.821	0.483	-0.243	0.441	-0.417	0.421	-0.715	2. NCS
ENSMUSG00000074283	NM_020262	56869	Zfp109	3.30384	3	0.804346	-0.0622	0.000351993	0.869306		0.71	0.68	0.84	1.28	1.47	1.74	0.45	0.12	0.41	0.33	0.46	0.41	1.18	0.98	1.31	1.29	1.15	0.88	-0.061	0.239	0.841	1.04	1.281	-0.646	0.725	-2.408	0.521	-1.017	0.635	-1.924	0.011	-1.655	-0.351	-2.059	-0.975	2. NCS
ENSMUSG00000018800	NM_147219	217265	Abca5	5.48952	3	-0.379274	-0.333667	0.0145636	0.0163506		0.72	0.68	1.11	1.65	0.93	1.43	1.66	1.81	3.24	1.81	1.46	1.38	0.9	1.27	1.93	1.24	1.1	0.63	-0.081	0.618	1.185	0.365	0.98	1.194	0.318	1.399	0.891	1.537	0.793	0.133	-0.409	0.645	0.24	-0.051	-1.17	3. NO TG
ENSMUSG00000090840	NM_001177347	74307	1700092M07Rik	3.55708	3	0.0494762	-0.00299279	0.911672	0.99531		0.72	0.31	2.01	2.84	1.32	0.97	0.85	0.48	1.59	1.8	2.51	1.3	0.28	1.12	0.53	2.25	2.34	2.4	-1.19	1.468	1.965	0.865	0.425	0.236	-1.332	0.615	1.82	-0.336	-1.903	-0.655	-0.335	0.922	0.821	0.419	1.298	3. NO TG
ENSMUSG00000055184	NM_175382	108900	Fam72a	5.87094	3	0.271665	0.316586	0.339549	0.202169		0.72	1.05	1.68	2.18	3	2.23	0.95	0.8	2.04	2.49	3.34	3.22	0.59	0.83	1.49	1.87	2.66	2.02	0.538	1.211	1.585	2.044	1.618	0.395	-0.283	-0.388	-0.336	0.279	-0.172	0.191	-0.22	0.154	-0.173	0.528	-0.142	3. NO TG
ENSMUSG00000028414	NM_139309	246179	Fktn	5.38258	3	-0.148348	-0.215925	0.48003	0.1213		0.72	0.59	0.86	1.15	1.03	1.52	1	1.01	2.34	1.6	1.08	1.24	0.72	1.11	1.39	1.13	1.19	0.98	-0.283	0.253	0.668	0.511	1.068	0.468	0	0.766	0.9	1.434	0.686	0.473	-0.025	0.068	0.206	-0.292	-0.628	2. NCS
ENSMUSG00000041238	NM_001081223	225182	Rbbp8	7.40535	3	-0.186588	-0.0792884	0.307436	0.619256		0.72	0.94	1.03	1.27	0.68	1.27	1.5	1.5	2.64	1.83	1.48	1.68	1	1.36	1.8	1.41	1.36	0.79	0.38	0.511	0.81	-0.081	0.81	1.049	0.468	0.669	0.528	1.349	0.799	0.524	0.15	1.111	0.99	0.401	-0.678	3. NO TG
ENSMUSG00000033439	NM_030016	229780	Trmt13	6.13173	3	0.0777112	-0.235989	0.771278	0.125361		0.72	0.8	1.31	2.25	1.43	1.71	1.05	0.69	2.13	1.75	1.38	1.42	0.92	1.04	1.61	1.84	1.55	1.16	0.15	0.855	1.63	0.98	1.236	0.538	0.349	-0.211	0.374	0.697	0.295	-0.361	-0.289	-0.051	0.115	-0.266	-0.556	3. NO TG
ENSMUSG00000056211	NM_181750	226412	R3hdm1	5.39085	3	-0.156923	-0.108254	0.51215	0.475104		0.73	0.64	1.09	1.34	1.69	1.84	0.98	0.64	1.97	1.76	2.01	1.61	0.6	0.6	1.35	1.31	1.52	1.08	-0.187	0.572	0.867	1.2	1.322	0.42	-0.279	0	-0.092	0.848	0.306	0.391	-0.032	0.249	-0.152	-0.192	-0.763	1. CS TG	CS 8mer	HITS-CLIP	TS7+HITS
ENSMUSG00000071722	NM_178753	270624	Spin4	4.98049	3	0.651666	0.41135	0.000780493	0.0210309	UP	0.73	0.55	0.29	0.98	1.06	1.36	0.6	0.21	0.6	0.53	1.09	0.89	0.47	0.78	0.86	0.81	0.94	0.72	-0.402	-1.303	0.42	0.532	0.889	-0.279	-0.624	-1.348	0.496	1.024	1.536	-0.874	-0.272	0.04	-0.172	-0.606	-0.908	2. NCS
ENSMUSG00000028114	NM_201638	210529	Mettl14	5.25548	3	-0.0830267	-0.368283	0.78401	0.0263034		0.73	0.65	0.9	1.69	1.66	1.75	0.88	0.44	1.85	1.24	1	1.23	0.88	0.67	1.29	1.26	1.5	1.15	-0.165	0.298	1.2	1.174	1.25	0.266	0.266	-0.553	0.043	1.031	0.515	-0.444	-0.421	-0.725	-0.145	-0.505	-0.601	3. NO TG
ENSMUSG00000040022	NM_001033172	74998	Rab11fip2	8.28373	3	-0.0410713	0.286194	0.895315	0.0123033		0.73	0.47	0.54	0.5	0.75	0.77	1.38	0.97	1.42	0.85	0.94	0.88	0.99	0.69	1.09	0.88	1	0.52	-0.624	-0.428	-0.537	0.038	0.076	0.909	0.434	1.03	0.544	1.379	1	0.754	0.803	0.322	0.41	0.19	-0.557	3. NO TG
ENSMUSG00000020608	NM_001324476	67241	Smc6	13.7651	3	-0.0782756	-0.00977945	0.726675	0.959649		0.73	0.64	0.79	1.15	1.15	1.86	1.46	1.28	2.79	2.31	2.33	2.73	0.78	1.15	1.93	1.91	1.95	1.48	-0.187	0.112	0.649	0.649	1.337	0.99	0.094	0.989	0.836	1.807	1.278	1	0.727	1.012	0.757	0.551	-0.328	2. NCS
ENSMUSG00000021510	NM_183146	212281	Zfp729a	7.08783	3	0.306686	0.140267	0.0409011	0.297802		0.73	0.24	0.43	0.89	0.54	0.76	0.64	0.4	1.18	0.59	0.29	0.33	0.4	0.56	1.02	0.51	0.39	0.2	-1.566	-0.75	0.282	-0.428	0.057	-0.187	-0.852	0.714	1.189	1.435	1.227	-0.585	-0.791	-0.874	-0.459	-1.179	-1.874	3. NO TG
ENSMUSG00000003929	NM_207541	224694	Zfp81	13.3275	3	0.123711	0.339324	0.60212	0.030117		0.73	0.69	0.52	0.93	0.82	1.27	1.32	1.58	2.05	1.51	1.28	1.15	0.46	0.78	1.23	1.22	1.08	0.43	-0.08	-0.482	0.345	0.166	0.791	0.846	-0.655	1.184	0.174	1.959	1.226	0.693	0.388	0.636	0.393	-0.142	-1.541	2. NCS
ENSMUSG00000030691	NM_001146010	207278	Fchsd2	1.99399	3	-0.347464	-0.524469	0.180512	0.00692724		0.74	0.62	0.82	1.11	1.04	1.27	1.32	0.88	1.21	1.35	1.17	1.07	1.09	1.06	1.41	1.39	1.23	0.88	-0.252	0.146	0.579	0.485	0.771	0.826	0.553	0.498	0.764	0.556	0.775	0.28	0.322	0.168	0.24	-0.245	-0.524	2. NCS		HITS-CLIP
ENSMUSG00000045071	NM_001015681	230259	E130308A19Rik	1.50983	3	-0.599762	-0.254606	0.00594616	0.343882		0.74	0.65	0.66	0.9	0.84	0.82	1.41	1.1	1.18	0.85	0.92	0.96	0.92	0.86	0.81	0.62	0.81	0.63	-0.184	-0.163	0.279	0.181	0.146	0.921	0.31	0.75	0.399	0.829	0.291	-0.082	-0.531	0.13	-0.052	0.225	-0.375	3. NO TG
ENSMUSG00000046179	NM_001013368	108961	E2f8	11.2209	3	0.111985	0.12495	0.768256	0.601702		0.74	1.08	1.28	2.59	3.76	6.63	0.88	0.54	1.19	2.57	6.32	8.82	1.09	0.89	1.67	2.87	6.42	7.4	0.539	0.782	1.794	2.33	3.146	0.247	0.553	-0.987	-0.276	-0.104	0.381	-0.011	0.148	0.748	0.77	0.411	0.158	2. NCS
ENSMUSG00000027086	NM_177244	320720	Fastkd1	4.78007	3	0.311628	0.394558	0.174869	0.0375188		0.74	0.43	0.46	0.71	1.91	2.32	0.55	0.16	1	0.87	1.36	1.28	0.48	0.5	1.02	1.02	1.1	0.98	-0.769	-0.674	-0.059	1.356	1.635	-0.421	-0.614	-1.372	0.213	1.104	1.132	0.29	0.517	-0.487	-0.791	-0.853	-1.235	3. NO TG
ENSMUSG00000000838	NM_001290424	14265	Fmr1	13.0536	3	-0.0152857	-0.00999152	0.951116	0.953721		0.74	0.67	1.33	2.38	1.69	2.4	1.36	1.36	3.44	2.16	2.11	2.21	1.03	1.27	2.31	2.12	2.18	1.56	-0.141	0.837	1.672	1.181	1.684	0.869	0.472	1.011	0.913	1.364	0.792	-0.139	-0.166	0.319	0.365	-0.118	-0.618	3. NO TG
ENSMUSG00000035125	NM_177884	330361	Gcfc2	5.73472	3	0.0431586	-0.188556	0.886515	0.213415		0.74	0.39	0.82	1.48	1.73	2.15	0.72	0.33	1.36	1.55	1.56	1.57	0.7	0.48	1.28	1.34	1.61	1.22	-0.907	0.146	0.99	1.214	1.526	-0.039	-0.079	-0.234	0.293	0.723	0.636	0.066	-0.142	-0.148	-0.103	-0.451	-0.812	3. NO TG
ENSMUSG00000026333	NM_001310773	252876	Gin1	4.72463	3	0.264137	0.312557	0.370181	0.131259		0.74	0.55	0.43	0.69	0.87	1.39	0.78	0.41	0.85	0.65	0.87	0.79	0.68	0.4	0.58	0.64	0.9	0.63	-0.421	-0.769	-0.1	0.231	0.9	0.075	-0.12	-0.415	-0.45	0.967	0.423	-0.085	-0.107	0	0.048	-0.807	-1.129	3. NO TG
ENSMUSG00000022105	NM_009029	19645	Rb1	3.60765	3	-0.233807	-0.161938	0.470324	0.45859		0.74	0.46	0.93	0.67	0.63	0.71	1.03	0.6	1.88	0.59	0.52	0.59	0.65	0.65	1.22	0.48	0.48	0.38	-0.674	0.326	-0.141	-0.229	-0.059	0.472	-0.184	0.376	0.49	1.008	0.388	-0.181	-0.473	-0.272	-0.385	-0.263	-0.885	3. NO TG
ENSMUSG00000029075	NM_011659	22163	Tnfrsf4	1.47819	3	-0.222292	-0.392144	0.539682	0.233508		0.74	0.54	0.73	0.81	0.9	0.76	0.76	0.62	1.2	0.95	0.57	0.68	0.88	0.71	0.67	0.65	0.79	0.53	-0.447	-0.019	0.129	0.279	0.038	0.038	0.247	0.196	0.389	0.709	-0.122	0.227	-0.313	-0.65	-0.186	-0.158	-0.512	3. NO TG
ENSMUSG00000001998	NM_175550	108011	Ap4e1	5.42014	3	-0.113653	0.181757	0.497647	0.128241		0.75	0.61	0.91	1.15	0.98	1.09	1.08	1.05	2.39	1.36	1.2	0.96	0.52	0.75	1.04	0.93	0.76	0.44	-0.294	0.276	0.61	0.381	0.533	0.52	-0.52	0.774	0.294	1.383	0.191	0.24	-0.303	0.29	-0.363	-0.181	-1.29	1. CS TG	CS 8mer
ENSMUSG00000087370	NM_001163572	621976	Tmem170b	2.78171	3	-0.3432	-0.242827	0.176724	0.327185		0.75	0.81	0.65	1.28	0.92	1.14	0.83	0.99	1.62	0.96	0.74	0.71	0.53	0.93	0.97	0.92	0.74	0.54	0.11	-0.204	0.763	0.291	0.598	0.144	-0.493	0.286	0.197	1.304	0.57	-0.411	-0.472	-0.31	-0.31	-0.676	-1.064	1. CS TG	CS 8mer	HITS-CLIP	TS7+HITS
ENSMUSG00000025656	NM_001033329	236915	Arhgef9	1.11032	3	-0.538683	0.0154348	0.0284967	0.973449		0.75	0.58	0.25	0.14	0.16	0.16	1.49	0.65	0.49	0.3	0.42	0.42	0.87	0.67	0.32	0.2	0.16	0.15	-0.365	-1.547	-2.341	-2.16	-2.16	0.981	0.212	0.162	0.205	0.943	0.344	1.047	0.485	1.339	0	1.339	-0.087	3. NO TG
ENSMUSG00000061755	NM_001081422	665775	Bod1l	12.2986	3	-0.0879982	-0.020201	0.529793	0.865438		0.75	0.48	1	1.2	1.17	1.37	1.08	1	2.64	1.4	1.13	1.04	0.61	0.81	1.6	0.99	0.87	0.49	-0.633	0.41	0.671	0.635	0.861	0.52	-0.294	1.044	0.743	1.392	0.673	0.221	-0.275	-0.05	-0.423	-0.394	-1.465	3. NO TG
ENSMUSG00000037370	NM_001308327	18605	Enpp1	4.69259	3	-0.75042	-0.440547	0.00332869	0.134963		0.75	0.95	2.43	3.79	3.14	3.51	2.58	3.52	10.62	10.58	10.74	10.68	0.73	1.59	3.62	4.33	4.75	3.5	0.337	1.683	2.322	2.051	2.212	1.769	-0.038	1.879	0.737	2.123	0.573	1.479	0.192	1.771	0.596	1.603	-0.004	2. NCS
ENSMUSG00000048776	NM_008970	19227	Pthlh	4.12604	3	-0.0895799	-0.48767	0.846339	0.0689553		0.75	0.91	1.66	1.77	2.16	1.56	0.8	1.11	7.15	2.92	2.73	2.47	1.34	3.83	9.22	6.47	4.68	3.73	0.276	1.136	1.228	1.514	1.047	0.092	0.829	0.284	2.061	2.1	2.466	0.719	1.864	0.336	1.112	0.66	1.252	3. NO TG
ENSMUSG00000030265	NM_021284	16653	Kras	12.0279	3	-0.00590859	0.0125583	0.986478	0.94216		0.76	0.93	2.38	2.04	1.67	1.88	1.18	1.32	4.87	2.87	2.33	2.42	0.6	1.21	3.9	2.3	2.41	1.75	0.288	1.634	1.413	1.126	1.295	0.628	-0.336	0.501	0.376	1.03	0.71	0.49	0.172	0.478	0.527	0.363	-0.103	1. CS TG		HITS-CLIP	TS7+HITS
ENSMUSG00000024290	NM_009071	19877	Rock1	13.409	3	-0.132613	-0.183685	0.490156	0.15082		0.76	0.81	1.86	2.25	1.7	1.77	1.33	2.25	5.76	2.5	2.14	1.94	0.76	1.39	3.21	1.92	1.71	0.97	0.091	1.28	1.553	1.151	1.209	0.799	0	1.463	0.772	1.626	0.784	0.151	-0.228	0.33	0.008	0.132	-0.861	3. NO TG
ENSMUSG00000072964	NM_001098222	70237	Bhlhb9	1.42367	3	-1.5193	-1.61274	4.49e-17	6.9e-15	DOWN	0.76	0.62	0.59	0.4	0.48	1.05	3.18	2.53	3.39	2.12	2.18	2.33	2.35	2.26	2.48	1.57	1.89	1.36	-0.29	-0.36	-0.909	-0.652	0.461	2.051	1.616	2.011	1.849	2.503	2.053	2.377	1.946	2.16	1.955	1.142	0.37	3. NO TG
ENSMUSG00000029759	NM_173006	269823	Pon3	2.00211	3	-0.264837	-1.34016	0.453173	5.56e-09		0.76	0.66	0.92	0.79	0.6	0.75	3.06	2.21	3.05	2.59	1.77	1.33	4.35	3.69	3.79	3.32	2.97	2.41	-0.201	0.272	0.055	-0.336	-0.019	1.995	2.501	1.728	2.465	1.718	2.031	1.7	2.057	1.545	2.288	0.818	1.671	3. NO TG
ENSMUSG00000044456	NM_001161365	217835	Rin3	1.32081	3	-0.365931	-0.9135	0.252521	0.000281917		0.76	0.76	0.87	1.27	1.44	1.11	1.53	0.7	1.25	1.92	2.09	1.99	2.57	2.26	1.94	2.22	2.19	2.06	0	0.193	0.733	0.913	0.541	1	1.744	-0.117	1.56	0.518	1.148	0.592	0.801	0.534	0.601	0.837	0.886	2. NCS
ENSMUSG00000054099	NM_001289595	319653	Slc25a40	5.91813	3	0.0165512	-0.0761688	0.955124	0.681413		0.76	0.78	0.56	0.62	1.09	1.73	0.91	0.71	1.3	1	1.4	1.6	0.9	0.92	1.27	1.21	1.59	1.25	0.037	-0.434	-0.29	0.515	1.176	0.257	0.241	-0.134	0.235	1.201	1.167	0.681	0.953	0.358	0.541	-0.112	-0.466	2. NCS
ENSMUSG00000024269	NM_001004361	66648	Tpgs2	5.12054	3	-0.164494	0.0556159	0.604878	0.763788		0.76	1.05	0.99	1.43	1.76	1.93	1.4	0.86	2.14	2.76	3.11	2.73	1.46	1.29	1.86	2.37	2.58	2.31	0.461	0.377	0.903	1.201	1.333	0.873	0.933	-0.285	0.294	1.104	0.903	0.944	0.725	0.818	0.549	0.498	0.258	3. NO TG
ENSMUSG00000027799	NM_030595	26422	Nbea	3.15906	3	-0.466523	-0.753336	0.00584339	2.18e-09		0.77	0.8	0.91	0.94	0.64	0.76	1.51	1.43	1.6	1.08	0.85	0.84	1.17	1.31	1.36	1.19	0.86	0.68	0.054	0.238	0.284	-0.263	-0.019	0.963	0.597	0.83	0.705	0.807	0.574	0.198	0.337	0.404	0.421	0.143	-0.158	3. NO TG		HITS-CLIP
ENSMUSG00000031004	NM_001081117	17345	Mki67	41.4338	3	0.127755	0.174879	0.162875	0.0201519		0.77	0.97	1.04	1.32	1.42	2.68	2.65	1.43	4.04	2.21	2.57	3.89	1.44	2.08	3.3	1.97	2.61	2.03	0.329	0.429	0.77	0.874	1.786	1.77	0.895	0.555	1.093	1.948	1.656	0.739	0.574	0.851	0.874	0.536	-0.399	3. NO TG
ENSMUSG00000042256	NM_028474	627626	Ptchd4	3.09171	3	-0.189178	-1.12596	0.625767	1.06e-09		0.77	0.84	0.94	1.33	1.09	1.13	0.56	0.98	2.27	1.89	1.35	1.36	1.23	1.68	2.28	2.89	3.18	2.12	0.124	0.284	0.781	0.496	0.547	-0.453	0.669	0.22	0.991	1.263	1.269	0.504	1.114	0.306	1.536	0.265	0.902	2. NCS
ENSMUSG00000035696	NM_001038993	73469	Rnf38	3.60794	3	-0.395864	-0.309375	0.0420839	0.103072		0.77	0.58	0.61	1.53	1.31	1.3	1.2	0.65	1.42	1.4	1.46	1.56	0.8	0.72	1.05	1.17	1.37	1.17	-0.403	-0.331	0.981	0.759	0.748	0.633	0.054	0.162	0.307	1.206	0.774	-0.127	-0.384	0.155	0.064	0.261	-0.151	2. NCS
ENSMUSG00000046138	NM_172836	240613	9930021J03Rik	4.45886	3	-0.377568	-0.133885	0.0130854	0.386914		0.78	0.7	0.91	1.22	0.86	0.96	1.6	1.2	2.06	1.36	0.95	0.91	0.84	0.76	1.44	0.86	0.81	0.52	-0.154	0.22	0.639	0.139	0.296	1.027	0.106	0.769	0.117	1.17	0.656	0.156	-0.5	0.142	-0.085	-0.076	-0.872	1. CS TG	CS 8mer
ENSMUSG00000036941	NM_053255	114615	Elac1	1.96168	3	-0.221598	-0.336753	0.480581	0.143631		0.78	0.52	0.35	0.19	0.68	0.8	1.29	0.46	0.72	0.51	0.66	0.72	1.43	0.58	0.8	0.69	1.13	0.72	-0.576	-1.134	-1.982	-0.195	0.036	0.719	0.866	-0.173	0.155	1.02	1.17	1.379	1.807	-0.042	0.724	-0.15	-0.15	3. NO TG
ENSMUSG00000035898	NM_172712	231380	Uba6	13.391	3	-0.00683233	0.114273	0.971906	0.163853		0.78	0.99	1.61	1.75	1.4	1.98	1.15	2.15	4.91	2.47	1.77	1.66	0.69	1.52	3.08	1.79	1.49	0.71	0.34	1.036	1.156	0.836	1.333	0.554	-0.174	1.111	0.614	1.603	0.932	0.495	0.032	0.336	0.089	-0.253	-1.467	2. NCS		HITS-CLIP
ENSMUSG00000046591	NM_029835	77011	Ticrr	9.54564	3	0.0568869	0.0225014	0.85554	0.908723		0.78	0.63	0.74	1.66	2.97	4.07	1.53	0.27	1.13	2.41	3.87	4.64	1.15	0.5	1.15	2.48	3.82	3.43	-0.304	-0.075	1.08	1.915	2.369	0.963	0.554	-1.193	-0.328	0.604	0.629	0.535	0.576	0.381	0.362	0.189	-0.246	2. NCS
ENSMUSG00000078994	NM_001080941	72807	Zfp429	3.16701	3	0.205499	-0.0762091	0.549748	0.813144		0.78	0.82	0.7	1.36	1.67	1.85	0.97	0.69	1.2	0.88	0.85	1.01	0.87	0.89	1.18	0.93	1.09	0.83	0.071	-0.154	0.794	1.089	1.235	0.311	0.156	-0.246	0.117	0.769	0.745	-0.622	-0.543	-0.966	-0.611	-0.867	-1.147	3. NO TG
ENSMUSG00000044072	NM_146016	237711	Eml6	1.35675	3	-0.679694	-0.771455	0.00235871	0.000899008	DOWN	0.79	0.52	0.32	0.25	0.33	0.43	1.29	0.88	0.61	0.42	0.47	0.61	1.06	0.93	0.57	0.61	0.56	0.36	-0.594	-1.278	-1.621	-1.234	-0.862	0.7	0.42	0.748	0.827	0.91	0.814	0.726	1.254	0.497	0.745	0.495	-0.25	2. NCS
ENSMUSG00000042104	NM_001081252	66435	Uggt2	10.3228	3	0.18329	0.128466	0.478628	0.197851		0.79	0.84	1.27	1.86	1.13	1.74	1.3	1.25	2.72	1.9	1.68	1.52	1.12	1.4	2.45	2.24	1.74	1.09	0.087	0.678	1.225	0.511	1.129	0.711	0.498	0.568	0.73	1.093	0.943	0.031	0.267	0.568	0.618	-0.194	-0.67	3. NO TG
ENSMUSG00000047910	NM_053141	93887	Pcdhb16	1.02499	3	-0.972637	-0.56788	1.41e-05	0.0388764	DOWN	0.79	0.52	0.86	0.86	0.68	0.88	3.58	1.58	3.08	1.55	1.24	1.09	1.19	0.93	1.59	0.95	0.93	0.52	-0.594	0.121	0.121	-0.213	0.154	2.166	0.585	1.585	0.827	1.829	0.879	0.842	0.142	0.857	0.446	0.306	-0.748	3. NO TG
ENSMUSG00000032062	NM_025865	66952	2310030G06Rik	1.43716	3	-0.2408	-0.79451	0.483164	0.00863019		0.79	0.78	0.72	1.44	1.89	1.98	1.81	0.81	2.32	1.42	1.44	1.42	3.17	2.99	3.82	2.56	2.53	1.7	-0.018	-0.132	0.858	1.248	1.315	1.186	1.991	0.054	1.925	1.674	2.391	-0.02	0.826	-0.39	0.419	-0.477	-0.219	3. NO TG
ENSMUSG00000058729	NM_001103182	72568	Lin9	8.30596	3	0.193079	0.269817	0.22635	0.0129533		0.79	0.78	0.79	1.49	1.34	2.17	0.94	0.52	0.9	1.45	1.59	1.78	0.57	0.69	0.83	1.12	1.45	1.17	-0.018	0	0.907	0.755	1.446	0.248	-0.464	-0.576	-0.174	0.186	0.07	-0.039	-0.409	0.245	0.113	-0.284	-0.886	3. NO TG
ENSMUSG00000056260	NM_001039478	321000	Lrif1	6.49323	3	-0.0542136	-0.0549964	0.884653	0.791969		0.79	0.59	0.6	0.91	0.93	1.09	1.14	0.51	1.83	0.99	0.84	0.75	0.65	0.43	1.27	0.61	1.05	0.55	-0.415	-0.391	0.202	0.233	0.459	0.524	-0.278	-0.206	-0.447	1.593	1.069	0.12	-0.569	-0.145	0.173	-0.533	-0.974	3. NO TG
ENSMUSG00000050714	NM_199025	320633	Zbtb26	7.94188	3	-0.0948048	0.175834	0.713528	0.219929		0.79	0.57	0.91	1.04	1.31	1.77	1.04	0.91	3.49	2.05	1.74	1.59	0.72	0.8	1.93	1.54	1.84	0.81	-0.464	0.202	0.392	0.722	1.154	0.392	-0.132	0.666	0.482	1.928	1.076	0.972	0.562	0.407	0.487	-0.154	-1.118	3. NO TG
ENSMUSG00000032420	NM_011851	23959	Nt5e	8.71801	3	-0.130377	-0.24059	0.753583	0.33537		0.8	0.87	0.63	1.59	1.53	1.85	3.17	1.82	3.35	3.08	2.41	2.6	2.78	2.62	3.03	3.28	3.22	2.65	0.12	-0.34	0.982	0.927	1.199	1.973	1.784	1.056	1.579	2.392	2.248	0.95	1.04	0.652	1.069	0.489	0.516	1. CS TG	CS 8mer
ENSMUSG00000039219	NM_194262	94246	Arid4b	5.35553	3	-0.0635745	-0.239215	0.84071	0.0636742		0.8	0.59	0.89	1.66	1.09	1.15	0.8	0.81	1.15	0.8	0.62	0.49	0.61	0.6	1.07	0.8	0.75	0.43	-0.433	0.152	1.044	0.442	0.518	0	-0.386	0.451	0.024	0.366	0.263	-1.044	-1.044	-0.804	-0.533	-1.214	-1.399	1. CS TG	CS 8mer
ENSMUSG00000025241	NM_001110253	17281	Fyco1	1.81684	3	-0.934875	-1.33868	1.85e-05	5.6e-17	DOWN	0.8	0.6	0.4	0.18	0.78	1.02	1.66	0.9	1.09	0.59	0.9	1.02	1.64	1.28	1.05	1.06	1.74	1.11	-0.409	-0.982	-2.092	-0.036	0.347	1.044	1.026	0.577	1.08	1.424	1.37	1.659	2.494	0.204	1.147	0	0.121	2. NCS		HITS-CLIP
ENSMUSG00000037474	NM_001305233	76843	Dtl	10.4061	3	-0.0936228	0.111352	0.632088	0.469621		0.8	0.57	0.37	1.44	2.75	4.45	1.29	0.65	0.71	2.81	4.8	5.32	1.1	0.99	0.81	2.37	4.22	3.46	-0.482	-1.092	0.84	1.769	2.461	0.683	0.455	0.186	0.786	0.922	1.11	0.96	0.715	0.801	0.616	0.257	-0.362	2. NCS
ENSMUSG00000047414	NM_201518	399558	Flrt2	16.3917	3	-0.188827	-0.478938	0.534428	0.0652166		0.8	0.54	1.81	5.15	3.32	4.51	2.49	1.69	10.01	10.1	9.38	9.68	3.6	2.52	6.48	10.26	11.78	8.24	-0.558	1.168	2.671	2.04	2.48	1.626	2.156	1.628	2.202	2.461	1.834	0.97	0.993	1.496	1.824	1.1	0.868	3. NO TG
ENSMUSG00000078485	NM_001008233	231002	Plekhn1	1.48588	3	-0.385996	-0.562465	0.192678	0.0190971		0.8	0.65	1.02	1.13	1.7	1.44	1.89	1.03	1.77	1.04	0.91	1.03	1.12	0.8	1.42	1.08	0.91	0.67	-0.295	0.347	0.493	1.078	0.84	1.23	0.48	0.656	0.295	0.789	0.473	-0.119	-0.065	-0.894	-0.894	-0.479	-1.092	3. NO TG
ENSMUSG00000048399	NM_175165	71338	Tprg	2.77483	3	0.026769	-0.46547	0.95854	0.0996059		0.8	1.09	0.91	0.41	0.7	1.16	0.56	0.67	0.8	0.69	0.83	1.12	0.77	0.78	1.25	1.28	1.76	1.53	0.442	0.184	-0.948	-0.19	0.531	-0.507	-0.054	-0.694	-0.478	-0.184	0.454	0.737	1.619	0.243	1.318	-0.05	0.396	3. NO TG
ENSMUSG00000020364	NM_001326566	21408	Zfp354a	2.4857	3	-0.0116818	-0.262638	0.979169	0.319493		0.8	0.58	0.51	1.18	1.06	1.56	0.86	0.44	1.12	0.88	0.85	1.03	0.98	0.57	0.92	1.08	0.95	0.61	-0.457	-0.639	0.555	0.402	0.955	0.103	0.29	-0.391	-0.025	1.12	0.839	-0.419	-0.127	-0.315	-0.157	-0.594	-1.34	3. NO TG
ENSMUSG00000095432	NM_001035231	212276	Zfp748	8.63335	3	0.241261	0.0512242	0.175158	0.765421		0.8	0.7	0.76	2.09	0.98	1.47	0.83	1.18	2.63	1.46	0.88	0.86	0.83	1.55	2.24	1.38	1.03	0.53	-0.19	-0.073	1.374	0.29	0.87	0.052	0.052	0.745	1.136	1.778	1.547	-0.515	-0.595	-0.154	0.071	-0.767	-1.455	3. NO TG
ENSMUSG00000035735	NM_198114	269060	Dagla	1.39089	3	-0.680241	-0.707902	0.00975086	0.00102945	DOWN	0.81	0.62	0.58	0.84	1.95	1.91	1.8	0.9	1.61	2.72	4.15	4.08	0.82	0.86	1.89	1.8	2.05	1.67	-0.38	-0.475	0.052	1.257	1.227	1.142	0.017	0.531	0.466	1.457	1.687	1.683	1.09	1.086	0.072	1.091	-0.193	1. CS TG	CS 8mer
ENSMUSG00000020185	NM_178609	52679	E2f7	7.80996	3	0.114594	0.0564448	0.659967	0.732433		0.81	0.74	1.06	2.56	2.31	3.5	0.94	0.21	1.48	2.29	3.59	4.08	0.87	0.76	1.28	1.47	3.05	3.41	-0.129	0.384	1.648	1.5	2.098	0.212	0.102	-1.769	0.038	0.478	0.27	-0.16	-0.796	0.634	0.399	0.221	-0.037	1. CS TG
ENSMUSG00000047497	NM_175501	239337	Adamts12	2.62896	3	-0.199805	0.537498	0.593003	0.00051368		0.81	0.63	0.69	0.6	0.39	0.58	1.82	1.22	2.04	1.35	1.01	1.04	0.83	0.91	1.33	1.01	0.87	0.6	-0.358	-0.228	-0.427	-1.036	-0.475	1.158	0.035	0.943	0.524	1.55	0.937	1.157	0.742	1.35	1.138	0.832	0.048	2. NCS
ENSMUSG00000045975	NM_174847	207781	C2cd2	3.65935	3	-0.0219288	-0.00920904	0.953374	0.972793		0.81	1.02	1.86	1.64	2.06	2.49	1.01	0.74	2.25	2.05	2.27	2.47	1.4	1.13	2.16	2.15	2.67	2.36	0.329	1.189	1.009	1.336	1.608	0.315	0.782	-0.458	0.146	0.273	0.215	0.32	0.389	0.139	0.373	-0.012	-0.077	3. NO TG
ENSMUSG00000022546	NM_182805	76282	Gpt	2.14001	3	-0.241744	0.173457	0.496331	0.596287		0.81	1.14	1.7	1.71	1.4	1.43	1.04	0.71	1.27	1.6	1.61	1.69	0.73	0.75	0.78	1.04	1.08	0.8	0.488	1.06	1.069	0.782	0.812	0.357	-0.148	-0.676	-0.598	-0.418	-1.114	-0.095	-0.712	0.2	-0.371	0.239	-0.83	3. NO TG
ENSMUSG00000044442	NM_001159331	67768	N6amt1	2.22504	3	0.0108508	-0.243588	0.978639	0.205764		0.81	0.76	0.7	0.4	1.03	1.06	0.76	0.48	0.76	0.57	0.75	0.66	0.84	0.67	0.77	0.85	1.03	0.86	-0.091	-0.208	-1	0.343	0.384	-0.091	0.052	-0.652	-0.179	0.117	0.136	0.5	1.069	-0.453	0	-0.675	-0.299	3. NO TG
ENSMUSG00000023915	NM_178589	94185	Tnfrsf21	8.61454	3	0.427689	0.647197	0.14789	0.00193807		0.81	1.04	2.6	5.01	4.91	5.19	0.86	0.76	4.25	4.32	5.03	5.28	0.58	0.94	3.14	3.38	3.45	2.91	0.357	1.67	2.614	2.585	2.665	0.085	-0.475	-0.447	-0.144	0.707	0.271	-0.213	-0.566	0.035	-0.508	0.025	-0.833	3. NO TG
ENSMUSG00000030386	NM_001039951	67370	Zfp606	4.36114	3	-0.370333	-0.16877	0.0455334	0.278744		0.81	0.29	0.28	0.62	0.74	0.67	1.29	0.56	1.09	0.76	0.7	0.62	0.87	0.69	0.87	0.73	0.8	0.58	-1.451	-1.5	-0.38	-0.129	-0.27	0.665	0.102	0.926	1.222	1.923	1.601	0.29	0.232	-0.079	0.111	-0.11	-0.205	3. NO TG
ENSMUSG00000020948	NM_025707	66689	Klhl28	4.3396	3	0.0814725	0.0906966	0.827694	0.742057		0.82	0.8	0.84	1.67	1.11	1.07	0.8	1.21	1.6	0.61	0.61	0.32	0.62	0.86	1.15	0.71	0.61	0.25	-0.035	0.034	1.017	0.432	0.38	-0.035	-0.398	0.591	0.103	0.922	0.449	-1.438	-1.222	-0.853	-0.853	-1.71	-2.054	1. CS TG	CS 8mer	HITS-CLIP	TS7+HITS
ENSMUSG00000047193	NM_029851	110350	Dync2h1	5.75582	3	0.0062221	-0.399562	0.983116	0.000367555		0.82	0.78	0.84	0.78	0.59	0.74	1.02	0.87	1.34	0.48	0.46	0.47	0.83	1.01	1.1	0.63	0.54	0.38	-0.071	0.034	-0.071	-0.468	-0.146	0.311	0.017	0.156	0.369	0.667	0.385	-0.689	-0.304	-0.352	-0.126	-0.644	-0.943	3. NO TG
ENSMUSG00000061244	NM_207214	105504	Exoc5	11.7343	3	0.00693325	-0.13768	0.985789	0.384429		0.82	1.08	2.16	3.61	1.94	2.29	0.94	1.86	5.7	4.15	2.93	2.72	0.86	1.84	4.25	3.81	3.43	2.11	0.393	1.387	2.125	1.232	1.47	0.195	0.068	0.779	0.763	1.396	0.973	0.201	0.078	0.592	0.819	0.247	-0.118	2. NCS
ENSMUSG00000024384	NM_173441	73473	Iws1	11.3309	3	0.016483	-0.0404803	0.935682	0.738002		0.82	1.21	1.92	2.34	2.03	2.2	1.26	1.8	4.51	2.84	2.18	2.65	1.11	1.39	2.71	2.01	2.41	1.68	0.556	1.217	1.501	1.297	1.413	0.614	0.432	0.569	0.199	1.228	0.495	0.278	-0.218	0.102	0.246	0.267	-0.387	2. NCS
ENSMUSG00000045100	NM_026255	67582	Slc25a26	1.42299	3	-0.193418	-0.206547	0.572199	0.46866		0.82	0.65	1.06	1.6	1.87	1.56	0.89	0.53	1.09	1.3	1.58	1.21	0.84	0.7	0.76	1.15	1.19	1.16	-0.331	0.366	0.956	1.18	0.92	0.117	0.034	-0.29	0.105	0.04	-0.475	-0.297	-0.473	-0.242	-0.648	-0.364	-0.424	3. NO TG
ENSMUSG00000030722	NM_010900	18020	Nfatc2ip	3.59068	3	0.293127	0.495851	0.347764	0.0185746		0.83	0.49	0.38	1.24	2.02	2	0.73	0.35	0.41	0.92	1.47	1.84	0.72	0.79	0.43	1.04	1.18	1.67	-0.748	-1.107	0.573	1.273	1.259	-0.183	-0.202	-0.474	0.678	0.107	0.174	-0.427	-0.252	-0.456	-0.771	-0.12	-0.259	2. NCS		HITS-CLIP
ENSMUSG00000024505	NM_001170960	68857	Dtwd2	2.6897	3	-0.452613	-0.349137	0.0930124	0.119513		0.83	0.6	0.84	1.21	1.55	1.53	1.19	0.81	1.89	1.48	1.59	1.72	1.04	0.77	1.02	1.12	1.19	0.96	-0.462	0.017	0.538	0.893	0.874	0.515	0.322	0.427	0.355	1.16	0.277	0.288	-0.111	0.037	-0.379	0.168	-0.667	2. NCS
ENSMUSG00000022438	NM_133167	170736	Parvb	4.14342	3	-0.0578778	0.379707	0.905838	0.08662		0.83	1.18	1.76	2.97	4.45	4.77	1.51	2.04	2.48	2.7	3.03	2.91	0.52	1.43	2.7	2.6	2.19	2.16	0.503	1.075	1.827	2.409	2.509	0.856	-0.664	0.785	0.275	0.492	0.615	-0.137	-0.191	-0.553	-1.02	-0.711	-1.139	3. NO TG
ENSMUSG00000025271	NM_008824	18639	Pfkfb1	2.48016	3	-0.201917	-0.594275	0.59058	0.0243524		0.83	0.53	0.19	0.2	0.51	1.19	1.08	0.32	0.51	0.4	0.94	0.91	1.86	1.42	0.79	0.8	1.44	1.52	-0.637	-2.07	-2	-0.692	0.515	0.376	1.155	-0.71	1.405	1.379	2	0.965	1.948	0.869	1.479	-0.383	0.35	3. NO TG
ENSMUSG00000051341	NM_144515	22710	Zfp52	17.2677	3	-0.0264718	0.0468039	0.922102	0.842154		0.83	1.36	2.96	4.64	2.85	3.69	1.2	2.6	5.82	3.24	2.55	2.74	0.74	1.96	4.61	3.31	3.46	1.71	0.706	1.822	2.469	1.768	2.139	0.527	-0.163	0.93	0.524	0.973	0.637	-0.517	-0.486	-0.16	0.279	-0.428	-1.105	2. NCS
ENSMUSG00000089857	NM_001166645	382019	Zfp882	3.55427	3	-0.22831	-0.106149	0.332273	0.645163		0.83	0.21	0.28	0.33	0.59	0.73	1.19	0.19	0.77	0.7	0.52	0.75	0.74	0.38	0.74	0.75	0.56	0.47	-1.933	-1.534	-1.305	-0.485	-0.183	0.515	-0.163	-0.138	0.826	1.427	1.371	1.062	1.16	-0.179	-0.074	0.038	-0.624	3. NO TG
ENSMUSG00000036197	NM_001033275	223827	Gxylt1	9.5375	3	-0.296284	-0.300363	0.0843026	0.0122532		0.84	0.74	1.7	2.77	2.46	2.95	1.44	1.62	4.27	3.57	3.47	3.16	0.79	1.37	2.71	2.89	2.99	2.06	-0.181	1.008	1.71	1.539	1.8	0.771	-0.087	1.12	0.88	1.324	0.67	0.365	0.061	0.495	0.28	0.099	-0.516	1. CS TG
ENSMUSG00000022528	NM_008235	15205	Hes1	1.17667	3	-0.138659	-0.254975	0.645762	0.360404		0.84	2.04	1.3	2.81	3.19	2.72	0.22	0.44	1.03	3.24	3.71	3.91	2.99	4.73	8.29	9.57	9.88	9.62	1.27	0.624	1.73	1.913	1.683	-1.886	1.819	-2.188	1.209	-0.333	2.664	0.205	1.764	0.217	1.628	0.522	1.819	3. NO TG
ENSMUSG00000010721	NM_020295	56873	Lmbr1	2.47723	3	-0.471228	-0.285945	0.061316	0.164108		0.84	0.73	0.72	0.56	0.65	1.02	1.52	1.13	1.3	1.36	1.31	1.16	1.33	1.32	1.07	0.85	1.04	0.62	-0.2	-0.22	-0.577	-0.365	0.277	0.848	0.657	0.623	0.846	0.844	0.565	1.265	0.593	1	0.67	0.184	-0.709	3. NO TG
ENSMUSG00000021982	NM_001168535	71891	Cdadc1	1.74352	3	-0.414911	-1.01254	0.149828	4.8e-07		0.84	0.71	0.62	1.27	1.26	1.28	0.86	0.72	1.26	1.21	0.99	0.87	1.24	1.42	1.39	1.18	1.19	0.83	-0.239	-0.432	0.591	0.579	0.602	0.034	0.556	0.02	0.99	1.011	1.152	-0.069	-0.105	-0.345	-0.082	-0.552	-0.619	3. NO TG
ENSMUSG00000026097	NM_145517	227102	Ormdl1	4.7095	3	-0.108483	0.0341105	0.712231	0.910259		0.84	0.77	0.56	1.08	2.37	2.89	1.48	1.11	1.24	1.96	2.41	2.68	1.3	1.44	1.22	1.72	1.89	1.52	-0.124	-0.577	0.359	1.485	1.771	0.81	0.624	0.522	0.895	1.133	1.11	0.854	0.666	0.024	-0.325	-0.108	-0.923	2. NCS
ENSMUSG00000058748	NM_145591	233987	Zfp958	16.1938	3	0.21294	0.291037	0.229132	0.0254468		0.84	0.42	0.36	1.5	1.4	1.82	0.66	1.21	2.96	1.46	1.8	1.66	0.36	0.67	1.91	1.17	1.28	0.84	-0.983	-1.2	0.829	0.73	1.106	-0.343	-1.2	1.504	0.661	3.005	2.376	-0.039	-0.356	0.36	-0.128	-0.132	-1.106	3. NO TG
ENSMUSG00000025323	NM_001166385	20688	Sp4	4.06112	3	0.24602	0.424394	0.438957	0.0867877		0.85	0.59	0.56	1.87	0.66	0.64	0.78	0.96	0.97	0.45	0.39	0.34	0.76	0.78	0.56	0.22	0.39	0.31	-0.519	-0.593	1.128	-0.36	-0.404	-0.122	-0.159	0.693	0.397	0.782	0	-2.031	-3.031	-0.744	-0.744	-0.893	-1.022	1. CS TG	CS 8mer	HITS-CLIP	TS7+HITS
ENSMUSG00000032265	NM_001160378	212943	Fam46a	2.31198	3	-0.0742264	-0.893005	0.878135	2.04e-06		0.85	1.14	1.6	1.79	1.16	1.2	2.88	0.67	2.52	1.08	0.94	1.03	1.75	2.15	2.24	1.41	1.51	0.85	0.419	0.905	1.066	0.444	0.493	1.749	1.033	-0.758	0.909	0.652	0.483	-0.724	-0.342	-0.301	0.378	-0.218	-0.493	1. CS TG	CS 8mer
ENSMUSG00000039270	NM_172694	230316	Megf9	4.41003	3	-0.0944729	-0.508738	0.833711	0.00901702		0.85	0.8	0.46	0.89	0.78	1.14	1.41	0.56	1.22	1.09	0.9	1.22	1.44	1.26	1.69	1.82	2.09	1.37	-0.086	-0.872	0.066	-0.122	0.419	0.723	0.754	-0.507	0.649	1.388	1.855	0.29	1.024	0.204	1.41	0.097	0.263	3. NO TG		HITS-CLIP
ENSMUSG00000022833	NM_172824	239839	Ccdc14	5.57739	3	0.00170824	0.010778	0.996372	0.972823		0.85	0.51	0.41	0.52	1.43	2.17	1.44	0.41	1.07	1.05	1.71	1.83	1.33	0.66	0.88	1.19	2.05	1.5	-0.726	-1.034	-0.698	0.744	1.342	0.754	0.64	-0.308	0.366	1.363	1.083	1	1.179	0.256	0.517	-0.245	-0.53	2. NCS
ENSMUSG00000028689	NM_026714	68394	Ccdc163	3.39711	3	-0.260706	-0.488092	0.446093	0.0586514		0.85	0.78	0.99	0.56	1.15	1.19	2.22	1.44	0.75	0.59	1.35	1.33	2.75	1.84	1.09	0.84	2.12	1.64	-0.122	0.218	-0.593	0.432	0.481	1.375	1.682	0.876	1.228	-0.396	0.138	0.074	0.577	0.229	0.877	0.159	0.459	3. NO TG
ENSMUSG00000079685	NM_029975	77777	Ulbp1	23.1887	3	1.80058	-0.0888544	8.54e-29	0.604467		0.85	1.04	1.56	3.45	2.57	3.95	0.53	0.27	1.52	1.39	1.42	1.77	3.13	4.34	7.09	7.09	7.67	7.31	0.288	0.868	2.008	1.585	2.203	-0.671	1.868	-1.907	2.051	-0.037	2.177	-1.305	1.037	-0.851	1.574	-1.154	0.886	3. NO TG
ENSMUSG00000057329	NM_009741	12043	Bcl2	4.85702	3	0.154021	0.614126	0.597031	0.00186334		0.86	0.82	0.69	0.53	1.05	1.4	1.31	0.94	1.23	0.91	0.93	1.13	0.48	0.52	0.59	0.71	0.86	0.61	-0.068	-0.314	-0.688	0.285	0.697	0.601	-0.828	0.195	-0.647	0.825	-0.222	0.769	0.415	-0.173	-0.285	-0.307	-1.185	1. CS TG		HITS-CLIP
ENSMUSG00000033730	NM_018781	13655	Egr3	2.28087	3	-0.107574	0.23845	0.811211	0.455538		0.86	7.98	1.87	1.16	1.81	2.47	0.87	7.65	0.89	0.83	1.12	0.76	0.48	11.43	1.69	1.14	2.21	1.11	3.199	1.112	0.427	1.065	1.511	0.016	-0.828	-0.061	0.518	-1.063	-0.145	-0.478	-0.025	-0.688	0.287	-1.687	-1.147	2. NCS
ENSMUSG00000030313	NM_177192	320560	Dennd5b	4.88027	3	-0.287657	-0.377094	0.18789	0.0291196		0.86	0.89	1.08	1.08	1.38	1.75	1.1	0.95	1.61	1.55	1.89	1.88	1.03	1.36	1.29	1.62	1.82	1.22	0.049	0.325	0.325	0.676	1.016	0.351	0.257	0.093	0.606	0.572	0.254	0.517	0.581	0.451	0.397	0.103	-0.517	1. CS TG		HITS-CLIP
ENSMUSG00000038831	NM_001290570	241308	Ralgps1	2.05622	3	-0.286527	-0.173815	0.331447	0.613447		0.86	0.76	0.6	0.86	1.47	1.29	1	0.58	0.65	0.74	0.76	0.82	0.97	0.82	0.61	0.71	0.8	0.59	-0.176	-0.512	0	0.767	0.579	0.215	0.172	-0.384	0.108	0.114	0.023	-0.214	-0.273	-0.943	-0.87	-0.647	-1.115	1. CS TG
ENSMUSG00000000938	NM_001122950	15395	Hoxa10	2.44527	3	-0.841602	-0.707669	2.49e-05	0.000842815	DOWN	0.86	0.61	0.3	0.81	1.15	1.12	4.29	2.14	3.13	3.55	3.96	3.47	3.04	2.08	2.17	2.29	2.91	1.79	-0.489	-1.489	-0.085	0.415	0.377	2.305	1.81	1.794	1.753	3.34	2.814	2.118	1.488	1.775	1.332	1.623	0.672	3. NO TG
ENSMUSG00000062515	NM_024406	11770	Fabp4	7.95222	3	0.151216	0.632266	0.620818	0.0438814		0.86	0.64	1.19	3.14	5.48	6.98	0.76	0.71	0.98	1.1	1.7	0.85	3.16	3.42	2.96	2.96	3.33	2.21	-0.421	0.464	1.856	2.658	3.006	-0.176	1.865	0.148	2.4	-0.278	1.307	-1.505	-0.085	-1.683	-0.717	-3.023	-1.655	3. NO TG
ENSMUSG00000036768	NM_010620	209737	Kif15	15.8552	3	-0.0262779	0.0263439	0.882954	0.840037		0.86	0.75	0.59	0.84	0.79	1.37	1.48	1.3	1.44	1.05	1.66	2.46	1.19	1.28	1.31	0.97	1.46	1.24	-0.195	-0.536	-0.034	-0.121	0.666	0.776	0.464	0.785	0.763	1.273	1.138	0.319	0.205	1.062	0.878	0.84	-0.143	3. NO TG
ENSMUSG00000022629	NM_001109040	16564	Kif21a	11.0572	3	0.12714	0.468363	0.707532	0.0171669		0.86	0.99	1.53	2.55	2.22	2.5	1.2	1.06	2.54	1.65	1.74	1.35	0.68	1.01	1.73	1.32	1.27	0.71	0.201	0.824	1.557	1.358	1.529	0.476	-0.334	0.098	0.029	0.728	0.176	-0.625	-0.945	-0.35	-0.801	-0.884	-1.802	2. NCS
ENSMUSG00000022672	NM_011159	19090	Prkdc	5.66879	3	-0.0648709	-0.256018	0.858475	0.16801		0.86	0.55	0.46	0.37	0.5	1.17	1.06	0.77	1.13	0.54	0.77	0.93	0.86	0.98	0.95	0.77	0.73	0.48	-0.636	-0.888	-1.195	-0.771	0.44	0.299	0	0.478	0.822	1.278	1.03	0.533	1.037	0.613	0.537	-0.328	-1.268	3. NO TG
ENSMUSG00000040936	NM_177589	209012	Ulk4	2.73012	3	-0.0931914	0.357413	0.841792	0.281315		0.86	0.89	0.62	0.35	0.35	0.43	1.17	1.14	0.67	0.58	0.62	0.65	0.89	0.55	0.63	0.43	0.62	0.5	0.049	-0.466	-1.273	-1.273	-0.984	0.44	0.049	0.354	-0.684	0.11	0.023	0.713	0.29	0.807	0.807	0.585	0.213	3. NO TG
ENSMUSG00000096910	NM_001142957	100043468	Zfp955b	5.93737	3	0.0746007	0.322934	0.808055	0.0685365		0.86	0.56	1.05	1.89	0.92	1.08	1.34	1.18	3.03	1.98	1.26	0.94	0.86	0.62	1.46	0.96	0.82	0.35	-0.61	0.285	1.127	0.096	0.325	0.634	0	1.062	0.144	1.52	0.472	0.067	-0.97	0.45	-0.164	-0.198	-1.598	3. NO TG
ENSMUSG00000029844	NM_001311118	15394	Hoxa1	1.56844	3	0.0451059	-0.689492	0.930671	0.0154633		0.87	0.33	0.92	1.72	1.81	1.45	1.21	0.24	1.29	1.25	1.31	0.96	1.73	0.59	1.9	2.88	2.4	1.72	-1.372	0.08	0.975	1.048	0.73	0.471	0.984	-0.444	0.819	0.483	1.038	-0.457	0.74	-0.463	0.405	-0.59	0.245	1. CS TG	CS 8mer
ENSMUSG00000027438	NM_019632	17957	Napb	2.1167	3	0.192801	0.167031	0.551914	0.515852		0.87	0.49	0.36	0.62	0.8	0.87	1.1	0.33	0.69	0.37	0.46	0.57	0.75	0.23	0.48	0.57	0.45	0.44	-0.816	-1.25	-0.482	-0.12	0	0.335	-0.212	-0.556	-1.059	0.92	0.405	-0.729	-0.119	-0.785	-0.816	-0.601	-0.968	2. NCS
ENSMUSG00000037400	NM_029570	76295	Atp11b	10.7603	3	-0.334193	-0.249339	0.00918479	0.0148605		0.87	1.05	1.8	2.29	1.56	2.06	1.87	2.45	5.84	3.05	2.2	2.13	1.28	2.11	3.37	2.59	2.38	1.16	0.268	1.04	1.386	0.835	1.234	1.095	0.552	1.215	1	1.692	0.901	0.412	0.177	0.493	0.606	0.048	-0.823	3. NO TG		HITS-CLIP
ENSMUSG00000008482	NM_026205	67504	Rnf151	3.13561	3	-0.0614775	0.211708	0.900239	0.533941		0.87	0.52	0.57	1.78	2.17	2.61	1.07	0.46	0.86	2.46	2.25	3.58	0.87	0.95	0.85	1.92	1.7	2.02	-0.732	-0.601	1.024	1.309	1.574	0.295	0	-0.173	0.857	0.585	0.568	0.465	0.109	0.052	-0.35	0.454	-0.368	3. NO TG
ENSMUSG00000029735	NM_001311111	29807	Tpk1	1.47816	3	-0.305532	-0.97537	0.37156	1.65e-06		0.87	0.62	0.24	0.13	0.43	0.91	1.31	0.94	0.51	0.38	0.6	0.58	1.63	1.25	0.59	0.93	1.14	0.84	-0.482	-1.816	-2.652	-1	0.064	0.585	0.898	0.593	1	1.057	1.263	1.478	2.747	0.471	1.386	-0.641	-0.114	3. NO TG
ENSMUSG00000061371	NM_001024626	408062	Zfp873	8.18571	3	0.291069	0.417016	0.176724	0.0134544		0.87	0.4	0.33	1.44	1.23	1.67	0.93	0.36	1.9	0.91	0.87	0.67	0.42	0.41	0.93	1	1.01	0.4	-1.102	-1.372	0.72	0.495	0.933	0.095	-1.033	-0.148	0.035	2.49	1.467	-0.656	-0.522	-0.495	-0.282	-1.305	-2.035	2. NCS
ENSMUSG00000028883	NM_001243072	20346	Sema3a	5.81404	3	-0.237145	-0.296495	0.475648	0.407865		0.88	0.81	0.56	0.27	0.42	0.82	3.93	3.28	2.84	2.59	2.9	3.27	1.78	2.38	1.88	2.3	2.68	1.78	-0.118	-0.643	-1.668	-1.049	-0.101	2.146	1.008	2.004	1.543	2.322	1.729	3.215	3.044	2.759	2.645	1.983	1.109	1. CS TG	CS 8mer	HITS-CLIP	TS7+HITS
ENSMUSG00000074994	NM_001123327	99003	Qser1	10.3888	3	-0.137245	-0.0497697	0.665245	0.747067		0.88	0.85	1.37	1.61	1.51	1.71	1.74	1.51	3.18	1.98	1.69	1.6	0.88	1.26	1.96	1.64	1.29	0.73	-0.049	0.633	0.864	0.772	0.951	0.975	0	0.822	0.562	1.209	0.514	0.297	0.026	0.161	-0.226	-0.095	-1.217	2. NCS		HITS-CLIP
ENSMUSG00000067931	NM_001002008	381066	Zfp948	23.0399	3	0.0083151	0.165477	0.981457	0.194421		0.88	2.48	2.65	2.29	1.29	2.3	1.21	4.64	5.36	4.42	3.36	3.58	0.47	3.19	4.61	3.29	2.29	1.63	1.484	1.58	1.37	0.547	1.376	0.455	-0.891	0.901	0.362	1.013	0.796	0.946	0.521	1.374	0.823	0.636	-0.494	3. NO TG		HITS-CLIP
ENSMUSG00000031229	NM_009530	22589	Atrx	16.7533	3	-0.0369962	0.0425282	0.834968	0.610644		0.88	0.82	1.29	1.61	1.27	1.62	1.76	2.01	3.9	2.01	1.67	1.58	1.05	1.45	2.53	1.56	1.27	0.7	-0.101	0.547	0.864	0.524	0.873	0.992	0.252	1.283	0.815	1.589	0.966	0.318	-0.045	0.392	0	-0.036	-1.199	2. NCS
ENSMUSG00000031292	NM_001024624	382253	Cdkl5	3.6117	3	0.115037	-0.256652	0.778879	0.39996		0.88	0.91	0.71	0.45	0.58	0.55	1.17	1.38	1.43	0.56	0.56	0.53	0.73	0.97	1.45	0.78	0.82	0.44	0.048	-0.306	-0.952	-0.593	-0.668	0.407	-0.266	0.595	0.091	1	1.02	0.309	0.78	-0.05	0.492	-0.052	-0.316	3. NO TG
ENSMUSG00000015222	NM_001039934	17756	Map2	3.52225	3	-0.385799	-0.597876	0.202143	0.0189717		0.88	0.74	0.58	0.3	0.11	0.28	1.72	1.42	1.56	0.44	0.45	0.6	1.1	1.05	1	0.32	0.45	0.35	-0.247	-0.593	-1.522	-2.891	-1.618	0.959	0.319	0.931	0.499	1.412	0.776	0.538	0.09	1.939	1.939	1.073	0.312	2. NCS
ENSMUSG00000057409	NM_013843	24132	Zfp53	7.00912	3	-0.0375706	0.703847	0.921679	5.94e-07		0.88	0.52	1.01	1.94	1.83	2.14	1.81	0.77	1.83	1.93	2.25	2.18	0.66	0.63	1.1	0.96	1.12	0.9	-0.748	0.197	1.132	1.048	1.272	1.032	-0.41	0.557	0.272	0.851	0.122	-0.007	-1.007	0.297	-0.703	0.027	-1.24	3. NO TG
ENSMUSG00000025019	NM_172154	212391	Lcor	3.02496	3	-0.379187	-0.402007	0.0396473	0.0139201		0.89	0.94	1.07	1.26	1.15	1.14	1.3	1.54	1.71	1.33	1.11	1.17	0.72	0.97	1.12	1.12	0.9	0.69	0.078	0.263	0.497	0.366	0.354	0.542	-0.302	0.706	0.045	0.671	0.065	0.077	-0.169	-0.051	-0.35	0.037	-0.716	1. CS TG	CS 8mer
ENSMUSG00000018199	NM_013835	20822	Trove2	10.1644	3	-0.0352992	0.131765	0.872486	0.221755		0.89	0.73	0.87	1.38	1.39	1.69	1.26	1.35	2.97	1.52	1.23	1.25	0.74	1.13	2.14	1.24	0.8	0.43	-0.282	-0.032	0.627	0.637	0.918	0.497	-0.263	0.878	0.623	1.76	1.289	0.138	-0.153	-0.175	-0.789	-0.432	-1.95	2. NCS
ENSMUSG00000078521	NM_001081099	69885	Aunip	13.5047	3	-0.0550683	-0.198364	0.895932	0.363064		0.89	1.39	2.51	3.61	4.4	5.65	2.06	0.39	2.82	4.53	9.2	10.62	2.79	2.59	3.54	5.38	9.96	9.87	0.637	1.485	2.008	2.293	2.653	1.202	1.637	-1.807	0.893	0.167	0.494	0.327	0.574	1.062	1.177	0.909	0.804	3. NO TG
ENSMUSG00000034329	NM_178309	237911	Brip1	12.2027	3	0.112195	0.135876	0.533746	0.324485		0.89	0.69	0.84	1.84	1.29	2.25	1.13	1.06	0.87	1.08	2.28	3.12	1.32	1.33	0.98	1.2	2.08	1.91	-0.363	-0.082	1.04	0.531	1.328	0.341	0.563	0.612	0.937	0.05	0.22	-0.763	-0.613	0.817	0.685	0.47	-0.235	2. NCS
ENSMUSG00000027981	NM_001038696	67225	Rnpc3	7.36341	3	0.0965732	-0.0252632	0.60501	0.883824		0.89	0.88	1.29	1.61	1.13	1.36	0.9	1.04	2.44	1.76	1.24	1.18	0.77	1.05	1.93	1.51	1.49	0.92	-0.016	0.531	0.848	0.341	0.606	0.016	-0.206	0.239	0.252	0.914	0.578	0.128	-0.092	0.133	0.396	-0.203	-0.559	3. NO TG
ENSMUSG00000015659	NM_001111017	2778-11-19	Serac1	3.71617	3	0.0734804	0.864654	0.878135	5.46e-05		0.9	0.9	1.3	1.72	2.23	1.98	0.79	0.53	2.02	0.61	0.91	0.92	0.3	0.47	0.72	0.24	0.56	0.39	0	0.526	0.927	1.3	1.129	-0.186	-1.554	-0.753	-0.923	0.632	-0.844	-1.48	-2.791	-1.284	-1.974	-1.097	-2.315	3. NO TG
ENSMUSG00000033460	NM_001166377	78248	Armcx1	1.73158	3	0.0360149	-0.622422	0.943958	0.0138364		0.9	0.94	0.79	1.28	0.66	0.96	0.92	0.9	0.79	0.43	0.3	0.21	1.72	1.69	0.99	0.38	0.72	0.4	0.062	-0.186	0.503	-0.442	0.092	0.031	0.927	-0.062	0.84	0	0.322	-1.552	-1.726	-1.112	0.124	-2.14	-1.242	3. NO TG
ENSMUSG00000000167	NM_028300	72614	Pih1d2	2.46565	3	-0.0597422	0.159726	0.903746	0.687716		0.9	1.03	0.69	1.01	1.92	2.3	0.6	0.54	0.7	1.11	1.5	1.24	0.85	0.73	1.08	0.9	1.45	1.18	0.193	-0.379	0.165	1.085	1.344	-0.577	-0.082	-0.919	-0.491	0.02	0.639	0.135	-0.165	-0.354	-0.403	-0.886	-0.957	3. NO TG
ENSMUSG00000033356	NM_172437	78895	Pus7l	8.12345	3	-0.0510971	0.109279	0.874065	0.548077		0.9	0.9	2.38	2.62	4.26	4.37	1.11	0.81	4.37	3.98	3.93	4	1.09	1.32	3.47	4.09	4.27	2.89	0	1.393	1.531	2.23	2.267	0.3	0.274	-0.15	0.547	0.874	0.542	0.601	0.641	-0.116	0.003	-0.127	-0.595	3. NO TG
ENSMUSG00000019838	NM_001114332	72472	Slc16a10	3.09844	3	0.391163	0.582213	0.213423	0.00233613		0.9	1.65	4.74	5.46	3.68	3.39	1	0.76	4.08	1.83	1.3	1.4	0.47	0.64	1.66	1.19	1.16	1.11	0.867	2.384	2.588	2.02	1.902	0.15	-0.923	-1.108	-1.353	-0.216	-1.508	-1.572	-2.189	-1.494	-1.657	-1.27	-1.602	3. NO TG
ENSMUSG00000042213	NM_001290338	67492	Zfand4	2.78499	3	-0.58756	-0.727617	0.0266101	0.00207935	DOWN	0.91	0.8	0.52	1.23	1.15	1.94	1.62	1.14	0.83	0.95	1.2	1.7	1.23	1.56	0.91	0.87	1.27	1.14	-0.184	-0.796	0.431	0.334	1.084	0.825	0.431	0.506	0.955	0.664	0.796	-0.369	-0.495	0.061	0.142	-0.189	-0.762	3. NO TG		HITS-CLIP
ENSMUSG00000060227	NM_001205369	319996	Casc4	9.28541	3	-0.435929	-0.321914	0.0228243	0.00298043		0.91	1.01	1.58	1.48	1.48	1.79	2.66	2.26	5.32	3.88	3.55	3.41	1.67	2	3.89	2.92	3.44	2.04	0.149	0.789	0.696	0.696	0.968	1.537	0.869	1.154	0.979	1.745	1.294	1.384	0.976	1.257	1.211	0.926	0.188	2. NCS
ENSMUSG00000027014	NM_001290740	80744	Cwc22	6.34183	3	0.0179803	0.0314946	0.939299	0.842154		0.91	0.75	0.96	1.32	1.08	1.52	1.08	0.92	2	1.6	1.14	1.18	0.95	0.77	1.27	1.07	1.05	0.63	-0.276	0.076	0.532	0.245	0.734	0.245	0.061	0.291	0.037	1.051	0.4	0.276	-0.3	0.077	-0.04	-0.363	-1.257	3. NO TG
ENSMUSG00000064061	NM_001110017	224170	Dzip3	11.7152	3	-0.163918	-0.339068	0.537331	0.000852567		0.91	0.6	0.71	0.64	0.63	1.01	1.23	1.03	2.28	1.24	1.12	1.03	1.05	1.19	2.2	1.45	1.29	0.86	-0.593	-0.354	-0.501	-0.524	0.149	0.431	0.204	0.77	0.976	1.669	1.618	0.943	1.167	0.82	1.022	0.028	-0.229	3. NO TG
ENSMUSG00000027323	NM_011234	19361	Rad51	4.7806	3	-0.368576	-0.556478	0.203136	0.0127196		0.91	0.93	0.5	0.7	1.79	3.2	1.5	0.63	0.65	1.27	3.43	4.9	1.89	1.59	1.56	1.8	3.55	4.53	0.031	-0.851	-0.374	0.968	1.803	0.715	1.046	-0.555	0.767	0.372	1.622	0.85	1.35	0.934	0.984	0.613	0.5	2. NCS
ENSMUSG00000010751	NM_001311145	79202	Tnfrsf22	4.51465	3	0.119161	0.386422	0.731209	0.144728		0.91	0.75	1.06	4.16	7.35	6	1.25	0.48	1.3	2.43	3.68	3.34	1	0.75	1.2	1.27	2.34	2.19	-0.276	0.218	2.18	3	2.708	0.454	0.135	-0.633	0	0.292	0.177	-0.773	-1.704	-0.996	-1.647	-0.843	-1.45	3. NO TG
ENSMUSG00000047749	NM_172467	209032	Zc3hav1l	3.28801	3	-0.0817153	-0.187277	0.818962	0.346183		0.91	0.35	0.7	1.15	2.37	2.22	1.33	0.33	1.62	0.98	1.82	1.74	0.86	0.6	1.13	1.09	2.06	1.37	-1.354	-0.374	0.334	1.371	1.277	0.543	-0.081	-0.082	0.761	1.199	0.683	-0.229	-0.077	-0.379	-0.201	-0.35	-0.692	2. NCS
ENSMUSG00000000568	NM_001077265	11991	Hnrnpd	11.1908	3	0.139763	0.365882	0.515074	0.0205765		0.92	0.98	2.07	1.86	2.36	2.86	1.25	0.88	2.3	2.26	2.94	2.72	0.74	0.87	1.75	1.72	2.44	2.06	0.09	1.161	1.008	1.35	1.626	0.438	-0.31	-0.154	-0.17	0.151	-0.241	0.28	-0.112	0.316	0.048	-0.072	-0.471	1. CS TG	CS 8mer
ENSMUSG00000095325	NM_207245	240066	Zfp870	1.30419	3	-0.784558	-0.765244	0.00121313	0.00386404	DOWN	0.92	0.65	0.46	0.65	0.65	0.69	2.41	1.43	2.2	1.81	1.25	1.45	1.69	1.53	1.59	1.56	1.11	0.96	-0.495	-0.985	-0.495	-0.495	-0.41	1.38	0.87	1.126	1.222	2.233	1.767	1.463	1.25	0.933	0.763	1.061	0.471	2. NCS
ENSMUSG00000025899	NM_026303	67667	Alkbh8	7.29285	3	-0.255509	-0.464701	0.310946	0.000224091		0.92	0.71	0.95	1.95	1.64	1.85	1.23	1.48	2.35	1.99	1.81	1.91	1.02	1.41	2.11	1.95	1.59	0.92	-0.369	0.046	1.076	0.827	1	0.415	0.147	1.049	0.98	1.298	1.143	0.029	0	0.141	-0.044	0.046	-1	2. NCS
ENSMUSG00000014791	NM_172760	234683	Elmo3	1.55725	3	-0.205856	-0.158823	0.549982	0.630729		0.92	1.09	1.62	1.26	0.99	0.85	0.77	0.97	1.65	1.52	1.17	0.97	0.41	1.06	1.09	1.01	0.83	0.91	0.242	0.81	0.45	0.105	-0.113	-0.254	-1.147	-0.167	-0.04	0.026	-0.567	0.269	-0.316	0.239	-0.252	0.188	0.097	3. NO TG
ENSMUSG00000043969	NM_010132	13797	Emx2	4.21691	3	-0.032599	0.441157	0.943858	0.0906943		0.92	0.58	0.65	0.58	1.36	1.14	1.4	0.42	1.11	1.52	1.97	1.89	0.81	0.63	0.82	0.99	1.33	0.86	-0.657	-0.495	-0.657	0.559	0.306	0.6	-0.182	-0.456	0.117	0.763	0.331	1.375	0.761	0.531	-0.032	0.724	-0.403	2. NCS
ENSMUSG00000054237	NM_001081075	70567	Fra10ac1	6.93962	3	-0.073962	-0.195114	0.863611	0.454959		0.92	0.59	0.64	0.28	0.87	1.1	0.56	0.63	1.48	0.86	1.27	1.53	0.72	0.13	1	1.02	1.42	1.01	-0.632	-0.517	-1.681	-0.08	0.255	-0.706	-0.349	0.093	-2.1	1.197	0.636	1.585	1.829	0.541	0.7	0.472	-0.122	3. NO TG
ENSMUSG00000074802	NM_001033331	237436	Gas2l3	16.472	3	0.0687812	0.168563	0.88001	0.422584		0.92	1.27	1.35	2.06	1.92	2.38	1.53	1.52	2.72	1.67	1.15	0.86	0.92	1.36	2.15	1.13	1.29	0.57	0.461	0.548	1.154	1.053	1.362	0.728	0	0.257	0.098	1.005	0.667	-0.301	-0.861	-0.734	-0.57	-1.458	-2.043	2. NCS
ENSMUSG00000061186	NM_001198808	353282	Sfmbt2	2.25948	3	-0.361461	-0.635896	0.253521	0.00507932		0.92	0.8	0.81	0.61	0.67	1.12	1.39	0.83	1.29	0.84	0.73	0.78	1.6	1.4	1.2	0.72	0.91	0.59	-0.199	-0.182	-0.585	-0.452	0.281	0.59	0.792	0.052	0.8	0.665	0.561	0.455	0.236	0.122	0.436	-0.516	-0.913	3. NO TG
ENSMUSG00000050954	NM_001164575	67911	Zfp169	1.19577	3	-0.0462587	-0.463761	0.913232	0.0292156		0.92	0.61	0.48	1.2	1.51	1.39	1.08	0.41	0.93	0.72	0.77	0.85	0.92	0.5	0.8	0.63	0.77	0.67	-0.585	-0.924	0.38	0.709	0.59	0.229	0	-0.562	-0.282	0.94	0.725	-0.729	-0.919	-0.963	-0.963	-0.703	-1.042	2. NCS
ENSMUSG00000005267	NM_133208	170740	Zfp287	3.10968	3	-0.435909	-0.59064	0.00503978	2.62e-05		0.92	0.26	0.38	0.8	1.41	1.51	1.75	0.35	1.67	1.15	1.35	1.35	1.13	0.79	1.36	1.31	1.73	1.14	-1.784	-1.254	-0.199	0.611	0.709	0.92	0.294	0.415	1.567	2.107	1.813	0.518	0.705	-0.062	0.293	-0.16	-0.402	3. NO TG
ENSMUSG00000029290	NM_018759	54367	Zfp326	7.07753	3	-0.240381	-0.21287	0.307972	0.244799		0.92	0.66	1.07	1.17	1.26	1.48	1.68	1.04	2.08	1.53	1.53	1.41	0.86	1.03	1.53	1.07	1.55	0.84	-0.473	0.216	0.343	0.45	0.68	0.862	-0.096	0.648	0.634	0.952	0.512	0.384	-0.128	0.278	0.297	-0.069	-0.81	2. NCS
ENSMUSG00000032425	NM_001142943	71640	Zfp949	2.30612	3	-0.30661	-0.956951	0.367501	3.63e-05		0.92	0.81	0.44	0.44	0.64	0.64	1.64	1.39	1.02	0.45	0.42	0.33	1.66	1.08	1.45	0.73	0.72	0.47	-0.182	-1.047	-1.047	-0.517	-0.517	0.827	0.845	0.772	0.411	1.195	1.698	0.032	0.718	-0.596	0.167	-0.935	-0.437	3. NO TG
ENSMUSG00000024539	NM_001127177	19255	Ptpn2	6.32561	3	-0.0544721	-0.016712	0.824406	0.928877		0.93	1.08	1.36	1.38	1.11	1.57	1.15	1.43	2.28	1.91	1.62	1.58	1.22	1.31	1.95	1.64	1.65	1.08	0.214	0.543	0.564	0.253	0.749	0.303	0.388	0.402	0.276	0.741	0.517	0.466	0.247	0.541	0.568	0.009	-0.536	1. CS TG	CS 8mer	HITS-CLIP	TS7+HITS
ENSMUSG00000026764	NM_008449	16574	Kif5c	8.34221	3	0.0782774	0.325359	0.827053	0.00206432		0.93	0.91	1.1	1.69	2.02	2.42	1.72	0.9	4.3	2.86	2	2.23	0.87	0.99	1.85	1.59	1.64	1.03	-0.031	0.24	0.855	1.111	1.37	0.88	-0.095	-0.016	0.12	1.957	0.745	0.756	-0.087	-0.014	-0.299	-0.117	-1.224	2. NCS		HITS-CLIP
ENSMUSG00000042523	NM_028821	105000	Dnal1	1.47629	3	-0.262475	-0.43712	0.436087	0.0838318		0.93	1.35	1.28	1.11	1.7	2.04	1.34	0.78	1.72	0.98	0.91	0.81	0.69	0.83	1.21	1.47	1.48	0.9	0.533	0.457	0.253	0.863	1.125	0.522	-0.425	-0.784	-0.695	0.423	-0.08	-0.178	0.402	-0.894	-0.199	-1.322	-1.172	2. NCS		HITS-CLIP
ENSMUSG00000027412	NM_001199118	64899	Lpin3	2.40268	3	-0.256093	-0.919468	0.472419	0.00039626		0.93	1.01	1.24	1.77	2.59	2.89	2.3	2.25	4.93	4.71	3.82	2.9	3.42	3.25	4.77	5.51	5.02	4.19	0.118	0.411	0.921	1.468	1.625	1.297	1.867	1.148	1.676	1.983	1.935	1.407	1.633	0.559	0.952	0.005	0.534	3. NO TG
ENSMUSG00000024491	NM_172626	225432	Rbm27	12.5837	3	-0.171049	-0.279844	0.383234	0.0167773		0.93	0.94	2.72	4.65	3.17	3.7	1.4	1.78	5.56	4.56	3.11	3.38	0.91	1.73	3.74	3.2	3.36	2.07	0.015	1.538	2.31	1.758	1.981	0.585	-0.031	0.914	0.873	1.029	0.458	-0.028	-0.538	-0.027	0.084	-0.13	-0.835	3. NO TG
ENSMUSG00000051705	NM_001172068	71599	Senp8	3.58598	3	-0.0499427	-0.42437	0.906325	0.0367481		0.93	0.25	0.39	0.19	0.55	1.09	1.1	0.28	1.36	0.41	0.58	0.51	1.51	0.45	1.07	0.85	0.86	0.73	-1.854	-1.233	-2.233	-0.747	0.227	0.24	0.693	0.158	0.823	1.776	1.433	1.07	2.104	0.075	0.636	-1.081	-0.572	2. NCS
ENSMUSG00000059142	NM_001110254	240041	Zfp945	4.83979	3	-0.491165	0.0503677	0.000744574	0.813798		0.93	0.68	0.75	1.17	1.1	1.14	1.1	1.24	1.33	0.81	0.77	0.68	0.56	0.74	0.88	0.35	0.56	0.32	-0.446	-0.307	0.328	0.24	0.291	0.24	-0.722	0.857	0.12	0.818	0.228	-0.525	-1.713	-0.509	-0.962	-0.737	-1.801	2. NCS
ENSMUSG00000046079	NM_001122768	231549	Lrrc8d	2.79027	3	-0.351867	-0.367521	0.286901	0.10804		0.94	0.82	4.51	6.65	5.35	4.72	1.92	0.52	3.98	4.03	3.31	2.69	0.65	0.61	1.76	1.48	0.97	0.6	-0.195	2.25	2.81	2.496	2.316	1.023	-0.525	-0.647	-0.421	-0.18	-1.353	-0.721	-2.16	-0.691	-2.451	-0.809	-2.955	1. CS TG	CS 8mer	HITS-CLIP	TS7+HITS
ENSMUSG00000030275	NM_029250	75320	Etnk1	9.57851	3	-0.38535	-0.140642	0.00056083	0.180198		0.94	1.2	2.77	4.08	3.18	3.08	1.1	2.4	5.57	4.52	3.47	3.24	0.85	1.55	3.26	2.93	2.75	1.78	0.349	1.549	2.106	1.748	1.702	0.225	-0.144	0.994	0.367	1.005	0.234	0.147	-0.476	0.126	-0.209	0.073	-0.788	3. NO TG
ENSMUSG00000041685	NM_172591	218503	Fcho2	6.88329	3	0.0252301	-0.284377	0.953782	0.0526417		0.94	0.71	1	1.67	1.38	1.64	1.02	1.17	1.72	1.11	0.87	0.74	0.77	1.01	1.31	1	0.96	0.66	-0.4	0.088	0.822	0.549	0.796	0.117	-0.284	0.713	0.503	0.776	0.386	-0.585	-0.734	-0.66	-0.519	-1.138	-1.3	2. NCS
ENSMUSG00000032740	NM_176841	108686	Ccdc88a	13.9078	3	-0.0767674	0.0800738	0.533224	0.388428		0.94	0.93	1.74	2.31	1.43	1.59	1.67	1.93	4.87	2.67	2.44	2.18	0.66	1.16	2.58	1.74	1.46	0.76	-0.015	0.881	1.288	0.6	0.752	0.822	-0.504	1.045	0.316	1.48	0.566	0.208	-0.407	0.767	0.03	0.453	-1.055	2. NCS
ENSMUSG00000060798	NM_175515	380614	Intu	1.79036	3	-0.319927	-0.390144	0.15218	0.0373013		0.94	0.75	0.77	0.83	1.35	1.41	1	0.87	1	0.65	0.74	0.78	0.79	1.12	0.98	0.79	0.89	0.92	-0.322	-0.284	-0.178	0.518	0.58	0.088	-0.248	0.212	0.572	0.373	0.344	-0.348	-0.07	-0.859	-0.596	-0.846	-0.611	2. NCS
ENSMUSG00000020982	NM_025441	66244	Nemf	17.1423	3	0.166059	0.228103	0.34504	0.0435964		0.94	0.85	1.55	1.67	1.37	1.63	1.15	1.53	4.11	2.64	1.8	1.44	0.72	1.01	2.72	1.66	1.18	0.61	-0.144	0.716	0.822	0.539	0.788	0.288	-0.38	0.841	0.246	1.401	0.807	0.658	-0.009	0.391	-0.214	-0.178	-1.403	3. NO TG
ENSMUSG00000033147	NM_001039371	242126	Slc22a15	1.24821	3	0.0139124	-0.132664	0.978639	0.64319		0.94	1.1	1.66	1.38	1.34	1.69	0.88	0.58	0.76	0.91	0.98	0.93	0.95	0.86	1.35	1.1	1.2	1.03	0.225	0.814	0.549	0.507	0.84	-0.094	0.015	-0.912	-0.351	-1.117	-0.296	-0.595	-0.325	-0.447	-0.158	-0.855	-0.709	3. NO TG
ENSMUSG00000040321	NM_175466	228491	Zfp770	9.55745	3	-0.0428812	-0.0715137	0.875384	0.73154		0.94	0.94	1.91	2.49	1.68	2.05	1.18	1.77	4.96	2.89	1.96	2.08	0.65	1.6	2.97	2.25	1.77	0.69	0	1.015	1.396	0.831	1.117	0.325	-0.525	0.906	0.761	1.372	0.634	0.214	-0.146	0.221	0.075	0.021	-1.557	2. NCS
ENSMUSG00000050619	NM_001290819	99334	Zscan29	2.74093	3	-0.254529	-0.204866	0.255227	0.278719		0.94	0.75	0.65	1.18	1.85	1.89	1.41	0.44	1.26	1.3	1.58	1.62	0.89	0.58	0.82	1.03	1.36	0.86	-0.322	-0.525	0.325	0.969	1	0.58	-0.078	-0.756	-0.365	0.944	0.331	0.139	-0.194	-0.226	-0.441	-0.221	-1.127	3. NO TG
ENSMUSG00000049658	NM_001081061	544971	Bdp1	15.6185	3	0.233893	0.000509546	0.0112732	0.996603		0.95	1.46	2.57	2.83	1.99	2.61	0.99	2.02	4.14	2.34	1.75	1.65	0.65	1.52	3.29	1.93	1.85	0.96	0.615	1.426	1.565	1.059	1.448	0.059	-0.541	0.466	0.058	0.686	0.355	-0.273	-0.55	-0.184	-0.105	-0.658	-1.434	1. CS TG	CS 8mer	HITS-CLIP	TS7+HITS
ENSMUSG00000053799	NM_175353	107371	Exoc6	5.65082	3	0.00992171	0.190008	0.985054	0.394528		0.95	1.15	0.74	0.85	1.42	1.74	1.23	0.9	1.56	1.16	0.86	1.05	1.52	1.01	0.95	0.91	0.77	0.47	0.273	-0.356	-0.159	0.575	0.866	0.369	0.672	-0.35	-0.186	1.066	0.356	0.444	0.097	-0.717	-0.874	-0.723	-1.866	1. CS TG	CS 8mer	HITS-CLIP	TS7+HITS
ENSMUSG00000040865	NM_001081436	227195	Ino80d	4.19891	3	-0.253879	-0.385198	0.284345	0.0174655		0.95	0.77	1.21	1.9	1.43	1.71	1.47	1.11	2.29	1.42	1.11	1.21	0.78	1	1.44	1.26	1.02	0.64	-0.3	0.346	0.992	0.585	0.841	0.624	-0.281	0.522	0.373	0.915	0.249	-0.418	-0.589	-0.363	-0.483	-0.496	-1.404	1. CS TG	CS 8mer	HITS-CLIP	TS7+HITS
ENSMUSG00000024383	NM_011946	26405	Map3k2	7.13929	3	-0.401169	-0.379701	0.00209015	0.000268073		0.95	1.25	1.63	3.04	1.9	2.29	1.6	2.85	4.61	3.26	2.26	2.49	1.05	1.89	3.17	2.57	2.2	1.14	0.392	0.773	1.668	0.992	1.261	0.746	0.143	1.183	0.593	1.494	0.955	0.1	-0.241	0.249	0.21	0.12	-1	1. CS TG	CS 8mer	HITS-CLIP	TS7+HITS
ENSMUSG00000024241	NM_009231	20662	Sos1	5.51587	3	-0.371044	-0.135627	0.0485659	0.350998		0.95	0.73	1.34	1.88	1.71	1.86	1.33	0.91	2.74	1.85	1.9	2.02	0.87	0.8	1.59	1.34	1.55	1.05	-0.376	0.492	0.977	0.841	0.962	0.481	-0.126	0.314	0.13	1.026	0.245	-0.023	-0.485	0.151	-0.141	0.118	-0.819	1. CS TG	CS 8mer
ENSMUSG00000040651	NM_001114879	218850	Fam208a	11.2288	3	0.66039	0.368272	0.000141611	0.0119463	UP	0.95	0.94	1.59	2.02	0.97	1.43	0.48	1.05	2.47	1.26	0.74	0.65	0.59	0.83	1.96	1.08	0.79	0.55	-0.015	0.737	1.08	0.03	0.585	-0.97	-0.678	0.158	-0.178	0.632	0.3	-0.677	-0.897	-0.386	-0.293	-1.126	-1.363	2. NCS		HITS-CLIP
ENSMUSG00000062376	NM_025563	66439	Borcs7	2.34254	3	-0.793601	-1.03353	0.000779339	1.57e-05	DOWN	0.95	0.96	0.59	0.37	0.63	0.86	3.63	1.23	1.8	1.66	1.89	1.54	3.34	2.13	2.12	1.84	2.31	1.56	0.015	-0.678	-1.337	-0.585	-0.142	1.923	1.803	0.354	1.142	1.593	1.828	2.136	2.283	1.57	1.858	0.833	0.852	3. NO TG
ENSMUSG00000041219	NM_181416	228482	Arhgap11a	17.9842	3	-0.0083361	-0.0711006	0.97309	0.562319		0.95	0.67	0.84	2.24	1.83	2.69	1.89	0.92	2.5	2.5	2.63	3.2	1.53	1.78	2.59	2.19	3	2.19	-0.497	-0.176	1.229	0.939	1.492	0.985	0.682	0.452	1.396	1.562	1.613	0.158	-0.032	0.521	0.71	0.25	-0.295	3. NO TG
ENSMUSG00000022070	NM_175265	77744	Bora	13.4515	3	0.286624	0.16109	0.0665044	0.21105		0.95	1.38	1.17	2.89	3.13	4.56	1.34	0.71	1.46	3.25	3.36	3.69	1.37	1.41	1.87	3.22	4.26	3.48	0.534	0.298	1.595	1.71	2.251	0.492	0.524	-0.949	0.031	0.317	0.672	0.169	0.155	0.102	0.443	-0.305	-0.389	3. NO TG
ENSMUSG00000043384	NM_001004359	67298	Gprasp1	5.30768	3	-0.112754	0.263198	0.651505	0.103871		0.95	0.6	0.69	1.26	1.22	1.39	1.65	0.94	1.07	1.43	1.24	1.15	1.16	1.02	0.75	1.03	1.08	0.65	-0.654	-0.456	0.404	0.358	0.544	0.79	0.285	0.639	0.756	0.626	0.119	0.181	-0.288	0.023	-0.174	-0.271	-1.085	3. NO TG
ENSMUSG00000073489	NM_008329	15951	Ifi204	7.06282	3	-0.0282198	0.60149	0.94358	0.00175494		0.95	1.34	2.39	2.24	0.8	0.8	0.99	1.76	3.83	2.94	1.55	1.31	0.51	1.01	1.9	1.17	0.55	0.3	0.492	1.322	1.229	-0.245	-0.245	0.059	-0.885	0.391	-0.404	0.678	-0.329	0.391	-0.931	0.946	-0.532	0.705	-1.386	3. NO TG
ENSMUSG00000035161	NM_008715	18130	Ints6	7.71617	3	0.0997881	-0.103854	0.523971	0.23095		0.95	1.07	2.19	2.91	1.55	2.03	1.14	0.95	2.06	1.95	1.35	1.51	1.08	1.17	2.12	2.21	2.03	1.41	0.17	1.196	1.605	0.7	1.087	0.261	0.183	-0.17	0.128	-0.088	-0.047	-0.575	-0.395	-0.198	0.387	-0.424	-0.523	3. NO TG
ENSMUSG00000054733	NM_001253712	110265	Msra	1.5171	3	-0.51759	-0.389099	0.0667859	0.143911		0.95	0.73	0.88	0.82	0.94	0.78	1.66	1.64	1.76	2.47	2.28	1.97	1.35	1.13	1.21	1.54	1.27	1.18	-0.376	-0.109	-0.21	-0.015	-0.281	0.799	0.503	1.157	0.623	0.992	0.455	1.579	0.901	1.269	0.43	1.326	0.591	3. NO TG
ENSMUSG00000060675	NM_139269	225845	Pla2g16	1.53554	3	0.0482433	-0.126183	0.924866	0.708298		0.95	0.92	0.74	0.92	1.12	1.11	1.16	1.05	0.86	1.06	1.14	0.94	2.11	1.78	1.43	1.42	1.49	1.22	-0.046	-0.356	-0.046	0.235	0.222	0.285	1.143	0.189	0.945	0.214	0.941	0.202	0.621	0.025	0.409	-0.237	0.135	3. NO TG
ENSMUSG00000026430	NM_001311094	54354	Rassf5	2.5631	3	0.17937	-0.281275	0.600153	0.215337		0.95	1.26	1.42	1.78	2.13	1.77	1.46	0.54	1.55	2.04	1.95	1.62	2.43	1.59	2.67	2.56	1.9	1.67	0.404	0.575	0.899	1.157	0.891	0.615	1.346	-1.207	0.333	0.126	0.906	0.196	0.522	-0.127	-0.164	-0.127	-0.083	3. NO TG
ENSMUSG00000075284	NM_001289722	215280	Wipf1	7.76432	3	-0.00707385	0.602119	0.986784	0.000973387		0.96	0.75	1.62	4.21	4.59	4.13	1.57	0.54	3.78	2.92	3.09	2.93	0.85	0.66	1.82	1.6	1.47	1.03	-0.352	0.749	2.121	2.246	2.094	0.704	-0.174	-0.467	-0.182	1.217	0.167	-0.526	-1.39	-0.569	-1.636	-0.494	-1.993	1. CS TG	CS 8mer	HITS-CLIP	TS7+HITS
ENSMUSG00000027111	NM_001277970	16403	Itga6	17.6766	3	0.226578	2.14966	0.531959	1.08e-32		0.96	2.42	5.02	6.16	4.1	4.08	1.09	1.65	6.84	6.02	4.62	4.13	0.49	1.17	3.02	2.13	1.69	0.89	1.325	2.375	2.669	2.083	2.076	0.181	-0.956	-0.55	-1.042	0.446	-0.731	-0.033	-1.528	0.172	-1.274	0.018	-2.184	1. CS TG	CS 8mer
ENSMUSG00000040209	NM_133218	170753	Zfp704	3.7837	3	-0.561481	-0.605722	0.0145231	0.000262827	DOWN	0.96	0.82	1.87	1.5	1.07	1.35	1.87	1.18	3.4	1.93	1.74	2.13	1.77	1.76	3.57	2.26	2.17	1.82	-0.225	0.955	0.638	0.155	0.488	0.955	0.876	0.52	1.093	0.859	0.929	0.362	0.588	0.696	1.013	0.654	0.428	1. CS TG
ENSMUSG00000031333	NM_009592	11306	Abcb7	7.72445	3	0.0257329	-0.0204598	0.904047	0.886634		0.96	0.83	0.8	1.04	0.99	1.29	1.22	1.48	1.93	1.52	1.44	1.39	0.75	0.86	0.95	1.01	0.99	0.69	-0.208	-0.26	0.114	0.044	0.422	0.343	-0.352	0.827	0.051	1.26	0.245	0.543	-0.042	0.536	0	0.107	-0.893	1. CS TG		HITS-CLIP
ENSMUSG00000037185	NM_028770	74127	Krt80	6.99942	3	0.535594	1.08851	0.0479038	8.27e-05	UP	0.96	2.22	2.94	4.67	3.02	2.54	0.71	2.12	5	3.12	1.49	0.96	0.42	1.31	1.66	1	0.52	0.22	1.201	1.605	2.27	1.643	1.394	-0.43	-1.174	-0.066	-0.757	0.764	-0.821	-0.58	-2.212	-1.014	-2.515	-1.394	-3.471	3. NO TG
ENSMUSG00000033632	NM_001033532	225289	AW554918	4.52121	3	-0.178935	0.0324614	0.551814	0.910125		0.96	0.74	0.67	0.69	0.64	0.93	1.39	1.19	0.9	1.16	1.42	1.62	0.97	1.29	0.75	0.88	1.06	0.81	-0.371	-0.512	-0.471	-0.578	-0.045	0.529	0.015	0.678	0.794	0.42	0.16	0.741	0.346	1.138	0.719	0.794	-0.197	2. NCS
ENSMUSG00000026259	NM_001111314	53972	Ngef	5.2288	3	-0.0647175	0.708744	0.89382	0.00101935		0.96	1.68	3.05	1.87	2.68	2.92	0.99	1.09	3.5	3.63	3.6	3.45	0.23	0.81	3.26	2.82	1.81	1.42	0.801	1.657	0.955	1.472	1.595	0.044	-2.015	-0.62	-1.043	0.198	0.096	0.953	0.59	0.424	-0.564	0.24	-1.035	3. NO TG
ENSMUSG00000079469	NM_018889	55981	Pigb	4.45325	3	-0.384829	-0.290312	0.123301	0.168511		0.96	0.84	0.58	0.95	2.46	3.01	2.34	1.23	1.48	1.97	3.23	2.96	1.93	1.54	1.42	1.71	1.93	1.98	-0.191	-0.717	-0.015	1.348	1.638	1.277	1	0.545	0.867	1.337	1.277	1.044	0.841	0.391	-0.348	-0.024	-0.602	3. NO TG
ENSMUSG00000022000	NM_026083	67302	Zc3h13	7.22243	3	-0.161179	-0.559998	0.527846	8.65e-05		0.96	0.73	1.33	1.78	1.96	1.97	1.12	1	2.35	1.43	1.56	1.46	0.96	1.04	1.82	1.23	1.85	0.91	-0.39	0.466	0.884	1.022	1.029	0.22	0	0.449	0.505	0.817	0.45	-0.314	-0.53	-0.327	-0.083	-0.43	-1.106	3. NO TG
ENSMUSG00000042063	NM_001004066	56220	Zfp386	12.4418	3	-0.0134676	-0.150041	0.973741	0.416794		0.96	0.64	0.37	1.04	1.22	2.02	1.45	1.24	2.19	1.22	1.45	1.26	0.99	1.65	2.13	1.34	1.42	0.81	-0.578	-1.352	0.114	0.343	1.065	0.59	0.044	0.943	1.353	2.533	2.494	0.228	0.363	0.247	0.217	-0.677	-1.308	2. NCS
ENSMUSG00000026014	NM_001045513	77300	Raph1	9.69006	3	0.0840146	0.250358	0.786802	0.216431		0.97	1.46	2.29	3.34	2.65	2.74	0.94	1.44	2.94	2.45	2.82	2.48	0.44	1.5	2.29	2.16	1.89	1.25	0.585	1.231	1.773	1.441	1.489	-0.045	-1.123	-0.02	0.039	0.359	0	-0.446	-0.626	0.089	-0.485	-0.143	-1.126	1. CS TG
ENSMUSG00000033170	NM_130859	105844	Card10	1.91597	3	-0.752592	-0.762862	0.0008076	6.28e-05	DOWN	0.97	3.34	2.67	1.42	1.81	1.93	1.76	3.98	4.13	4.13	3.53	3.53	1.67	4.46	4.73	2.64	2.09	1.77	1.773	1.451	0.545	0.893	0.985	0.853	0.778	0.252	0.416	0.627	0.823	1.534	0.89	0.96	0.206	0.868	-0.124	3. NO TG
ENSMUSG00000033715	NM_134072	105387	Akr1c14	4.76113	3	-0.16496	-0.655981	0.666234	0.00607672		0.97	0.64	0.56	1.17	0.85	0.67	1.32	1.75	1.11	0.6	0.36	0.47	1.6	2.12	1.33	0.97	1.22	0.93	-0.592	-0.782	0.268	-0.188	-0.527	0.441	0.716	1.437	1.712	0.974	1.233	-0.952	-0.268	-1.217	0.516	-0.503	0.467	3. NO TG
ENSMUSG00000032534	NM_001081122	28135	Cep63	4.69729	3	-0.174942	-0.20222	0.469506	0.223753		0.97	0.65	0.64	1.13	1.13	1	1.3	0.67	1.54	1.47	1.51	1.52	1.17	0.99	1.01	1.29	1.5	1.18	-0.57	-0.592	0.218	0.218	0.044	0.419	0.268	0.043	0.599	1.254	0.65	0.377	0.189	0.415	0.406	0.599	0.237	3. NO TG
ENSMUSG00000047757	NM_001146081	237211	Fancb	19.728	3	0.268077	0.22455	0.0563135	0.0253372		0.97	0.97	1.07	2.12	1.69	3.97	1.12	0.55	2.03	3.74	4.34	5.45	1.3	1.79	1.97	4.43	4.7	3.4	0	0.14	1.12	0.795	2.022	0.205	0.419	-0.807	0.877	0.918	0.874	0.816	1.06	1.355	1.47	0.456	-0.223	3. NO TG
ENSMUSG00000041440	NM_177352	235533	Gk5	2.68957	3	-0.217731	-0.0469673	0.379628	0.846068		0.97	1.04	1.2	1.18	1.14	1.23	1.21	1.3	2.46	1.03	0.87	0.9	0.83	1.15	1.67	0.89	0.86	0.56	0.1	0.304	0.28	0.231	0.339	0.316	-0.222	0.319	0.144	1.03	0.473	-0.194	-0.403	-0.386	-0.403	-0.446	-1.121	2. NCS
ENSMUSG00000058900	NM_001013769	380855	Rsl1	2.88253	3	0.201723	-0.064907	0.563923	0.85061		0.97	0.24	0.42	0.97	1.33	1.51	0.57	0.39	0.91	0.87	0.77	0.7	0.81	0.75	0.84	1.11	0.83	0.59	-1.971	-1.188	0	0.451	0.633	-0.757	-0.257	0.678	1.604	1.097	0.983	-0.155	0.193	-0.781	-0.674	-1.098	-1.341	3. NO TG
ENSMUSG00000032212	NM_025690	66660	Sltm	11.9609	3	-0.0565475	0.0100333	0.740807	0.944705		0.97	0.72	1	1.24	1.13	1.47	1.35	1.2	3.07	2.01	1.81	1.56	0.8	0.93	1.65	1.39	1.37	0.88	-0.425	0.044	0.351	0.218	0.595	0.473	-0.275	0.729	0.365	1.609	0.717	0.692	0.163	0.675	0.276	0.085	-0.734	3. NO TG
ENSMUSG00000020657	NM_153082	217378	Dnajc27	2.8981	3	-0.649345	-1.0587	0.000232856	3.28e-13	DOWN	0.98	1.91	2.44	2.04	1.83	1.97	2.16	2.03	4.08	3.68	3.89	3.8	2.52	3.14	4.38	4.37	4.51	3.77	0.956	1.307	1.05	0.894	1	1.132	1.354	0.087	0.714	0.739	0.841	0.848	1.095	1.084	1.297	0.944	0.933	2. NCS
ENSMUSG00000025245	NM_033322	93730	Lztfl1	8.58432	3	-0.354795	-0.0370859	0.0316103	0.858138		0.98	0.72	0.73	1.61	1.48	1.9	1.66	1.88	2.85	1.68	1.29	1.22	1.09	1.45	1.96	1.52	1.62	0.72	-0.44	-0.42	0.71	0.59	0.948	0.754	0.152	1.372	1	1.95	1.413	0.061	-0.082	-0.197	0.13	-0.635	-1.388	2. NCS
ENSMUSG00000096054	NM_022027	64009	Syne1	2.09121	3	-0.587062	-0.497022	0.00040866	0.0133791	DOWN	0.98	0.93	1.2	0.9	0.86	0.91	1.84	1.01	2.38	0.81	0.6	0.53	0.88	0.96	1.07	0.56	0.52	0.33	-0.075	0.29	-0.122	-0.186	-0.106	0.902	-0.154	0.118	0.045	0.982	-0.164	-0.15	-0.675	-0.512	-0.715	-0.769	-1.436	3. NO TG
ENSMUSG00000066952	NM_001164573	231646	Myo1h	1.53767	3	-0.474105	-0.701324	0.0548811	0.00141011		0.98	0.57	0.55	0.69	1.01	0.86	1.34	1.04	1.12	1.16	1.32	1.32	1.45	1.11	0.93	0.93	1.08	1	-0.771	-0.822	-0.5	0.043	-0.186	0.447	0.56	0.856	0.949	1.013	0.747	0.741	0.425	0.383	0.096	0.612	0.215	3. NO TG
ENSMUSG00000069114	NM_177660	229055	Zbtb10	4.32088	3	-0.526668	-0.448453	0.00247003	0.00507065		0.98	0.93	1.71	2.57	1.29	1.55	1.65	1.78	1.77	1.22	0.85	0.84	0.63	0.99	1.29	0.85	0.85	0.6	-0.075	0.797	1.382	0.393	0.656	0.746	-0.629	0.929	0.089	0.049	-0.404	-1.069	-1.585	-0.596	-0.596	-0.876	-1.355	1. CS TG
ENSMUSG00000026640	NM_008882	18845	Plxna2	6.32436	3	0.212853	-0.680122	0.550576	0.00104624		0.99	1.17	2.54	3.68	3.93	4.95	1.95	1.3	4.08	6.2	4.69	3.81	4.91	5.74	9.98	11.98	10.76	8.15	0.239	1.35	1.884	1.978	2.31	0.971	2.299	0.151	2.285	0.682	1.97	0.751	1.7	0.254	1.451	-0.377	0.718	1. CS TG	CS 8mer	HITS-CLIP	TS7+HITS
ENSMUSG00000024614	NM_198295	67988	Tmx3	9.24987	3	-0.116656	-0.0820686	0.628802	0.663412		0.99	0.87	0.81	1.36	1.24	1.57	2.42	2.28	3.58	2.25	1.96	1.66	1.96	2.51	3.06	2.03	2.02	1.16	-0.184	-0.286	0.454	0.322	0.66	1.281	0.978	1.38	1.518	2.13	1.905	0.722	0.574	0.656	0.7	0.08	-0.433	2. NCS		HITS-CLIP
ENSMUSG00000031242	NM_025921	67028	2610002M06Rik	7.62645	3	-0.0327178	0.562563	0.933639	2.28e-07		0.99	0.65	1.1	2.09	1.6	1.79	1.83	1.54	2.94	2.2	1.8	1.65	1.09	1.01	1.54	1.18	1.01	0.56	-0.599	0.151	1.07	0.687	0.848	0.88	0.138	1.232	0.628	1.41	0.482	0.074	-0.819	0.169	-0.658	-0.117	-1.659	3. NO TG
ENSMUSG00000050549	NM_027482	70617	5730508B09Rik	4.65607	3	0.09616	-0.266689	0.822843	0.419547		0.99	1.29	2.87	1.25	1.2	1.85	0.99	1.45	2.61	1.44	2.39	1.92	1.83	2.18	2.87	1.51	2.6	1.7	0.379	1.526	0.333	0.275	0.895	0	0.88	0.167	0.752	-0.137	0	0.203	0.271	0.988	1.109	0.053	-0.121	2. NCS
ENSMUSG00000031367	NM_001290378	108012	Ap1s2	7.111	3	0.0288913	0.172513	0.949978	0.558695		0.99	1.2	1.38	2.5	2.36	3.2	1.47	0.95	2.38	2.09	2.08	1.99	0.75	0.66	1.02	1.19	1.6	1.01	0.275	0.475	1.328	1.245	1.683	0.566	-0.396	-0.334	-0.853	0.782	-0.432	-0.257	-1.065	-0.181	-0.558	-0.683	-1.654	3. NO TG
ENSMUSG00000037486	NM_001270988	75302	Asxl2	5.67784	3	-0.260047	-0.345787	0.150503	0.0173187		0.99	0.93	1.51	2.6	1.61	1.79	1.54	1.86	2.71	1.91	1.81	1.81	1.21	1.24	1.59	1.54	1.77	1.26	-0.089	0.604	1.384	0.696	0.848	0.632	0.287	0.992	0.411	0.84	0.074	-0.443	-0.752	0.168	0.136	0.016	-0.503	2. NCS
ENSMUSG00000073664	NM_173444	269198	Nbeal1	6.47564	3	-0.0631714	-0.0544068	0.8588	0.736567		0.99	0.8	0.84	0.96	0.68	0.91	1.08	1.26	1.88	0.7	0.54	0.51	0.73	0.96	1.37	0.7	0.6	0.27	-0.304	-0.234	-0.044	-0.535	-0.12	0.124	-0.434	0.649	0.26	1.153	0.699	-0.45	-0.45	-0.327	-0.178	-0.823	-1.716	3. NO TG
ENSMUSG00000038764	NM_011207	545622	Ptpn3	2.41224	3	-0.486379	-0.363482	0.0371142	0.0854943		0.99	1.21	2.21	2.04	1.71	1.77	1.6	1.4	3.28	1.88	1.81	2.07	0.98	1.24	2.48	1.64	1.92	1.42	0.287	1.151	1.036	0.782	0.832	0.687	-0.014	0.209	0.035	0.568	0.166	-0.117	-0.313	0.082	0.166	0.225	-0.316	3. NO TG
ENSMUSG00000028965	NM_001077508	21942	Tnfrsf9	8.46096	3	-0.158447	1.2385	0.68055	1.36e-05		0.99	1.48	4.31	4.51	3.39	3.49	3.05	3.13	7.93	8.98	11.05	9.73	0.35	0.92	1.52	2.88	2.38	2.54	0.575	2.111	2.176	1.766	1.807	1.614	-1.474	1.075	-0.68	0.878	-1.497	0.992	-0.645	1.702	-0.509	1.477	-0.457	3. NO TG
ENSMUSG00000054770	NM_001159864	51960	Kctd18	2.081	3	-0.0116783	0.281362	0.976329	0.244508		1	0.61	0.42	0.37	1.02	1.09	0.99	0.2	0.68	0.36	0.38	0.48	0.7	0.47	0.43	0.41	0.61	0.43	-0.704	-1.232	-1.41	0.028	0.123	-0.014	-0.508	-1.562	-0.369	0.682	0.033	-0.038	0.144	-1.401	-0.732	-1.167	-1.322	2. NCS
ENSMUSG00000036155	NM_145128	107895	Mgat5	1.63513	3	-0.477108	-0.429189	0.0611626	0.046102		1	1.09	1.36	1.81	2.08	2.2	3.29	1.81	1.96	1.83	1.8	1.58	2.13	1.6	2.22	1.92	1.75	1.15	0.123	0.44	0.85	1.049	1.13	1.708	1.083	0.726	0.55	0.524	0.703	0.016	0.085	-0.208	-0.248	-0.475	-0.93	2. NCS
ENSMUSG00000050890	NM_001163794	230809	Pdik1l	5.39133	3	0.128687	-0.353014	0.57738	0.0151486		1	0.41	0.31	0.97	1.99	2.35	0.87	0.38	1.31	0.86	1.32	1.54	0.81	0.73	1.61	1.32	1.78	1.41	-1.266	-1.658	-0.044	0.986	1.224	-0.199	-0.301	-0.107	0.817	2.044	2.34	-0.172	0.441	-0.589	-0.16	-0.607	-0.733	3. NO TG
ENSMUSG00000024477	NM_172627	225467	Pggt1b	6.47025	3	-0.148487	-0.304695	0.541276	0.0535824		1	1.02	1.05	1.84	1.45	1.64	1.46	1.48	2.71	1.59	1.5	1.36	1.19	1.56	1.99	1.72	1.41	0.75	0.028	0.07	0.873	0.532	0.708	0.541	0.249	0.533	0.608	1.36	0.916	-0.209	-0.097	0.049	-0.04	-0.268	-1.118	1. CS TG
ENSMUSG00000022983	NM_178923	224432	Scaf4	3.932	3	-0.234545	-0.489769	0.33558	0.00117885		1	1.33	2.11	2.46	1.82	1.86	1.11	0.97	2.36	1.86	1.84	1.83	1.04	0.97	2.03	2.15	1.69	1.47	0.408	1.07	1.29	0.857	0.889	0.149	0.056	-0.451	-0.451	0.161	-0.055	-0.401	-0.193	0.016	-0.106	-0.023	-0.337	1. CS TG
ENSMUSG00000052584	NM_001160326	72661	Serp2	1.26979	3	0.0792961	-0.782318	0.859124	0.0098701		1	1.07	0.79	0.21	0.48	0.6	0.94	0.7	0.65	0.73	0.85	0.55	4.33	3.26	2.36	2.4	1.76	2.43	0.097	-0.336	-2.199	-1.044	-0.727	-0.088	2.103	-0.605	1.598	-0.278	1.567	1.75	3.453	0.812	1.853	-0.123	2	3. NO TG
ENSMUSG00000034111	NM_001033475	382620	Tmed8	3.29711	3	-0.0702646	-0.518636	0.853342	0.00492652		1	0.95	1.61	1.94	2.28	2.99	0.85	0.63	2.07	2.15	1.73	2.17	1.83	2.03	3.62	3.74	3.5	2.49	-0.073	0.682	0.949	1.181	1.571	-0.232	0.865	-0.585	1.087	0.361	1.164	0.148	0.943	-0.396	0.616	-0.461	-0.263	3. NO TG
ENSMUSG00000045282	NM_023440	68255	Tmem86b	1.81721	3	-0.27499	-0.273117	0.425088	0.444563		1	0.72	0.98	1	1.11	0.94	0.77	0.26	1.07	1.2	1.91	2.15	0.35	0.67	1.12	1.09	1.4	1.13	-0.468	-0.029	0	0.149	-0.088	-0.373	-1.488	-1.435	-0.102	0.126	0.191	0.261	0.123	0.778	0.332	1.185	0.263	2. NCS
ENSMUSG00000004768	NM_001159729	19335	Rab23	5.37466	3	-0.16855	-0.263549	0.527066	0.0712381		1.01	1.24	2.22	2.32	2.38	2.8	1.34	1.58	5.71	3.06	2.75	2.97	1.33	1.47	3.42	3.18	3	2.32	0.293	1.128	1.192	1.228	1.462	0.404	0.394	0.347	0.244	1.359	0.621	0.398	0.453	0.208	0.333	0.085	-0.27	1. CS TG	CS 8mer
ENSMUSG00000022867	NM_013918	30940	Usp25	9.95294	3	0.0403447	-0.0436583	0.83552	0.713269		1.01	1.08	2.22	2.92	2.31	2.57	1.62	1.44	4.29	2.78	2.5	2.33	1.53	1.85	3.66	2.98	3.28	2.05	0.096	1.128	1.522	1.186	1.339	0.676	0.594	0.412	0.771	0.947	0.719	-0.071	0.029	0.114	0.504	-0.141	-0.325	3. NO TG		HITS-CLIP
ENSMUSG00000046808	NM_153389	231287	Atp10d	3.70995	3	-0.200775	0.442357	0.4987	0.046996		1.01	1.05	1.94	6.07	4.76	3.98	1.17	0.59	2.51	2.2	1.99	1.97	1.23	1.09	1.1	1.52	1.74	1.31	0.055	0.935	2.576	2.225	1.968	0.21	0.282	-0.821	0.053	0.37	-0.813	-1.46	-1.991	-1.254	-1.447	-1.011	-1.596	3. NO TG
ENSMUSG00000075254	NM_175256	77446	Heg1	2.28228	3	-0.204245	-0.399889	0.511414	0.14506		1.01	0.98	1.98	1.36	1.29	1.25	1.68	0.7	2.13	1.41	1.3	1.32	1.72	1.16	2.62	1.82	1.6	1.2	-0.043	0.964	0.426	0.35	0.305	0.728	0.762	-0.48	0.241	0.105	0.402	0.052	0.418	0.011	0.309	0.078	-0.058	3. NO TG
ENSMUSG00000030322	NM_010774	17193	Mbd4	3.38734	3	-0.159486	-0.150833	0.573451	0.464282		1.01	0.23	0.22	0.54	1.57	1.86	2.04	0.2	0.3	0.58	1.03	1.19	1	0.32	0.22	0.53	1.27	1.16	-2.087	-2.149	-0.891	0.631	0.874	1.007	-0.014	-0.193	0.459	0.431	0	0.101	-0.026	-0.603	-0.304	-0.64	-0.677	3. NO TG
ENSMUSG00000022322	NM_011369	20419	Shcbp1	31.9235	3	0.115094	0.199285	0.576773	0.0613425		1.01	1.17	1.14	1.5	1.6	2.87	2.31	1.58	3.21	2.31	2.74	4.38	1.27	2.46	2.63	2.31	3.43	2.39	0.21	0.173	0.566	0.658	1.497	1.186	0.328	0.43	1.066	1.485	1.199	0.62	0.62	0.772	1.095	0.608	-0.263	3. NO TG
ENSMUSG00000028718	NM_001304551	20460	Stil	11.0459	3	0.033438	-0.202688	0.931411	0.085487		1.01	1.35	0.74	1.72	1.58	2.42	1.73	1.05	1.59	2.15	2.37	3.15	1.87	2.24	2.21	2.79	3.74	3.31	0.415	-0.444	0.762	0.64	1.252	0.771	0.882	-0.36	0.726	1.093	1.566	0.32	0.695	0.582	1.238	0.379	0.45	3. NO TG
ENSMUSG00000041058	NM_001276292	107568	Wwp1	9.97029	3	-0.266485	0.034979	0.0898318	0.831169		1.01	1.1	1.76	2.15	1.56	2.05	1.74	1.75	4.86	3.77	2.97	2.94	1.06	1.58	2.81	2.18	2.25	1.34	0.122	0.795	1.082	0.622	1.014	0.779	0.069	0.665	0.518	1.46	0.672	0.807	0.02	0.925	0.526	0.518	-0.61	2. NCS
ENSMUSG00000063659	NM_001012330	30928	Zbtb18	4.10229	3	-0.374228	0.16836	0.0369438	0.462752		1.02	0.8	0.79	1.01	1.48	1.91	1.21	0.92	2.62	1.15	1.18	1.56	0.71	0.8	1.34	0.85	1.34	0.99	-0.347	-0.365	-0.014	0.533	0.898	0.244	-0.517	0.199	0	1.717	0.755	0.186	-0.246	-0.324	-0.142	-0.29	-0.941	1. CS TG	CS 8mer	HITS-CLIP	TS7+HITS
ENSMUSG00000021699	NM_011056	238871	Pde4d	1.18723	3	-0.231752	-0.201252	0.509424	0.578864		1.02	0.66	1.53	1.1	0.96	0.82	0.93	0.72	2.41	1.12	0.74	0.54	0.65	0.56	1.45	1.62	1.58	1.01	-0.62	0.58	0.108	-0.087	-0.311	-0.132	-0.642	0.124	-0.233	0.652	-0.077	0.026	0.554	-0.371	0.713	-0.594	0.297	1. CS TG	CS 8mer	HITS-CLIP	TS7+HITS
ENSMUSG00000020580	NM_009072	19878	Rock2	13.268	3	-0.101617	-0.0799119	0.541762	0.517583		1.02	0.95	1.67	2.17	1.38	1.76	1.53	1.85	5.68	2.96	2.42	2.15	0.56	1.16	3.34	1.92	1.74	0.98	-0.102	0.706	1.082	0.432	0.781	0.58	-0.854	0.954	0.285	1.76	0.996	0.446	-0.176	0.806	0.332	0.287	-0.838	1. CS TG
ENSMUSG00000037270	NM_172679	229227	4932438A13Rik	6.2228	3	-0.506223	-0.595846	0.000270614	4.91e-07	DOWN	1.02	0.84	0.92	1.22	0.82	1.29	1.73	1.83	2.6	1.4	1.02	0.87	1.14	1.4	2	1.56	0.99	0.51	-0.277	-0.147	0.256	-0.311	0.336	0.756	0.159	1.114	0.73	1.489	1.112	0.197	0.352	0.311	0.269	-0.563	-1.322	3. NO TG
ENSMUSG00000036499	NM_001001932	216238	Eea1	21.7329	3	0.252689	0.198016	0.0891643	0.0158637		1.02	1.13	2.76	3.85	2.4	3.49	1.47	2.06	5.41	3.58	2.99	2.8	0.69	1.51	3.81	2.42	2.3	1.26	0.146	1.427	1.906	1.226	1.765	0.523	-0.557	0.861	0.415	0.968	0.464	-0.105	-0.668	0.316	-0.061	-0.317	-1.463	1. CS TG
ENSMUSG00000022519	NM_175347	106393	Srl	4.05007	3	0.307973	0.579681	0.327407	0.0164189		1.02	0.79	0.37	0.91	2.26	2.1	1	0.58	1.43	1.45	1.8	1.89	0.78	0.41	0.72	0.73	1.13	0.97	-0.365	-1.439	-0.163	1.14	1.035	-0.028	-0.383	-0.439	-0.93	1.922	0.942	0.666	-0.314	-0.327	-0.994	-0.151	-1.106	3. NO TG
ENSMUSG00000024222	NM_010220	14229	Fkbp5	10.5169	3	0.0631361	0.43957	0.772039	0.0295476		1.03	1.58	3.54	2.4	4.91	5.91	1.59	0.75	3.27	3.81	6.61	7.65	2.01	1.79	3.42	3.63	6	5.36	0.612	1.771	1.212	2.242	2.509	0.621	0.958	-1.065	0.179	-0.114	-0.05	0.665	0.595	0.428	0.289	0.372	-0.141	2. NCS
ENSMUSG00000025790	NM_001038643	108116	Slco3a1	5.64452	3	0.0695319	0.643375	0.848171	0.000126931		1.03	1.09	3.16	4.06	4.47	4.69	1.11	1.07	3.71	3.99	3.85	4.29	0.65	0.52	1.91	2.56	3.52	2.67	0.081	1.608	1.968	2.107	2.176	0.107	-0.656	-0.026	-1.053	0.231	-0.723	-0.025	-0.663	-0.215	-0.344	-0.128	-0.81	3. NO TG
ENSMUSG00000034083	NM_172730	232236	Ccdc174	5.29168	3	-0.0421885	-0.162978	0.882954	0.275203		1.03	1.11	1.04	1.42	1.6	1.76	1.4	0.9	1.97	1.73	1.38	1.39	1.09	1.13	1.51	1.52	1.59	1.04	0.107	0.014	0.459	0.63	0.767	0.439	0.081	-0.3	0.026	0.915	0.534	0.283	0.098	-0.212	-0.009	-0.338	-0.753	3. NO TG
ENSMUSG00000030284	NM_133930	171508	Creld1	1.29201	3	-0.0889207	-1.09567	0.850962	2.44e-06		1.03	0.7	1.44	1.95	1.25	1.21	0.84	0.17	2.41	2.96	2.18	2.41	0.65	0.47	1.74	1.46	1.47	1.06	-0.551	0.479	0.914	0.277	0.23	-0.291	-0.656	-1.98	-0.565	0.739	0.271	0.6	-0.415	0.798	0.232	0.988	-0.189	3. NO TG
ENSMUSG00000038702	NM_001081316	319901	Dsel	8.29053	3	-0.108307	0.366884	0.701438	0.0204291		1.03	0.66	1.32	1.51	1.11	1.52	1.31	1.8	4.62	1.41	0.9	0.87	0.67	1.33	3.02	0.92	0.79	0.39	-0.634	0.355	0.547	0.107	0.557	0.344	-0.613	1.434	1	1.8	1.188	-0.098	-0.709	-0.3	-0.485	-0.798	-1.935	3. NO TG
ENSMUSG00000024691	NM_026640	107373	Fam111a	28.0926	3	0.043621	0.087654	0.897906	0.633295		1.03	1.11	1.26	3.1	3.38	7.12	2.57	1.45	4.41	5.6	8.59	10.04	2.13	2.73	4.03	5.28	8.03	6.61	0.107	0.288	1.58	1.705	2.777	1.311	1.041	0.382	1.291	1.799	1.67	0.851	0.766	1.343	1.246	0.495	-0.107	3. NO TG
ENSMUSG00000057234	NM_029790	76894	Mettl15	3.26122	3	0.0159267	0.171667	0.973741	0.547099		1.03	1.2	0.51	1.2	1.58	1.27	1.2	1.19	0.71	0.77	1.21	1.08	0.83	0.87	0.49	0.94	1.23	1.18	0.218	-1	0.218	0.612	0.3	0.218	-0.308	-0.012	-0.459	0.469	-0.057	-0.633	-0.349	-0.382	-0.359	-0.232	-0.105	3. NO TG
ENSMUSG00000006678	NM_008892	18968	Pola1	19.424	3	0.300762	0.46509	0.00178824	1.22e-15		1.03	1.09	0.98	1.58	1.51	2.29	1.35	1.15	1.57	1.46	2.26	2.63	0.83	1.24	1.28	1.31	1.49	1.39	0.081	-0.071	0.612	0.547	1.145	0.387	-0.308	0.077	0.184	0.674	0.382	-0.113	-0.268	0.579	-0.019	0.199	-0.716	3. NO TG
ENSMUSG00000028780	NM_013657	20348	Sema3c	7.2774	3	-0.197339	-0.694511	0.594286	0.000716066		1.03	1.02	1.54	2.95	1.74	1.77	4.58	4.33	6.89	4.07	2.7	2.12	1.85	2.51	2.39	3.26	3.22	2.29	-0.014	0.576	1.509	0.751	0.775	2.142	0.839	2.075	1.291	2.154	0.631	0.463	0.144	0.631	0.884	0.259	0.37	2. NCS
ENSMUSG00000044348	NM_001082412	67062	Slc25a53	2.21149	3	-0.123149	0.324793	0.708869	0.121037		1.03	0.63	0.61	0.75	0.86	0.96	1.27	0.47	0.66	0.49	0.47	0.41	0.98	0.49	0.39	0.36	0.53	0.3	-0.7	-0.746	-0.453	-0.257	-0.101	0.3	-0.071	-0.415	-0.356	0.112	-0.632	-0.604	-1.038	-0.858	-0.688	-1.208	-1.646	3. NO TG
ENSMUSG00000021597	NM_134071	105377	Slf1	12.6354	3	0.242892	0.158146	0.167722	0.248598		1.03	1.01	0.97	1.48	1.28	2.14	1	1.36	1.21	1.29	1.56	1.62	0.9	1.31	1.38	1.29	1.82	1.07	-0.028	-0.086	0.519	0.311	1.048	-0.042	-0.193	0.426	0.372	0.316	0.504	-0.197	-0.197	0.283	0.504	-0.399	-0.993	3. NO TG
ENSMUSG00000047227	NM_001025605	217648	Gm527	1.64443	3	-0.224612	0.00387486	0.54056	0.993433		1.04	1.1	0.6	1.04	0.82	0.93	1.7	0.62	1.14	0.89	0.56	0.64	0.84	0.9	0.55	0.32	0.45	0.39	0.08	-0.784	0	-0.339	-0.16	0.704	-0.305	-0.817	-0.287	0.915	-0.123	-0.222	-1.67	-0.542	-0.851	-0.532	-1.233	1. CS TG	CS 8mer
ENSMUSG00000022973	NM_001045515	104015	Synj1	2.35342	3	-0.439784	-0.797206	0.0858234	2.18e-08		1.04	1.21	1.46	1.81	1.54	1.94	1.63	0.97	1.98	1.56	1.48	1.51	1.33	1.39	2.2	1.94	1.76	1.42	0.216	0.485	0.794	0.562	0.893	0.643	0.352	-0.316	0.199	0.437	0.588	-0.213	0.1	-0.057	0.191	-0.359	-0.447	3. NO TG		HITS-CLIP
ENSMUSG00000036339	NM_001310584	218989	Tmem260	1.23804	3	-0.315282	-1.0227	0.330886	1.07e-05		1.04	0.91	0.61	0.3	0.36	0.48	1.33	0.74	0.77	0.27	0.32	0.44	2	1.37	1.38	0.85	0.75	0.54	-0.191	-0.76	-1.76	-1.505	-1.1	0.352	0.937	-0.295	0.585	0.331	1.165	-0.147	1.472	-0.165	1.038	-0.123	0.167	3. NO TG
ENSMUSG00000030528	NM_001042527	12144	Blm	12.7284	3	0.211789	0.268677	0.126369	0.00569826		1.04	0.91	0.48	1.12	1.49	2.78	1.35	1.08	1.31	1.62	2.69	3.28	1.09	1.53	0.97	1.74	2.51	1.93	-0.191	-1.1	0.106	0.515	1.41	0.373	0.067	0.245	0.743	1.43	1	0.529	0.631	0.848	0.748	0.238	-0.524	3. NO TG
ENSMUSG00000021196	NM_001291071	56421	Pfkp	3.36256	3	0.083529	0.0273811	0.773071	0.90756		1.04	1.48	3.08	3.96	3.11	2.47	1.89	1.21	3.58	3.54	2.35	1.94	1.64	1.86	3.06	2.84	2.09	1.59	0.505	1.557	1.919	1.571	1.24	0.856	0.652	-0.288	0.328	0.216	-0.009	-0.161	-0.478	-0.403	-0.571	-0.347	-0.632	3. NO TG
ENSMUSG00000035649	NM_138590	319885	Zcchc7	7.78306	3	0.161135	0.0648626	0.317654	0.673025		1.04	1.19	1.34	1.06	1.43	1.77	1.26	1.12	2.15	1.93	1.68	1.53	1.34	1	1.61	1.93	1.69	1.12	0.193	0.363	0.027	0.456	0.761	0.274	0.363	-0.087	-0.249	0.678	0.263	0.858	0.858	0.231	0.239	-0.209	-0.656	3. NO TG
ENSMUSG00000039789	NM_001033159	71063	Zfp597	7.0025	3	-0.173299	-0.233685	0.283187	0.0462089		1.04	1.47	1.88	2.83	1.56	1.61	1.05	2.1	3.48	2.1	1.5	1.4	0.99	2.6	3.01	2.27	2.11	1.51	0.495	0.848	1.436	0.58	0.626	0.014	-0.07	0.512	0.818	0.885	0.676	-0.429	-0.317	-0.056	0.433	-0.2	-0.092	3. NO TG
ENSMUSG00000022637	NM_001033238	208650	Cblb	2.18434	3	-0.461398	-0.673617	0.0838607	0.000198675		1.05	0.96	2.46	2.68	2.02	1.8	1.45	1.06	4.32	2.89	2.43	2.01	1.49	1.79	4.23	3.51	3.19	2.4	-0.128	1.22	1.344	0.937	0.772	0.462	0.501	0.142	0.892	0.81	0.78	0.108	0.388	0.265	0.657	0.158	0.413	1. CS TG	CS 8mer	HITS-CLIP	TS7+HITS
ENSMUSG00000052155	NM_007396	11480	Acvr2a	6.43637	3	-0.018232	0.228362	0.948115	0.0716148		1.05	1.09	1.59	1.95	1.35	1.38	0.83	0.98	1.78	1.44	1.23	1.23	0.64	1.12	1.23	0.99	1.11	0.73	0.053	0.594	0.887	0.36	0.391	-0.336	-0.706	-0.152	0.039	0.162	-0.368	-0.435	-0.971	-0.133	-0.28	-0.165	-0.909	2. NCS
ENSMUSG00000020647	NM_010881	17977	Ncoa1	1.87179	3	-0.675987	-0.881865	0.000187842	1.77e-07	DOWN	1.05	0.8	1.01	0.6	0.46	0.46	2.36	0.89	1.65	0.74	0.86	0.93	1.61	1.1	1.09	0.7	0.93	0.56	-0.388	-0.055	-0.797	-1.173	-1.173	1.161	0.612	0.152	0.455	0.703	0.109	0.298	0.219	0.888	1	1	0.278	3. NO TG
ENSMUSG00000040282	NM_001145898	399568	BC052040	4.61425	3	-0.162725	0.0375421	0.598225	0.895938		1.05	1	0.37	0.35	1.05	1.07	2	1.12	0.86	0.9	1.19	1.56	1.14	0.87	0.69	0.77	0.8	0.86	-0.07	-1.48	-1.558	0	0.027	0.923	0.118	0.162	-0.199	1.195	0.881	1.338	1.115	0.179	-0.388	0.54	-0.312	3. NO TG
ENSMUSG00000004508	NM_001162477	14389	Gab2	1.51131	3	-0.265242	0.0305578	0.418687	0.942092		1.05	0.92	1.27	1.03	0.84	0.88	1.58	0.68	1.79	1.35	0.74	0.79	1.04	0.92	1.21	0.86	0.89	0.8	-0.189	0.272	-0.027	-0.319	-0.252	0.585	-0.014	-0.431	0	0.492	-0.069	0.387	-0.257	-0.181	0.082	-0.154	-0.136	3. NO TG
ENSMUSG00000024899	NM_001201470	23972	Papss2	1.4311	3	-0.0736679	-0.466093		0.148961		1.05	1.18	1.77	1.4	1.06	1.12	1.42	0.92	2.32	1.71	1.17	1.09	2.25	1.9	2.97	2.3	2.46	1.46	0.167	0.748	0.412	0.014	0.092	0.432	1.092	-0.356	0.683	0.388	0.743	0.287	0.712	0.141	1.207	-0.039	0.379	3. NO TG
ENSMUSG00000035164	NM_001162921	244871	Zc3h12c	8.04458	3	-0.0115226	-0.231577	0.96404	0.0349398		1.05	1.43	2.43	3.26	2.04	2.68	1.13	2.19	4.61	2.64	1.84	2.05	1	2.77	3.84	2.67	2.42	1.35	0.442	1.203	1.625	0.952	1.344	0.105	-0.07	0.611	0.949	0.921	0.658	-0.303	-0.287	-0.148	0.245	-0.385	-0.984	3. NO TG
ENSMUSG00000022952	NM_001111021	12394	Runx1	3.67461	3	-0.318529	-0.143471	0.168932	0.676857		1.06	2.34	4.22	4.79	2.54	2.14	1.33	1.95	4.43	1.96	1.5	1.34	1.43	2.03	2.53	1.15	1.07	0.93	1.135	1.983	2.165	1.253	1.007	0.325	0.428	-0.262	-0.204	0.07	-0.736	-1.285	-2.049	-0.756	-1.239	-0.671	-1.194	1. CS TG	CS 8mer	HITS-CLIP	TS7+HITS
ENSMUSG00000063273	NM_053089	74838	Naa15	20.8752	3	-0.0176928	-0.0551334	0.951047	0.653713		1.06	1.24	3.46	4.74	3.18	3.99	1.83	2.99	8.79	5.76	4.44	3.79	1.24	2.18	5.73	4.46	3.34	2.28	0.224	1.697	2.15	1.576	1.902	0.782	0.224	1.263	0.809	1.343	0.726	0.281	-0.088	0.48	0.071	-0.074	-0.805	2. NCS
ENSMUSG00000041836	NM_001316678	19267	Ptpre	5.32776	3	-0.00797769	-0.605867	0.979503	0.000274246		1.06	1.11	1.99	2	2.78	3.12	1.58	0.95	3.54	2.43	2.25	2.47	1.55	2.21	4.9	3.48	3.36	2.52	0.066	0.902	0.91	1.383	1.549	0.571	0.544	-0.222	0.987	0.828	1.296	0.28	0.796	-0.304	0.272	-0.336	-0.307	3. NO TG
ENSMUSG00000036223	NM_001164355	66468	Ska1	9.24648	3	-0.0175504	0.0370203	0.958489	0.863816		1.06	1.12	0.59	0.68	1.15	1.89	2.08	1.18	0.56	1.15	2.79	3.94	1.65	1.64	0.88	1.37	2.44	3.58	0.079	-0.835	-0.633	0.117	0.828	0.966	0.634	0.075	0.546	-0.074	0.569	0.749	1	1.271	1.079	1.056	0.918	3. NO TG
ENSMUSG00000048550	NM_001001297	208967	Thnsl1	3.68828	3	0.226934	0.2773	0.40256	0.24454		1.06	0.44	0.3	0.84	1.45	1.87	1.34	0.38	1.29	1	1.11	0.96	0.87	0.47	0.76	1.15	1.25	0.74	-1.25	-1.787	-0.332	0.448	0.813	0.335	-0.282	-0.206	0.093	2.068	1.313	0.249	0.449	-0.382	-0.213	-0.955	-1.326	3. NO TG
ENSMUSG00000032307	NM_180600	109161	Ube2q2	10.6079	3	-0.0878269	-0.142548	0.708932	0.379529		1.06	1.38	2.72	2.54	2.12	2.75	1.64	1.44	6.43	3.05	2.51	2.15	1.14	1.76	4.33	2.83	2.79	1.46	0.377	1.351	1.253	0.993	1.367	0.625	0.104	0.061	0.349	1.238	0.669	0.263	0.155	0.243	0.395	-0.354	-0.909	3. NO TG
ENSMUSG00000038323	NM_028546	73467	1700066M21Rik	13.3249	3	0.151952	0.321753	0.481623	0.0167919		1.07	0.55	0.38	1.08	1.17	1.76	1.15	0.77	2.3	1.37	1.46	1.38	0.74	0.5	1.71	1.61	1.23	0.65	-0.948	-1.469	0.013	0.128	0.713	0.103	-0.526	0.478	-0.135	2.566	2.141	0.34	0.572	0.317	0.072	-0.349	-1.423	3. NO TG
ENSMUSG00000041718	NM_026247	67574	Alg13	7.88797	3	-0.118911	-0.11094	0.575562	0.495516		1.07	0.9	1.41	1.95	1.81	2.48	1.25	1.07	2.27	2.19	2.93	3.46	0.77	1.21	1.45	1.8	2.57	1.84	-0.247	0.395	0.86	0.753	1.205	0.222	-0.469	0.247	0.423	0.683	0.04	0.167	-0.115	0.692	0.503	0.479	-0.429	3. NO TG
ENSMUSG00000027478	NM_001003960	13436	Dnmt3b	3.37978	3	0.0362102	0.830178	0.944147	0.000816406		1.07	1.05	0.74	0.87	1.61	1.72	1.08	0.73	1.35	1.66	1.72	1.44	0.52	0.73	0.81	0.65	0.68	0.49	-0.027	-0.526	-0.295	0.585	0.68	0.013	-1.027	-0.518	-0.518	0.859	0.129	0.924	-0.415	0.095	-1.231	-0.255	-1.791	3. NO TG
ENSMUSG00000036282	NM_001081430	70646	Naa30	10.3844	3	-0.112087	-0.377115	0.564113	0.000128609		1.07	1.36	2.49	2.75	2.42	3.1	1.67	1.3	4.56	2.74	2.78	2.58	1.34	2.09	3.82	2.99	3.23	2.15	0.343	1.211	1.354	1.17	1.526	0.637	0.322	-0.065	0.616	0.87	0.615	-0.005	0.12	0.199	0.415	-0.264	-0.526	3. NO TG
ENSMUSG00000021027	NM_001003719	56784	Ralgapa1	8.47571	3	-0.284459	-0.116248	0.00542215	0.270883		1.07	0.88	1.24	1.22	0.72	0.93	1.49	1.55	3.6	1.83	1.27	1.21	0.9	1.16	2.11	1.37	0.98	0.52	-0.279	0.211	0.188	-0.565	-0.2	0.474	-0.247	0.81	0.395	1.53	0.762	0.581	0.166	0.81	0.44	0.376	-0.827	3. NO TG
ENSMUSG00000020275	NM_009044	19696	Rel	2.79706	3	-0.364246	-1.00453	0.238931	3.15e-06		1.07	1.66	1.01	1.47	1.44	1.38	0.96	3.03	2.16	1.84	1.83	1.66	1.4	3.02	1.97	2.6	2.13	1.39	0.629	-0.082	0.455	0.425	0.364	-0.155	0.385	0.864	0.859	1.089	0.957	0.322	0.818	0.344	0.562	0.265	0.01	3. NO TG
ENSMUSG00000028145	NM_029431	75778	Them4	1.94362	3	0.0136398	0.00114536	0.978209	0.997475		1.07	0.84	0.61	0.3	0.72	0.69	1.2	0.4	1.09	0.68	0.67	0.62	0.87	0.94	1.21	0.87	0.75	0.57	-0.345	-0.801	-1.801	-0.565	-0.626	0.164	-0.295	-1.052	0.16	0.827	0.977	1.154	1.505	-0.102	0.058	-0.152	-0.271	2. NCS
ENSMUSG00000047583	NM_001168358	209584	Tyw3	3.00347	3	-0.166507	-0.497569	0.612429	0.0039049		1.07	0.79	0.64	1.1	1.61	1.8	0.88	0.41	1.25	1.27	1.56	1.55	1.3	0.72	1.18	1.59	1.8	1.74	-0.433	-0.733	0.04	0.585	0.745	-0.279	0.279	-0.93	-0.132	0.955	0.872	0.206	0.528	-0.045	0.16	-0.214	-0.049	3. NO TG
ENSMUSG00000048047	NM_001079513	56805	Zbtb33	7.44166	3	-0.102015	0.115196	0.741959	0.453572		1.07	0.85	1.19	1.83	1.04	1.22	1.38	1.69	2.58	1.71	1.09	0.92	0.98	1.64	2.27	1.62	0.95	0.6	-0.329	0.152	0.769	-0.041	0.188	0.364	-0.126	0.983	0.94	1.11	0.926	-0.097	-0.175	0.067	-0.129	-0.403	-1.012	3. NO TG
ENSMUSG00000027993	NM_001271725	80890	Trim2	6.07132	3	-0.488953	-0.502872	0.000523739	5.96e-05		1.08	1.08	1.59	2.56	2.72	2.9	1.87	1.4	3.51	3.42	2.82	2.92	1.37	1.49	2.86	3.13	2.88	1.54	0	0.554	1.237	1.325	1.417	0.786	0.34	0.371	0.461	1.138	0.843	0.416	0.289	0.052	0.082	0.01	-0.909	3. NO TG
ENSMUSG00000034610	NM_175472	230594	Zcchc11	4.99028	3	-0.0115364	-0.135535	0.978511	0.431985		1.08	0.69	0.66	0.64	0.59	0.97	1.17	0.82	0.63	0.66	0.74	0.66	0.72	0.64	0.73	0.43	0.6	0.44	-0.639	-0.702	-0.746	-0.861	-0.153	0.114	-0.578	0.246	-0.107	-0.066	0.143	0.044	-0.563	0.322	0.024	-0.549	-1.123	3. NO TG		HITS-CLIP
ENSMUSG00000034601	NM_001163378	76967	2700049A03Rik	5.91427	3	-0.290178	-0.184309	0.074483	0.21048		1.08	0.79	0.38	1.08	1.29	1.85	1.47	0.55	0.51	1.01	1.36	1.87	1.14	0.73	0.44	0.97	1.43	1	-0.446	-1.483	0	0.254	0.771	0.441	0.077	-0.515	-0.112	0.415	0.206	-0.096	-0.153	0.076	0.148	0.015	-0.881	3. NO TG
ENSMUSG00000030177	NM_026028	67200	Ccdc77	3.75801	3	-0.401381	-0.282505	0.0122679	0.0886188		1.08	0.64	0.59	0.74	1.26	1.31	1.47	0.74	1.18	1.01	1.07	1.03	1	0.71	0.7	0.94	1.13	0.82	-0.746	-0.861	-0.539	0.221	0.276	0.441	-0.11	0.206	0.148	0.988	0.243	0.444	0.341	-0.234	-0.156	-0.344	-0.669	3. NO TG
ENSMUSG00000021715	NM_026072	67285	Cwc27	7.64196	3	0.100464	0.0354794	0.692516	0.86848		1.08	1.11	1.24	1.38	1.62	1.73	1.23	0.6	2.24	1.3	1.22	0.97	0.87	0.81	1.42	1.17	1.11	0.67	0.039	0.198	0.351	0.581	0.675	0.186	-0.309	-0.877	-0.45	0.848	0.194	-0.086	-0.236	-0.406	-0.541	-0.828	-1.355	3. NO TG
ENSMUSG00000024598	NM_010181	14119	Fbn2	2.95368	3	-0.0383062	-1.63532		3.04e-26		1.08	1	1.75	1.43	1.26	1.23	2.28	1.05	2.01	1.22	1.38	1.37	4.34	4.7	6.88	7.24	7.96	6.15	-0.11	0.691	0.402	0.221	0.186	1.071	1.997	0.07	2.221	0.199	1.969	-0.227	2.332	0.13	2.65	0.154	2.313	3. NO TG
ENSMUSG00000034109	NM_001291069	73124	Golim4	9.17972	3	-0.115165	-0.304767	0.519929	0.000792173		1.08	1.33	2.04	2.95	2.27	2.6	2.46	1.29	3.95	2.73	2.23	2.44	1.91	1.68	3.58	3.06	3.56	2.26	0.298	0.911	1.441	1.065	1.26	1.18	0.817	-0.044	0.335	0.95	0.808	-0.111	0.053	-0.026	0.647	-0.091	-0.201	2. NCS
ENSMUSG00000021379	NM_031166	15904	Id4	8.11216	3	0.910256	0.04577	0.000136594	0.920957		1.08	1.88	2.46	4.76	5.99	6.32	0.41	0.05	0.38	0.58	0.52	0.42	1.75	1.16	1.55	3	3.18	2.13	0.794	1.18	2.13	2.461	2.538	-1.376	0.691	-4.977	-0.692	-2.663	-0.663	-3.015	-0.664	-3.501	-0.911	-3.88	-1.565	3. NO TG
ENSMUSG00000022827	NM_001042499	67657	Rabl3	2.30467	3	0.0162341	-0.342182	0.971906	0.0950062		1.08	0.89	0.64	0.72	1.19	1.09	1.07	0.58	0.99	0.77	0.91	0.8	1.38	1.26	1.3	1.39	1.37	1.17	-0.276	-0.746	-0.578	0.139	0.013	-0.013	0.351	-0.609	0.497	0.621	1.011	0.096	0.939	-0.383	0.202	-0.442	0.101	2. NCS
ENSMUSG00000063450	NM_001005510	319565	Syne2	13.1621	3	0.0451256	0.342019	0.90908	0.0504573		1.08	0.96	1.63	2.5	1.81	2.1	1.75	1.27	3.58	1.92	1.44	1.55	0.78	0.95	1.59	0.87	0.83	0.46	-0.168	0.589	1.203	0.74	0.953	0.691	-0.464	0.4	-0.015	1.13	-0.036	-0.379	-1.512	-0.328	-1.115	-0.436	-2.167	3. NO TG
ENSMUSG00000044390	NM_198634	332359	Tigd3	1.36756	3	0.144681	0.151903	0.720602	0.700454		1.08	1	1.29	1.1	0.56	1.05	0.8	0.45	0.4	0.9	0.8	0.86	0.58	0.45	0.27	0.47	0.8	0.68	-0.11	0.254	0.026	-0.935	-0.04	-0.428	-0.886	-1.135	-1.135	-1.665	-2.215	-0.287	-1.209	0.507	0.507	-0.285	-0.619	3. NO TG
ENSMUSG00000036676	NM_001033332	237500	Tmtc3	18.1651	3	0.227176	0.133154	0.140605	0.320092		1.08	1.09	2.35	4.47	3.41	4.19	1.54	1.87	4.64	3.62	3.3	3.19	1.14	1.98	3.49	2.84	3.09	1.73	0.013	1.114	2.039	1.65	1.946	0.508	0.077	0.773	0.855	0.978	0.569	-0.304	-0.653	-0.047	-0.142	-0.392	-1.271	3. NO TG
ENSMUSG00000021287	NM_028875	74335	Xrcc3	3.20404	3	-0.134487	-0.297268	0.701328	0.210957		1.08	1.25	0.64	1.64	4	4.47	1.32	0.83	0.92	2.41	4.19	4.48	2.28	1.77	1.73	3.4	5.44	6.15	0.209	-0.746	0.598	1.879	2.039	0.287	1.071	-0.585	0.498	0.517	1.421	0.553	1.047	0.067	0.443	0.003	0.459	3. NO TG
ENSMUSG00000045519	NM_001004190	434377	Zfp560	3.55319	3	-0.189894	0.0495116	0.535295	0.834337		1.08	0.99	1.06	1.29	1.41	1.29	1.34	1.08	1.5	1.36	1.22	1.22	0.9	0.84	1.18	0.84	1.04	0.76	-0.124	-0.027	0.254	0.382	0.254	0.309	-0.26	0.124	-0.234	0.497	0.153	0.076	-0.613	-0.207	-0.436	-0.08	-0.756	2. NCS
ENSMUSG00000020420	NM_001024726	545938	Zfp607a	4.68052	3	0.116195	0.0987464	0.769213	0.733797		1.08	0.44	0.56	1.26	1.44	1.65	0.89	0.3	1.56	1.2	1.21	0.95	0.86	0.72	1.02	1.07	1.23	0.52	-1.276	-0.935	0.221	0.412	0.607	-0.276	-0.325	-0.538	0.698	1.462	0.854	-0.07	-0.234	-0.249	-0.226	-0.79	-1.647	3. NO TG
ENSMUSG00000029648	NM_010228	14254	Flt1	2.75563	3	-0.210527	0.709351	0.551914	0.00393217		1.09	1.88	4.71	4.5	2.4	2.38	1.17	1.32	4.18	3.28	2.74	2.57	0.37	1.55	2.75	1.72	1.2	0.74	0.781	2.101	2.036	1.132	1.12	0.101	-1.533	-0.507	-0.277	-0.172	-0.774	-0.455	-1.382	0.19	-0.994	0.11	-1.672	2. NCS		HITS-CLIP
ENSMUSG00000071302	NM_153780	72139	2610044O15Rik8	8.12676	3	0.0526587	0.324981	0.852982	0.027125		1.09	0.75	0.78	1.01	1.13	1.48	1.35	0.99	2.21	1.47	1.74	1.62	1.02	0.91	1.33	1.06	1.15	0.84	-0.533	-0.478	-0.109	0.052	0.438	0.306	-0.095	0.396	0.276	1.491	0.762	0.537	0.069	0.618	0.025	0.13	-0.81	3. NO TG
ENSMUSG00000021738	NM_139227	246103	Atxn7	3.51976	3	-0.316501	-0.609999	0.12138	5.3e-07		1.09	1.42	1.89	2.34	1.68	1.96	1.27	1.81	2.21	1.43	1.11	1.22	1.22	1.89	2.51	1.8	1.7	0.95	0.379	0.788	1.095	0.62	0.841	0.219	0.161	0.348	0.41	0.225	0.407	-0.707	-0.377	-0.594	0.017	-0.68	-1.037	2. NCS
ENSMUSG00000025001	NM_008234	15201	Hells	33.1094	3	-0.024646	0.0598442	0.926999	0.690166		1.09	0.86	1.3	3.63	4.08	6.76	2.13	2.08	3.73	6.62	9.09	9.9	1.4	2.62	4.01	5.7	7.08	4.51	-0.338	0.252	1.726	1.895	2.622	0.96	0.358	1.264	1.596	1.513	1.618	0.865	0.65	1.154	0.794	0.55	-0.583	1. CS TG
ENSMUSG00000025735	NM_144816	214951	Rhbdl1	2.66256	3	-0.217377	0.0130198	0.553477	0.978185		1.09	1.79	2.86	4.31	2.82	2.36	1.61	1.12	3.23	3.42	2.74	3.35	0.59	0.93	1.33	1.66	1.76	1.55	0.71	1.384	1.974	1.363	1.107	0.558	-0.874	-0.672	-0.937	0.175	-1.099	-0.333	-1.371	-0.041	-0.677	0.504	-0.603	3. NO TG
ENSMUSG00000046324	NM_001081213	226090	Ermp1	4.8448	3	-0.65561	-0.576627	0.000766062	3.66e-06	DOWN	1.1	1.01	1.24	1.48	2.29	3.2	2.76	1.62	3.31	3.87	4.46	4.64	2.3	1.96	3.28	3.2	3.66	2.52	-0.122	0.171	0.425	1.051	1.532	1.319	1.057	0.676	0.95	1.409	1.396	1.381	1.107	0.959	0.674	0.535	-0.343	2. NCS
ENSMUSG00000022099	NM_001252662	13829	Dmtn	2.64829	3	0.179102	-0.10706	0.646022	0.763788		1.1	1.17	1.87	1.26	1.57	1.6	0.99	0.47	1.18	1.51	1.3	1	1.41	1.15	1.95	2.16	2.15	1.65	0.088	0.76	0.194	0.509	0.537	-0.151	0.355	-1.298	-0.025	-0.66	0.06	0.259	0.773	-0.27	0.451	-0.673	0.044	2. NCS
ENSMUSG00000032551	NM_025419	66202	1110059G10Rik	3.41736	3	0.0305249	0.0530349	0.945302	0.850546		1.1	1.07	0.77	0.88	1.66	1.65	1.37	1.03	1.13	1.14	1.21	1.19	1.06	0.65	1.04	0.78	1.18	0.97	-0.04	-0.509	-0.319	0.589	0.581	0.314	-0.053	-0.054	-0.71	0.547	0.429	0.37	-0.172	-0.453	-0.489	-0.468	-0.76	3. NO TG
ENSMUSG00000078771	NM_001033711	14017	Evi2a	2.91596	3	-0.689617	-0.4886	0.00869575	0.106923		1.1	0.92	0.93	2.35	2.23	2.66	2.13	1.41	3.27	4.56	4.1	3.67	0.48	0.5	0.98	2.12	1.91	1.54	-0.255	-0.24	1.088	1.013	1.266	0.947	-1.18	0.611	-0.867	1.803	0.075	0.953	-0.148	0.876	-0.222	0.463	-0.785	3. NO TG
ENSMUSG00000042271	NM_001161430	237082	Nxt2	7.92836	3	-0.226459	-0.140797	0.301862	0.451077		1.1	1.22	1.62	2.08	0.84	0.87	1.95	2.07	3.11	1.83	0.89	0.72	1.39	1.82	2.55	1.65	1.12	0.45	0.148	0.554	0.913	-0.385	-0.335	0.82	0.335	0.758	0.573	0.937	0.651	-0.184	-0.332	0.082	0.411	-0.27	-0.936	2. NCS
ENSMUSG00000025758	NM_011495	20873	Plk4	20.0978	3	0.110779	0.115318	0.444154	0.145571		1.1	1.04	1.32	1.99	1.6	2.64	1.49	1.84	3.01	2.34	2.89	3.62	1.54	2.73	3.1	2.48	3.04	2.39	-0.08	0.261	0.849	0.537	1.255	0.434	0.482	0.817	1.384	1.183	1.225	0.233	0.316	0.849	0.922	0.454	-0.143	3. NO TG
ENSMUSG00000051316	NM_175770	24074	Taf7	4.9415	3	-0.153093	-0.060228	0.539513	0.817598		1.1	1.98	2.04	2.96	1.4	1.88	1.58	2.71	3.21	1.54	1.26	0.9	1.06	2.17	2.41	1.23	1.07	0.6	0.842	0.885	1.42	0.345	0.768	0.518	-0.053	0.451	0.132	0.651	0.239	-0.938	-1.26	-0.151	-0.385	-1.054	-1.632	2. NCS
ENSMUSG00000090290	NM_001159907	212728	Tarbp1	7.68319	3	-0.269458	0.0788021	0.315611	0.743438		1.1	1.92	2.88	4.08	5.6	5.7	0.95	2.13	5.16	6.19	8.01	9.13	1.18	2.51	4.55	4.96	6.29	4.93	0.798	1.381	1.882	2.337	2.363	-0.209	0.1	0.149	0.385	0.839	0.658	0.6	0.281	0.516	0.167	0.679	-0.209	3. NO TG
ENSMUSG00000036391	NM_001290785	77371	Sec24a	3.38869	3	-0.411564	-0.671233	0.12266	8.17e-06		1.11	1.32	2.1	2.5	1.65	1.55	1.46	2.07	3.74	2.07	1.79	1.52	1.29	2.11	2.96	2.02	1.63	1.14	0.248	0.914	1.164	0.568	0.478	0.392	0.215	0.645	0.673	0.83	0.493	-0.271	-0.306	0.117	-0.017	-0.028	-0.44	1. CS TG	CS 8mer	HITS-CLIP	TS7+HITS
ENSMUSG00000020134	NM_023324	67245	Peli1	4.11654	3	-0.345241	-0.439101	0.0710091	0.000456016		1.11	1.23	2.23	3.21	2.2	2.5	1.25	1.72	2.14	1.73	1.69	1.7	0.96	1.45	1.81	1.99	2.29	1.58	0.147	1	1.524	0.981	1.164	0.17	-0.207	0.48	0.236	-0.059	-0.3	-0.888	-0.687	-0.379	0.058	-0.554	-0.659	1. CS TG		HITS-CLIP
ENSMUSG00000027677	NM_001290500	67120	Ttc14	11.6597	3	-0.0281484	0.167231	0.895315	0.194374		1.11	0.92	1.04	1.23	1.66	2.08	1.52	0.96	2.55	1.84	1.91	1.98	0.96	0.95	1.92	1.57	1.57	1.13	-0.268	-0.093	0.147	0.576	0.9	0.45	-0.207	0.061	0.046	1.286	0.878	0.577	0.35	0.201	-0.08	-0.071	-0.874	2. NCS		HITS-CLIP
ENSMUSG00000078695	NM_001085500	217149	Cisd3	1.38064	3	-0.754883	-0.656454	0.00302497	0.0346309	DOWN	1.11	0.91	1.35	1.26	2.06	2.13	2.71	2.85	2.7	3.2	5.33	4.33	2.77	2.74	2.41	2.75	3.88	3.39	-0.284	0.28	0.181	0.886	0.934	1.28	1.312	1.636	1.58	0.995	0.831	1.338	1.12	1.367	0.91	1.02	0.668	3. NO TG
ENSMUSG00000018986	NM_011409	20557	Slfn3	6.52225	3	-0.826533	-1.10954	1.16e-06	2.86e-14	DOWN	1.11	0.73	1.44	2.7	2.43	3.69	3.07	1.84	3.97	6.73	7.52	9.67	3.37	3	4.23	7.81	8.33	7.45	-0.598	0.373	1.275	1.123	1.724	1.459	1.594	1.322	2.024	1.457	1.548	1.314	1.529	1.626	1.773	1.387	1.012	3. NO TG
ENSMUSG00000033502	NM_001080818	229776	Cdc14a	3.50463	3	0.134083	0.191143	0.715684	0.36255		1.11	0.83	0.77	1.16	0.96	0.9	1.09	0.87	0.98	1.12	1.07	0.96	0.38	0.46	0.4	0.37	0.6	0.47	-0.415	-0.522	0.063	-0.207	-0.3	-0.026	-1.522	0.067	-0.838	0.344	-0.928	-0.05	-1.622	0.155	-0.669	0.092	-0.923	3. NO TG
ENSMUSG00000030929	NM_027698	71151	Eri2	8.29614	3	-0.00190283	0.0264182	0.995703	0.913835		1.11	0.94	0.98	2.69	2.19	2.66	1.39	0.78	2.49	2.56	2.08	2	0.76	1.2	1.88	1.73	1.59	0.99	-0.237	-0.178	1.269	0.974	1.253	0.322	-0.541	-0.266	0.349	1.336	0.933	-0.071	-0.634	-0.074	-0.459	-0.41	-1.417	3. NO TG
ENSMUSG00000021972	NM_177338	219150	Hmbox1	2.24635	3	-0.269008	-0.778486	0.347918	4.14e-09		1.11	1.02	1.08	1.69	1.66	1.64	1.33	1.05	1.5	1.14	1.16	1.15	1.04	1.22	1.24	1.46	1.42	1.15	-0.121	-0.039	0.602	0.576	0.559	0.259	-0.093	0.041	0.256	0.47	0.198	-0.564	-0.21	-0.513	-0.224	-0.508	-0.508	3. NO TG
ENSMUSG00000022849	NM_175111	66667	Hspbap1	1.70954	3	-0.0751213	-0.611926	0.850962	0.00117898		1.11	0.93	1.32	1.2	1.31	1.38	0.99	0.79	1.53	1.89	2.01	1.96	1.28	1.5	2.07	2.21	2.18	2.04	-0.253	0.248	0.112	0.237	0.312	-0.163	0.204	-0.233	0.684	0.212	0.645	0.651	0.876	0.614	0.73	0.503	0.561	2. NCS
ENSMUSG00000025779	NM_001159711	17087	Ly96	2.9019	3	-0.175586	-0.107295	0.646725	0.801861		1.11	1.46	2.49	4.11	3.09	2.78	1.21	1.66	3.67	2.03	2.07	1.15	1.28	1.52	1.59	1.93	0.97	0.89	0.392	1.158	1.879	1.469	1.317	0.123	0.204	0.184	0.058	0.558	-0.644	-1.014	-1.087	-0.576	-1.661	-1.266	-1.632	3. NO TG
ENSMUSG00000026158	NM_001081079	70155	Ogfrl1	5.30865	3	0.223446	0.263202	0.431506	0.192103		1.11	0.61	0.5	0.6	1.34	1.92	1.12	0.61	0.85	0.95	1.51	1.54	0.43	0.43	0.6	1.05	1.48	0.93	-0.853	-1.135	-0.877	0.269	0.785	0.013	-1.348	0	-0.495	0.754	0.258	0.654	0.797	0.171	0.142	-0.316	-1.038	2. NCS
ENSMUSG00000042359	NM_001290733	99031	Osbpl6	2.87748	3	0.241321	0.0725545	0.495192	0.839438		1.11	1.06	2.03	1.46	1.2	1.51	0.78	0.4	1.35	0.95	0.73	0.93	0.71	0.93	2.73	1.86	1.63	1.1	-0.066	0.865	0.392	0.112	0.441	-0.504	-0.637	-1.384	-0.187	-0.585	0.426	-0.615	0.347	-0.709	0.439	-0.693	-0.454	3. NO TG
ENSMUSG00000024985	NM_001142918	21416	Tcf7l2	1.59914	3	-0.392519	-0.392395	0.12138	0.116607		1.11	0.69	0.7	0.57	0.75	0.57	1.59	0.72	0.95	0.79	0.83	0.63	1.22	0.79	0.63	0.53	0.48	0.3	-0.678	-0.658	-0.949	-0.559	-0.949	0.515	0.135	0.061	0.193	0.435	-0.15	0.464	-0.103	0.144	-0.633	0.142	-0.904	3. NO TG
ENSMUSG00000044934	NM_175494	238673	Zfp367	14.4529	3	0.121563	0.0601527	0.445183	0.616449		1.11	1.05	1.11	4.07	3.65	6.06	1.06	1.01	1.98	3.45	5.33	6.1	1.21	1.43	1.88	3.31	5.54	4.45	-0.079	0	1.865	1.708	2.438	-0.066	0.123	-0.055	0.442	0.829	0.755	-0.238	-0.297	0.545	0.601	0.009	-0.445	3. NO TG
ENSMUSG00000070527	NM_011746	22652	Mkrn3	2.21042	3	0.216225	0.515313	0.555724	0.0860114		1.12	0.57	0.36	0.79	1.31	1.27	0.89	0.55	0.75	0.81	1.04	0.67	0.46	0.39	0.49	0.59	0.54	0.49	-0.962	-1.611	-0.498	0.224	0.18	-0.328	-1.266	-0.051	-0.536	1.038	0.434	0.036	-0.415	-0.33	-1.263	-0.913	-1.356	1. CS TG	CS 8mer	HITS-CLIP	TS7+HITS
ENSMUSG00000037674	NM_001033536	319758	Rfx7	6.09322	3	-0.390888	-0.499389	0.0173621	2.15e-05		1.12	0.83	0.89	1.72	1.33	1.41	2.17	1.26	2.31	2.06	1.95	1.52	1.32	1.17	1.57	1.63	1.75	1.03	-0.428	-0.328	0.614	0.246	0.33	0.948	0.235	0.596	0.49	1.366	0.812	0.259	-0.077	0.549	0.393	0.108	-0.449	1. CS TG	CS 8mer
ENSMUSG00000006586	NM_001111026	12395	Runx1t1	1.86578	3	-0.579026	-0.987021	0.0283339	9.5e-06	DOWN	1.12	0.65	0.53	0.78	0.65	0.6	2.21	1.01	1.36	1.09	0.92	0.86	1.29	0.77	0.84	1	1.16	0.95	-0.776	-1.065	-0.516	-0.776	-0.889	0.974	0.202	0.628	0.241	1.343	0.655	0.478	0.354	0.495	0.826	0.512	0.654	3. NO TG
ENSMUSG00000038807	NM_001015046	380711	Rap1gap2	5.14979	3	0.0883422	-0.577039	0.81241	0.00477152		1.12	1.31	3.83	3.68	4.53	4.7	0.75	0.93	6.23	6.22	6.4	5.78	1.49	3.17	9.59	9.31	8.49	8.48	0.224	1.765	1.707	2.006	2.059	-0.572	0.409	-0.49	1.268	0.7	1.322	0.756	1.337	0.498	0.905	0.298	0.85	3. NO TG
ENSMUSG00000033967	NM_029809	381845	Rnf225	3.17099	3	-0.223176	-0.292085	0.543953	0.276771		1.12	1.67	3.18	2.68	1.58	1.27	1.08	1.81	1.53	2.17	2.14	1.72	1.06	1.93	1.3	1.7	1.66	1.5	0.572	1.497	1.251	0.493	0.18	-0.052	-0.079	0.115	0.208	-1.051	-1.284	-0.303	-0.654	0.435	0.071	0.435	0.238	3. NO TG
ENSMUSG00000063406	NM_028876	73130	Tmed5	21.9756	3	0.0872141	0.133827	0.730822	0.39897		1.12	1.23	1.86	3.87	3.02	4.31	1.38	1.83	4.65	3.91	4.43	3.92	0.99	2.06	3.79	3.02	3.86	2.49	0.134	0.727	1.78	1.423	1.935	0.299	-0.176	0.569	0.739	1.317	1.023	0.015	-0.357	0.551	0.353	-0.137	-0.789	3. NO TG
ENSMUSG00000057914	NM_001252533	12296	Cacnb2	4.03663	3	0.00397774	0.737989	0.994046	0.00257785		1.13	1.03	1.94	2.25	2.49	2.7	1.42	0.75	1.86	1.8	2.1	2.03	0.45	0.26	0.83	0.8	0.89	0.76	-0.132	0.774	0.987	1.133	1.249	0.327	-1.309	-0.453	-1.946	-0.06	-1.215	-0.32	-1.48	-0.245	-1.474	-0.41	-1.815	1. CS TG	CS 8mer
ENSMUSG00000032607	NM_001013814	434437	Amt	1.2058	3	-0.356856	-0.646012	0.274879	0.0317026		1.13	0.4	0.47	1.04	1.39	1.47	1.79	0.34	0.67	0.61	0.89	1.01	0.86	0.6	0.69	0.34	0.83	1.09	-1.475	-1.248	-0.119	0.296	0.377	0.659	-0.39	-0.228	0.573	0.503	0.544	-0.76	-1.585	-0.637	-0.737	-0.537	-0.428	3. NO TG
ENSMUSG00000041343	NM_028665	73845	Ankrd42	1.36631	3	0.0749515	-0.496649	0.875384	0.0292258		1.13	0.64	0.46	0.5	0.44	0.8	0.83	0.46	0.46	0.16	0.19	0.16	0.79	0.76	0.81	0.62	0.61	0.41	-0.811	-1.278	-1.16	-1.341	-0.493	-0.441	-0.511	-0.468	0.244	0	0.803	-1.585	0.305	-1.17	0.462	-2.252	-0.948	3. NO TG
ENSMUSG00000017146	NM_009764	12189	Brca1	15.9684	3	-0.0705517	-0.0135505	0.588696	0.901142		1.13	0.94	0.7	1.62	2.41	4.47	1.97	0.87	1.44	2.62	4.6	6.5	2.2	1.83	1.85	2.88	5.25	4.51	-0.263	-0.683	0.516	1.086	1.974	0.796	0.955	-0.11	0.954	1.03	1.389	0.69	0.826	0.93	1.12	0.539	0.013	3. NO TG
ENSMUSG00000039748	NM_012012	26909	Exo1	15.4837	3	0.13922	0.22565	0.277614	0.00856456		1.13	1.1	1.4	3.17	4.68	6.84	1.36	0.67	2.16	4.05	7.58	9.47	1.69	1.91	2.5	4.09	7.64	7.91	-0.038	0.307	1.48	2.041	2.587	0.265	0.577	-0.707	0.791	0.622	0.832	0.352	0.367	0.695	0.706	0.469	0.209	3. NO TG
ENSMUSG00000039735	NM_001114665	214459	Fnbp1l	16.8754	3	0.150313	-0.00325429	0.452912	0.983174		1.13	0.93	1.61	2.6	2.14	3.06	1.76	1.95	3.4	2.5	2.3	2.26	1.56	2.18	3.02	2.57	2.55	1.53	-0.278	0.507	1.195	0.915	1.429	0.635	0.462	1.06	1.22	1.074	0.903	-0.056	-0.017	0.104	0.252	-0.436	-0.995	3. NO TG
ENSMUSG00000022120	NM_026047	72486	Rnf219	11.4106	3	0.25333	0.225821	0.0732896	0.0443192		1.13	1.02	1.49	2.37	2.77	3.53	1.23	0.99	2.69	2.59	2.86	3.08	1.16	1.52	2.2	2.94	3.25	2.19	-0.146	0.396	1.062	1.286	1.635	0.121	0.037	-0.043	0.571	0.848	0.559	0.128	0.31	0.046	0.23	-0.196	-0.686	2. NCS
ENSMUSG00000052917	NM_001003972	66315	Senp7	2.51216	3	-0.365342	-0.628409	0.152077	0.00347483		1.13	0.79	0.39	0.42	0.42	0.64	1.16	1.26	0.74	0.55	0.55	0.46	0.92	0.83	0.71	0.64	0.61	0.32	-0.511	-1.511	-1.407	-1.407	-0.811	0.037	-0.294	0.667	0.07	0.907	0.848	0.381	0.596	0.381	0.528	-0.468	-0.978	3. NO TG
ENSMUSG00000027281	NM_001038641	74243	Slx4ip	3.44419	3	-0.301078	-0.125189	0.239055	0.600488		1.13	0.66	0.57	0.68	0.99	1.32	1.7	0.61	1.3	1.02	0.93	1.38	0.86	0.64	0.67	0.58	0.66	0.52	-0.767	-0.975	-0.724	-0.189	0.222	0.585	-0.39	-0.112	-0.044	1.175	0.229	0.578	-0.226	-0.089	-0.578	0.064	-1.327	3. NO TG
ENSMUSG00000030554	NM_183312	233335	Synm	1.93441	3	0.0381295	0.111811	0.931411	0.690465		1.13	0.85	1.13	0.36	0.41	0.53	1.54	0.83	1.98	0.44	0.38	0.39	0.55	0.41	0.84	0.27	0.57	0.26	-0.407	0	-1.623	-1.441	-1.078	0.443	-1.026	-0.034	-1.034	0.804	-0.423	0.282	-0.402	-0.107	0.466	-0.433	-1	3. NO TG
ENSMUSG00000036916	NM_001166648	208968	Zfp280c	16.279	3	0.181236	0.121341	0.284658	0.25866		1.13	1.52	2.37	3.79	2.22	3.41	1.45	2.02	5.2	4.56	3.16	2.91	1.39	1.94	3.95	3.79	3.09	1.83	0.424	1.062	1.737	0.968	1.585	0.357	0.296	0.408	0.35	1.13	0.735	0.266	0	0.507	0.475	-0.228	-0.894	3. NO TG
ENSMUSG00000033671	NM_001039184	74081	Cep350	6.64985	3	-0.0645633	-0.264429	0.793446	0.123172		1.14	0.78	0.85	0.96	0.85	0.9	1.29	0.81	1.23	0.92	0.66	0.74	0.9	0.71	0.98	0.78	0.77	0.49	-0.542	-0.419	-0.246	-0.419	-0.338	0.177	-0.338	0.054	-0.134	0.528	0.203	-0.061	-0.296	-0.36	-0.141	-0.279	-0.864	1. CS TG	CS 8mer	HITS-CLIP	TS7+HITS
ENSMUSG00000038056	NM_001081383	231051	Kmt2c	4.72671	3	-0.204491	-0.419437	0.491297	0.00331368		1.14	0.98	1.39	1.17	0.98	1.26	1.73	1.09	1.67	1.46	1.26	1.41	1.02	1.02	1.36	1.34	1.26	0.87	-0.216	0.284	0.037	-0.216	0.143	0.597	-0.159	0.152	0.057	0.263	-0.031	0.317	0.194	0.359	0.359	0.161	-0.529	1. CS TG	CS 8mer
ENSMUSG00000031608	NM_001167981	108150	Galnt7	13.1092	3	-0.00481698	0.256838	0.987587	0.0118377		1.14	1.28	2.29	2.54	3.21	3.77	1.83	1.51	4.85	3.38	4.17	3.83	0.71	1.29	2.25	1.41	1.81	1.35	0.166	1	1.149	1.485	1.717	0.678	-0.676	0.237	0.011	1.079	-0.025	0.411	-0.845	0.376	-0.823	0.023	-1.475	1. CS TG	CS 8mer
ENSMUSG00000032567	NM_001164828	66595	Aste1	6.65499	3	-0.0304292	0.192575	0.934649	0.417697		1.14	1.53	3.08	4.3	3.95	3.62	0.86	1.41	3.77	4.46	4.3	4.14	0.97	1.72	2.55	3.8	3.26	3.01	0.421	1.426	1.906	1.784	1.658	-0.403	-0.231	-0.117	0.168	0.291	-0.271	0.053	-0.178	0.122	-0.276	0.193	-0.265	2. NCS
ENSMUSG00000024592	NM_029909	77422	C330018D20Rik	4.7777	3	0.235283	-0.148976	0.436087	0.519519		1.14	0.74	0.43	0.74	1.49	2	1.17	0.56	0.92	0.7	1.26	0.87	1.24	1.07	0.98	1.01	1.24	0.91	-0.617	-1.386	-0.617	0.383	0.806	0.037	0.12	-0.396	0.526	1.08	1.17	-0.079	0.444	-0.24	-0.263	-1.192	-1.127	3. NO TG
ENSMUSG00000021367	NM_010104	13614	Edn1	14.4684	3	0.452096	0.25167	0.131598	0.358538		1.14	0.59	1.63	4.51	3.01	2.55	1.19	0.87	7.34	3.51	3.35	2.55	0.92	1.33	4.43	4.2	4.24	3.54	-0.939	0.512	1.975	1.393	1.155	0.061	-0.306	0.553	1.159	2.164	1.437	-0.361	-0.103	0.154	0.493	0	0.472	3. NO TG
ENSMUSG00000026409	NM_001162415	18640	Pfkfb2	2.34717	3	-0.0775187	-0.106679	0.839422	0.604521		1.14	1.05	1.05	0.82	1.17	1.44	0.99	0.53	1.18	0.76	0.7	0.67	0.99	0.82	0.97	1.04	0.95	0.64	-0.118	-0.118	-0.47	0.037	0.334	-0.202	-0.202	-0.973	-0.353	0.167	-0.113	-0.108	0.339	-0.733	-0.298	-1.092	-1.158	3. NO TG
ENSMUSG00000069910	NM_027411	70385	Spdl1	26.8376	3	0.152912	0.0890135	0.372131	0.409132		1.14	1.16	1.49	4.07	4.96	6.82	2.48	1.47	4.36	5.24	6.12	7.87	2.07	2.59	3.37	4.67	7.74	5.7	0.025	0.383	1.827	2.112	2.57	1.115	0.855	0.339	1.152	1.543	1.172	0.364	0.198	0.303	0.641	0.206	-0.258	3. NO TG
ENSMUSG00000060397	NM_153802	243833	Zfp128	1.80436	3	-0.0776864	-0.363878	0.862091	0.170139		1.14	0.31	0.23	0.64	1.05	1.08	2.06	0.01	0.65	0.55	0.58	0.82	1.31	0.19	0.48	0.64	0.89	0.59	-1.845	-2.261	-0.823	-0.118	-0.077	0.848	0.199	-4	-0.678	1.459	1.03	-0.215	0	-0.845	-0.236	-0.393	-0.861	3. NO TG
ENSMUSG00000062794	NM_181419	235048	Zfp599	9.29295	3	0.332097	-0.0774891	0.0959177	0.676275		1.14	1.18	0.89	2.66	1.93	1.98	1.58	1.39	2.74	2.47	1.42	1.41	1.27	2.17	2.49	2.61	1.84	1.38	0.049	-0.354	1.215	0.754	0.791	0.467	0.155	0.234	0.873	1.611	1.474	-0.106	-0.027	-0.44	-0.069	-0.487	-0.518	2. NCS
ENSMUSG00000048490	NM_173440	268903	Nrip1	6.32763	3	-0.09412	-0.335461	0.769117	0.0583813		1.15	0.95	1.89	2.32	1.88	2.19	1.31	1.59	3.08	2.06	1.84	1.8	1.67	1.85	2.69	2.6	2.56	1.66	-0.273	0.712	1.006	0.704	0.923	0.186	0.534	0.737	0.954	0.702	0.507	-0.171	0.164	-0.031	0.443	-0.282	-0.398	1. CS TG		HITS-CLIP	TS7+HITS
ENSMUSG00000040687	NM_001177719	228355	Madd	1.55571	3	-0.688042	-0.939745	0.000678126	3.17e-09	DOWN	1.15	0.89	0.72	0.46	1.36	1.65	1.84	1.07	0.81	1.67	1.7	1.63	1.94	1.82	1.55	1.64	1.52	1.5	-0.366	-0.668	-1.303	0.24	0.517	0.673	0.749	0.263	1.024	0.168	1.096	1.838	1.812	0.32	0.159	-0.017	-0.137	3. NO TG
ENSMUSG00000039116	NM_001002268	215798	Adgrg6	2.05201	3	-0.0725377	-0.231099	0.828317	0.523605		1.15	1.17	2	2.66	3.17	3.19	2.29	0.81	2.56	2.33	2.83	2.8	2.16	2.11	2.24	1.57	2.68	1.81	0.025	0.793	1.203	1.455	1.464	0.988	0.904	-0.525	0.845	0.355	0.163	-0.19	-0.757	-0.163	-0.241	-0.188	-0.814	3. NO TG
ENSMUSG00000051721	NM_001170858	238037	BC068281	2.67879	3	-0.418526	-0.454392	0.0823436	0.0311163		1.15	0.95	1.37	1.89	2.27	2.22	1.59	0.47	2.08	2.03	3.33	3.2	1.78	1.06	1.76	2.2	2.57	2.51	-0.273	0.251	0.712	0.975	0.943	0.464	0.626	-1	0.157	0.599	0.359	0.103	0.218	0.551	0.178	0.526	0.176	3. NO TG
ENSMUSG00000028217	NM_019753	12557	Cdh17	1.3183	3	-0.163144	-0.868615	0.664721	0.000479804		1.15	1.22	1.05	2.51	1.62	2.38	1.61	1.52	1.6	1.33	1.11	1.01	2.41	2.19	2.71	2.45	2.37	1.89	0.085	-0.13	1.119	0.491	1.043	0.482	1.061	0.315	0.839	0.603	1.36	-0.911	-0.035	-0.541	0.546	-1.228	-0.331	3. NO TG
ENSMUSG00000000340	NM_010022	13171	Dbt	4.15991	3	-0.267721	-0.909157	0.436014	0.000197521		1.15	0.95	0.8	1.66	1.77	2.25	1.94	1.42	3.02	3.83	2.9	2.36	2.74	2.51	2.87	4.5	4.68	2.47	-0.273	-0.518	0.526	0.618	0.962	0.749	1.245	0.575	1.392	1.903	1.83	1.201	1.433	0.709	1.398	0.069	0.134	3. NO TG
ENSMUSG00000016526	NM_145508	226419	Dyrk3	7.74755	3	0.0434165	0.358043	0.932897	0.299215		1.15	6.56	2.03	6.21	4.58	3.78	0.81	4.66	2.77	4.03	4.9	4.32	0.44	2.87	1.06	1.36	2.01	1.64	2.502	0.814	2.423	1.984	1.708	-0.5	-1.366	-0.492	-1.19	0.447	-0.931	-0.623	-2.183	0.097	-1.184	0.192	-1.2	2. NCS
ENSMUSG00000038039	NM_027375	70297	Gcc2	13.7907	3	-0.0034968	0.185996	0.992353	0.0821594		1.15	0.98	1.1	1.67	1.34	1.88	1.62	1.45	2.55	1.67	1.18	0.95	0.97	1.1	1.93	1.14	0.78	0.41	-0.229	-0.064	0.534	0.219	0.704	0.491	-0.243	0.56	0.165	1.206	0.805	0	-0.547	-0.182	-0.773	-0.977	-2.17	3. NO TG
ENSMUSG00000026535	NM_008327	26388	Ifi202b	20.914	3	-0.00538946	0.497408	0.986784	0.00395074		1.15	1.18	2.7	3.56	1.89	1.95	1.75	3.85	7.69	4.31	3.49	2.65	0.62	1.73	4.02	2.12	1.81	0.96	0.037	1.224	1.622	0.712	0.757	0.601	-0.881	1.698	0.548	1.507	0.572	0.275	-0.745	0.881	-0.062	0.441	-1.015	3. NO TG
ENSMUSG00000022514	NM_001159317	16180	Il1rap	6.22791	3	0.16949	-0.156598	0.410323	0.257986		1.15	0.87	1.17	2.88	1.75	2.53	1.73	0.98	2.05	2.74	1.85	1.96	1.15	1.37	2.21	2.71	2.87	1.99	-0.399	0.025	1.317	0.601	1.131	0.585	0	0.17	0.649	0.804	0.912	-0.072	-0.087	0.08	0.71	-0.367	-0.345	3. NO TG
ENSMUSG00000061013	NM_177595	210719	Mkx	4.92162	3	-0.305507	0.0293264	0.241067	0.936512		1.15	0.83	1.08	1.46	2.32	2.44	1.14	1.04	1.85	1.8	2.03	1.84	1.67	1.84	1.66	1.88	2.15	1.77	-0.466	-0.09	0.342	1.006	1.079	-0.012	0.534	0.322	1.139	0.771	0.616	0.3	0.363	-0.192	-0.109	-0.405	-0.461	3. NO TG
ENSMUSG00000027387	NM_020594	57432	Zc3h8	11.1883	3	0.0346077	0.241242	0.942169	0.239016		1.15	0.9	1.33	1.63	2.89	3.78	1.16	0.87	2.39	4.28	4.47	4.16	0.78	0.47	1.03	1.94	2.91	2.3	-0.35	0.208	0.5	1.322	1.708	0.012	-0.554	-0.048	-0.923	0.841	-0.366	1.387	0.25	0.627	0.01	0.138	-0.714	3. NO TG
ENSMUSG00000010608	NM_027349	67039	Rbm25	17.3484	3	0.040131	0.052434	0.828012	0.651493		1.16	1.36	2.69	3.87	3.09	3.39	2.11	2.21	4.58	3.55	3.41	3.38	1.26	1.53	2.97	2.38	2.85	2.02	0.228	1.206	1.73	1.406	1.539	0.858	0.118	0.696	0.169	0.766	0.142	-0.124	-0.699	0.142	-0.116	-0.004	-0.744	1. CS TG	CS 8mer
ENSMUSG00000032253	NM_001081216	83946	Phip	15.1385	3	-0.146751	-0.158926	0.424017	0.11441		1.16	0.9	0.97	1.07	1.08	1.64	1.76	1.95	2.34	1.39	1.83	1.86	1.09	1.39	2.18	1.55	1.76	1.01	-0.363	-0.256	-0.115	-0.102	0.496	0.597	-0.089	1.107	0.621	1.262	1.16	0.374	0.531	0.755	0.699	0.181	-0.694	1. CS TG		HITS-CLIP	TS7+HITS
ENSMUSG00000068966	NM_001085507	241311	Zbtb34	1.5399	3	-0.100125	-0.000128507	0.824042	0.999673		1.16	1.25	1.08	1.55	1.43	0.99	0.89	1.02	1.23	0.82	0.63	0.66	0.73	0.89	0.96	0.67	0.6	0.56	0.107	-0.102	0.415	0.3	-0.227	-0.379	-0.661	-0.291	-0.485	0.186	-0.168	-0.91	-1.198	-1.17	-1.239	-0.578	-0.811	1. CS TG
ENSMUSG00000034320	NM_007885	13521	Slc26a2	3.09918	3	-0.276867	-0.205728	0.334187	0.388429		1.16	1.4	1.26	1.57	1.49	1.72	1.77	1.59	3.28	1.42	1.22	1.02	1.02	1.89	1.82	1.31	1.13	0.48	0.269	0.118	0.433	0.358	0.564	0.605	-0.184	0.182	0.43	1.373	0.527	-0.144	-0.259	-0.286	-0.396	-0.748	-1.82	3. NO TG		HITS-CLIP
ENSMUSG00000032666	NM_197990	69399	1700025G04Rik	5.21685	3	0.0775773	0.212798	0.817271	0.293866		1.16	0.97	1.44	1.66	1.72	1.95	1.33	0.53	1.93	1.72	2.02	2.01	0.75	0.55	0.96	1.18	1.49	1.34	-0.256	0.31	0.513	0.564	0.744	0.196	-0.622	-0.86	-0.807	0.42	-0.58	0.051	-0.489	0.231	-0.206	0.044	-0.538	3. NO TG
ENSMUSG00000047632	NM_028263	72514	Fgfbp3	1.20962	3	-0.140911	-0.497167	0.725806	0.115797		1.16	0.74	0.34	0.31	0.52	0.76	2.51	0.7	0.98	0.54	1.09	1.17	1.47	0.92	0.99	0.72	1.31	0.86	-0.642	-1.741	-1.87	-1.142	-0.604	1.107	0.339	-0.079	0.31	1.5	1.515	0.781	1.19	1.053	1.316	0.616	0.176	3. NO TG
ENSMUSG00000043155	NM_146256	242642	Hpdl	2.37373	3	0.0981309	0.0361654	0.829106	0.939547		1.16	1.45	1.8	3.89	3.79	3.29	1.01	1.45	2.77	3.71	4.52	3.89	1.3	0.95	1.23	2.29	2.79	3.32	0.319	0.629	1.737	1.699	1.496	-0.198	0.163	0	-0.605	0.619	-0.546	-0.068	-0.762	0.254	-0.441	0.241	0.013	3. NO TG
ENSMUSG00000044229	NM_172921	244853	Nxpe4	2.35752	3	-0.07533	-0.032447	0.853196	0.922406		1.16	0.92	0.71	0.44	0.58	0.76	1.44	0.65	0.71	0.74	0.64	0.52	1.53	1.13	0.8	0.68	0.64	0.42	-0.331	-0.7	-1.379	-0.988	-0.604	0.31	0.396	-0.495	0.294	0	0.17	0.737	0.617	0.14	0.14	-0.539	-0.841	3. NO TG
ENSMUSG00000020354	NM_011891	24052	Sgcd	6.94744	3	0.0577548	0.0595178	0.875368	0.794778		1.16	0.98	1.22	1.86	1.58	1.56	2.22	2.16	2.87	2.85	3.1	2.85	0.92	1.28	1.25	1.63	2.15	1.62	-0.241	0.072	0.677	0.443	0.424	0.931	-0.331	1.132	0.382	1.227	0.035	0.613	-0.189	0.968	0.442	0.865	0.054	3. NO TG
ENSMUSG00000054409	NM_175502	239408	Tmem74	7.7501	3	0.0760042	-0.371042	0.872752	0.141021		1.16	0.74	1.52	2.63	1.87	2.26	0.68	0.96	3.16	1.47	1.59	2.05	2.24	4.29	3.84	4.27	5.62	3.66	-0.642	0.387	1.174	0.684	0.956	-0.762	0.943	0.371	2.519	1.051	1.331	-0.835	0.697	-0.233	1.582	-0.14	0.693	3. NO TG
ENSMUSG00000002413	NM_139294	109880	Braf	6.73855	3	-0.434755	-0.455951	0.046579	1.62e-05		1.17	1.09	1.42	1.41	1.31	1.77	1.93	1.89	3.32	2.08	1.91	1.87	1.32	1.7	2.02	2	1.9	1.21	-0.101	0.277	0.267	0.162	0.593	0.717	0.173	0.788	0.636	1.22	0.505	0.558	0.501	0.541	0.533	0.079	-0.545	1. CS TG	CS 8mer
ENSMUSG00000035245	NM_175313	101351	Eogt	3.9405	3	-0.739033	-0.848481	0.00188908	0.000580969	DOWN	1.17	1.57	1.96	1.61	1.93	2.68	2.82	3.44	5.84	4.7	4.62	4.46	2.73	3.74	4.69	4.73	4.25	3.43	0.421	0.739	0.457	0.717	1.189	1.262	1.215	1.127	1.247	1.57	1.254	1.54	1.549	1.255	1.135	0.733	0.355	3. NO TG
ENSMUSG00000029823	NM_001170848	192196	Luc7l2	11.6411	3	-0.0905769	-0.127052	0.5884	0.2288		1.17	0.96	1.55	2.22	2.19	2.38	1.84	1.65	3.48	2.82	2.9	2.75	1.27	1.29	2.27	2.37	2.79	1.96	-0.283	0.403	0.918	0.899	1.018	0.649	0.117	0.775	0.422	1.162	0.547	0.344	0.094	0.404	0.348	0.208	-0.279	3. NO TG
ENSMUSG00000042496	NM_001080817	382066	Prdm10	3.39601	3	-0.0199822	-0.154298	0.956627	0.436926		1.17	0.99	0.92	1.34	1.51	1.91	1.58	0.91	1.35	0.9	1.14	1.35	0.98	0.92	0.96	0.86	1.4	1.16	-0.239	-0.343	0.194	0.365	0.702	0.43	-0.253	-0.12	-0.105	0.548	0.061	-0.569	-0.634	-0.402	-0.108	-0.497	-0.715	3. NO TG
ENSMUSG00000034801	NM_001135559	20663	Sos2	5.6736	3	0.0807059	0.166795	0.759672	0.242225		1.17	1.37	2.02	2.62	1.94	1.96	1.56	1.39	3.16	1.94	1.65	1.14	0.99	1.37	1.99	1.36	1.21	0.68	0.226	0.783	1.156	0.725	0.739	0.412	-0.239	0.021	0	0.643	-0.021	-0.432	-0.941	-0.232	-0.677	-0.777	-1.514	3. NO TG
ENSMUSG00000033306	NM_001145952	210126	Lpp	12.2855	3	0.0489308	-0.164771	0.875384	0.0441627		1.18	0.92	1.78	2.2	1.38	2.01	1.71	2.03	4.85	3.39	2.55	2.3	1.27	1.81	4.08	4.29	3.33	1.77	-0.356	0.589	0.893	0.224	0.763	0.531	0.105	1.133	0.969	1.441	1.192	0.621	0.96	0.881	1.265	0.194	-0.182	1. CS TG	CS 8mer
ENSMUSG00000047412	NM_001115130	235132	Zbtb44	7.23015	3	-0.199155	-0.137756	0.22635	0.175047		1.18	1.03	1.79	2.97	2.34	2.45	1.56	1.21	2.63	2.4	2.2	2.06	0.89	1.23	1.74	2.08	1.84	1.28	-0.194	0.597	1.324	0.982	1.048	0.4	-0.403	0.23	0.254	0.553	-0.041	-0.306	-0.512	-0.089	-0.345	-0.249	-0.931	1. CS TG	CS 8mer
ENSMUSG00000021120	NM_029988	110417	Pigh	1.8768	3	-0.428231	-0.785259	0.119896	0.000256504		1.18	0.94	0.65	0.66	1.52	1.84	2.06	0.91	1.2	1.52	1.47	1.65	2.11	1.4	1.65	1.84	2.24	1.49	-0.325	-0.85	-0.829	0.363	0.637	0.799	0.833	-0.046	0.57	0.874	1.331	1.191	1.465	-0.048	0.556	-0.156	-0.303	2. NCS
ENSMUSG00000040268	NM_133942	101476	Plekha1	9.20826	3	0.0442001	0.0797715	0.89679	0.757565		1.18	1.36	2.49	2.55	2.23	2.19	1.6	1.4	4.86	3.31	2.39	2.15	1.1	1.68	3.64	2.32	2.42	1.37	0.203	1.071	1.105	0.913	0.887	0.436	-0.1	0.042	0.303	0.962	0.546	0.375	-0.136	0.1	0.117	-0.026	-0.673	2. NCS		HITS-CLIP
ENSMUSG00000029516	NM_007708	12704	Cit	4.71361	3	-0.246693	-0.266167	0.363209	0.187745		1.18	1.12	0.68	0.83	1.05	1.63	1.79	0.84	0.94	0.82	1.37	1.74	1.32	1.06	0.99	0.92	1.3	1.35	-0.075	-0.786	-0.503	-0.167	0.463	0.597	0.16	-0.411	-0.079	0.461	0.535	-0.017	0.147	0.381	0.306	0.094	-0.27	1. CS TG
ENSMUSG00000020962	NM_031391	83602	Gtf2a1	7.50843	3	-0.211991	-0.0555191	0.336467	0.796016		1.18	0.91	0.73	1.12	1.87	2.52	1.87	1.29	2.06	1.07	1.57	1.94	1.15	1.11	1.47	1.23	1.57	0.97	-0.371	-0.685	-0.075	0.66	1.088	0.66	-0.037	0.499	0.284	1.484	1	-0.065	0.134	-0.251	-0.251	-0.376	-1.368	1. CS TG
ENSMUSG00000051034	NM_172462	22648	Zfp11	2.79431	3	-0.265315	-0.36404	0.438794	0.200991		1.18	0.77	0.68	0.92	1.28	1.23	1.82	0.77	2.31	1.28	1.25	1.23	1.19	0.99	1.67	1.37	1.31	0.69	-0.609	-0.786	-0.356	0.116	0.059	0.621	0.012	0	0.358	1.749	1.284	0.472	0.569	-0.034	0.033	0	-0.825	3. NO TG
ENSMUSG00000049690	NM_001081756	210356	Nckap5	2.25445	3	0.0596573	0.125322	0.903746	0.765557		1.19	1.04	1.45	0.6	0.74	1.02	1.68	0.86	1.53	0.82	0.7	0.71	0.63	0.61	0.59	0.45	0.34	0.3	-0.193	0.283	-0.976	-0.678	-0.22	0.494	-0.907	-0.271	-0.76	0.077	-1.283	0.444	-0.407	-0.079	-1.1	-0.517	-1.732	3. NO TG
ENSMUSG00000026721	NM_001038621	29809	Rabgap1l	5.69849	3	0.0790064	0.391122	0.740488	0.0180009		1.19	0.95	1.2	1.22	0.61	0.81	1.37	1.27	1.68	1.02	0.64	0.54	0.77	0.87	1.01	0.74	0.52	0.31	-0.322	0.012	0.036	-0.953	-0.549	0.202	-0.621	0.415	-0.126	0.482	-0.246	-0.256	-0.714	0.068	-0.226	-0.576	-1.358	3. NO TG		HITS-CLIP
ENSMUSG00000029814	NM_023670	140488	Igf2bp3	4.83257	3	-0.824571	-0.889691	1.7e-05	1.95e-06	DOWN	1.19	1.25	1.29	1.41	1.61	1.87	4.45	4.02	7.18	6.77	6.71	6.77	3.68	3.4	4.87	5.38	5.65	4.72	0.07	0.115	0.243	0.433	0.648	1.894	1.621	1.677	1.436	2.467	1.908	2.255	1.924	2.052	1.805	1.851	1.331	3. NO TG
ENSMUSG00000057766	NM_001190371	225187	Ankrd29	5.51441	3	0.238058	-0.383532	0.470511	0.185294		1.19	1.15	1.22	0.81	0.63	0.8	1.24	1.02	1.87	1.27	0.92	0.94	1.51	1.67	2.3	1.46	1.52	0.79	-0.049	0.036	-0.549	-0.907	-0.567	0.059	0.341	-0.171	0.534	0.612	0.909	0.642	0.842	0.539	1.257	0.23	-0.018	2. NCS
ENSMUSG00000056268	NM_001166501	329260	Dennd1b	6.12332	3	-0.163199	0.193254	0.441523	0.202242		1.19	1.08	1.39	2.12	1.34	1.6	1.34	1.53	2.54	1.78	1.39	1.42	0.88	1.16	1.51	1.13	0.97	0.63	-0.139	0.222	0.828	0.17	0.424	0.17	-0.431	0.499	0.102	0.865	0.119	-0.251	-0.902	0.052	-0.462	-0.171	-1.331	3. NO TG
ENSMUSG00000002428	NM_009210	20585	Hltf	12.361	3	-0.168916	0.12291	0.170082	0.21584		1.19	0.9	0.67	1.26	1.26	1.77	1.79	3	2.01	1.37	1.36	1.22	1.31	1.99	1.62	1.23	1.08	0.62	-0.399	-0.819	0.082	0.082	0.569	0.585	0.138	1.726	1.136	1.571	1.261	0.12	-0.034	0.109	-0.221	-0.533	-1.498	3. NO TG
ENSMUSG00000018417	NM_001161817	17912	Myo1b	10.7944	3	0.10842	0.562721	0.547811	0.000346197		1.19	1.25	2.25	3.66	2.78	3.4	1.75	1.41	3.76	3.6	3.11	3.42	1.33	1.56	2.69	2.15	2.28	1.46	0.07	0.913	1.613	1.217	1.507	0.553	0.159	0.172	0.317	0.738	0.257	-0.024	-0.765	0.161	-0.285	0.008	-1.214	3. NO TG
ENSMUSG00000045140	NM_001077636	70325	Pigw	7.00995	3	0.263623	0.198671	0.314276	0.355603		1.19	1.43	1.8	2.49	3.07	3.4	0.93	1.68	2.7	2.45	2.9	3.32	0.99	1.67	1.91	2.66	2.84	2.74	0.263	0.593	1.059	1.36	1.507	-0.352	-0.263	0.231	0.222	0.582	0.085	-0.023	0.095	-0.082	-0.112	-0.034	-0.31	2. NCS
ENSMUSG00000036202	NM_175238	51869	Rif1	24.6923	3	0.255453	0.402777	0.00496286	3.61e-13		1.19	1.02	1.29	1.88	1.71	2.8	1	1.31	2.66	1.88	1.96	2.28	0.63	1.35	2.2	1.82	1.76	0.98	-0.22	0.115	0.655	0.519	1.228	-0.249	-0.907	0.358	0.401	1.038	0.766	0	-0.047	0.196	0.041	-0.295	-1.505	3. NO TG
ENSMUSG00000026049	NM_029368	75623	Tex30	17.2634	3	0.139221	0.169034	0.550896	0.312251		1.19	1.31	2.47	5.76	4.79	6.57	1.27	1.28	3.98	6	7.75	6.69	1.22	1.4	2.76	3.96	6.76	4.93	0.138	1.047	2.266	2	2.455	0.093	0.036	-0.033	0.095	0.686	0.16	0.059	-0.539	0.693	0.496	0.026	-0.414	3. NO TG
ENSMUSG00000052446	NM_001164581	234413	Zfp961	18.3686	3	0.246365	0.314552	0.0889741	0.0108913		1.19	0.75	1.14	2.09	3.73	4.94	1.39	0.91	3.28	4.07	5.01	5.68	1.11	1.23	2.54	3.97	4.24	3.4	-0.659	-0.061	0.807	1.64	2.044	0.222	-0.1	0.276	0.706	1.516	1.149	0.958	0.922	0.425	0.184	0.201	-0.538	3. NO TG
ENSMUSG00000026384	NM_019933	19258	Ptpn4	9.99141	3	0.13116	0.284554	0.515558	0.0245976		1.2	1.07	1.32	1.81	1.21	1.93	1.71	1.67	2.74	1.47	1.65	1.47	0.6	1.09	1.53	1.2	1.1	0.72	-0.164	0.136	0.589	0.012	0.681	0.507	-0.988	0.637	0.026	1.048	0.212	-0.298	-0.589	0.444	-0.136	-0.39	-1.41	1. CS TG	CS 8mer	HITS-CLIP	TS7+HITS
ENSMUSG00000046404	NM_178691	226418	Yod1	6.83867	3	0.00745567	0.0219925	0.983116	0.919381		1.2	0.93	1.29	1.86	1.59	1.66	1.24	1.94	2.74	1.63	1.46	1.43	0.81	1.38	2.61	1.7	1.24	0.71	-0.364	0.104	0.628	0.403	0.465	0.047	-0.561	1.053	0.564	1.081	1.011	-0.189	-0.129	-0.122	-0.356	-0.214	-1.214	1. CS TG	CS 8mer	HITS-CLIP	TS7+HITS
ENSMUSG00000048216	NM_001330666	64450	Gpr85	2.58109	3	-0.700611	-0.167186	0.00685203	0.539331		1.2	0.73	0.56	1.02	1.78	1.6	3.46	1.12	1.76	2.21	3.39	3.45	1.98	1.34	1.2	1.56	2.02	1.56	-0.709	-1.086	-0.232	0.565	0.412	1.52	0.718	0.611	0.867	1.635	1.086	1.108	0.608	0.926	0.182	1.104	-0.036	3. NO TG
ENSMUSG00000041961	NM_001080924	407821	Znrf3	7.556	3	0.114489	0.0813576	0.649287	0.736666		1.2	1.11	2.98	3.59	3.76	3.65	1.68	0.97	4.44	3.05	3.62	3.87	0.8	1.01	2.67	2.34	3.19	2.38	-0.112	1.305	1.573	1.64	1.597	0.482	-0.579	-0.193	-0.135	0.574	-0.158	-0.234	-0.615	-0.055	-0.236	0.084	-0.615	3. NO TG
ENSMUSG00000039742	NM_001289663	330277	Fam71f1	5.91099	3	0.560949	0.916674	0.0467094	0.00172218	UP	1.2	1.01	0.51	0.61	0.82	1.18	0.59	0.71	0.41	0.31	0.71	1.13	0.4	0.27	0.21	0.24	0.34	0.47	-0.246	-1.218	-0.965	-0.544	-0.024	-1.012	-1.561	-0.503	-1.865	-0.308	-1.241	-0.954	-1.31	-0.205	-1.246	-0.062	-1.31	3. NO TG
ENSMUSG00000021470	NM_023507	76251	Ercc6l2	9.57782	3	0.12976	-0.107929	0.391472	0.370768		1.2	1.03	0.87	1	1.24	1.65	1.33	0.78	1.54	1.1	0.88	1.1	1.49	1.35	1.66	1.38	1.48	0.96	-0.218	-0.459	-0.261	0.047	0.456	0.147	0.31	-0.397	0.387	0.817	0.924	0.136	0.461	-0.49	0.253	-0.581	-0.775	3. NO TG
ENSMUSG00000046949	NM_001163239	18105	Nqo2	8.42569	3	0.0135288	0.152143	0.97707	0.284533		1.2	1.39	1.26	1.4	2.55	3.46	1.43	0.99	1.74	1.98	2.31	2.22	1.58	1.5	2.06	2.2	2.37	1.72	0.21	0.07	0.221	1.081	1.52	0.251	0.394	-0.485	0.109	0.463	0.705	0.497	0.648	-0.142	-0.105	-0.638	-1.004	3. NO TG
ENSMUSG00000027932	NM_001316688	26568	Slc27a3	1.85753	3	0.0857781	0.231803	0.855816	0.484783		1.2	0.36	1.09	1.03	1.7	1.62	0.86	0.2	0.74	1.29	1.47	2.12	0.38	0.51	0.66	1.08	1.11	1.36	-1.709	-0.138	-0.218	0.499	0.43	-0.476	-1.633	-0.817	0.491	-0.553	-0.715	0.322	0.068	-0.208	-0.61	0.386	-0.251	3. NO TG
ENSMUSG00000044519	NM_001013777	382867	Zfp488	3.0425	3	0.0341311	0.0794055	0.935748	0.76566		1.2	1.02	1.12	1.27	1.09	1.16	1.09	1.11	1.35	0.93	1.03	1	1.1	1.08	1.06	1.12	0.98	0.91	-0.232	-0.099	0.081	-0.138	-0.048	-0.138	-0.124	0.121	0.082	0.267	-0.079	-0.445	-0.18	-0.081	-0.152	-0.212	-0.347	3. NO TG
ENSMUSG00000078861	NM_001162922	353208	Zfp931	5.27846	3	-0.122026	0.234982	0.710464	0.360556		1.2	0.99	1.17	1.19	1.38	1.43	1.37	1.74	3.14	1.94	1.93	1.74	0.94	1.8	2.74	1.67	1.47	1.06	-0.275	-0.036	-0.012	0.2	0.251	0.19	-0.349	0.807	0.856	1.417	1.221	0.7	0.485	0.481	0.091	0.281	-0.428	2. NCS
ENSMUSG00000056608	NM_001310530	109151	Chd9	7.94411	3	-0.203199	-0.330119	0.351136	0.000597759		1.21	1.22	1.7	1.61	1.29	1.65	1.76	1.99	4.32	2.34	1.74	1.69	0.94	1.76	3.14	2.33	1.6	1.07	0.012	0.487	0.409	0.092	0.444	0.537	-0.361	0.701	0.525	1.34	0.881	0.537	0.531	0.429	0.309	0.034	-0.62	1. CS TG		HITS-CLIP
ENSMUSG00000021843	NM_001293635	16709	Ktn1	12.3551	3	-0.087918	-0.314317	0.532062	3.64e-05		1.21	1.21	1.48	1.42	1.53	1.96	2	1.87	3.79	2.3	2.04	2.1	1.44	1.91	3.04	1.93	2.05	1.28	0	0.288	0.229	0.336	0.691	0.72	0.249	0.624	0.654	1.351	1.033	0.692	0.44	0.413	0.42	0.099	-0.611	3. NO TG
ENSMUSG00000036792	NM_001290656	109241	Mbd5	3.45978	3	-0.0536102	0.0424207	0.903428	0.84093		1.21	1.09	1.08	1.47	1.08	1.4	1.45	0.96	1.48	1.14	0.88	0.77	1.08	0.75	0.69	0.86	0.91	0.5	-0.149	-0.163	0.279	-0.163	0.209	0.259	-0.163	-0.181	-0.533	0.451	-0.639	-0.364	-0.767	-0.292	-0.245	-0.854	-1.467	2. NCS		HITS-CLIP
ENSMUSG00000048482	NM_001048139	12064	Bdnf	10.3054	3	-0.0893329	-0.170301	0.636855	0.222768		1.21	1.16	2.62	5.78	3.95	5.06	2.08	2.06	4.26	4.82	3.89	4.02	1.76	1.96	3.88	4.2	4.76	3.33	-0.06	1.108	2.247	1.699	2.055	0.777	0.537	0.823	0.752	0.699	0.565	-0.262	-0.46	-0.022	0.268	-0.331	-0.602	1. CS TG
ENSMUSG00000041396	NM_027279	69962	Mettl18	6.24195	3	0.30771	0.0942421	0.279308	0.775083		1.21	0.45	0.73	2.42	3.58	3.53	1.42	0.28	1.69	1.49	2.12	2.08	1	0.64	1.75	1.24	2.55	2.52	-1.407	-0.721	0.994	1.557	1.537	0.229	-0.273	-0.666	0.499	1.2	1.25	-0.696	-0.959	-0.753	-0.488	-0.76	-0.485	3. NO TG
ENSMUSG00000052062	NM_001081050	72823	Pard3b	1.46679	3	-0.398873	-0.109388	0.179358	0.755373		1.21	1.01	1.21	0.88	0.33	0.35	1.98	1	1.98	0.88	0.5	0.45	1.05	0.6	0.69	0.47	0.42	0.27	-0.258	0	-0.455	-1.843	-1.761	0.706	-0.203	-0.014	-0.742	0.706	-0.801	0	-0.891	0.585	0.339	0.354	-0.363	3. NO TG
ENSMUSG00000013878	NM_029965	77733	Rnf170	6.78617	3	-0.464013	-0.0226733	0.00451489	0.919891		1.21	1.09	0.85	1.17	1.48	2.16	2.18	2.11	3.73	1.97	2.33	2.22	1.25	1.75	1.85	1.25	1.46	0.98	-0.149	-0.504	-0.048	0.288	0.831	0.844	0.047	0.947	0.678	2.121	1.113	0.747	0.095	0.651	-0.019	0.039	-1.132	3. NO TG
ENSMUSG00000038028	NM_177003	319801	Tigar	6.39462	3	0.0447847	-0.138237	0.89394	0.606152		1.21	1.75	2.44	4.12	4.06	3.71	1.15	1.57	4.61	4.08	4.11	3.94	1.32	2.75	3.62	4.09	3.99	3.5	0.529	1.006	1.759	1.738	1.608	-0.073	0.125	-0.156	0.649	0.915	0.567	-0.014	-0.011	0.018	-0.025	0.087	-0.084	3. NO TG
ENSMUSG00000035764	NM_173439	268882	Fbxo45	11.9306	3	0.0090903	-0.0503835	0.97381	0.727599		1.22	1.57	2.72	3.53	4.36	5.3	1.36	1.08	4.61	3.49	3.95	4.89	1.47	1.93	3.79	3.48	5.66	4.22	0.361	1.15	1.525	1.829	2.11	0.156	0.267	-0.536	0.296	0.759	0.477	-0.016	-0.021	-0.142	0.376	-0.116	-0.328	1. CS TG	CS 8mer
ENSMUSG00000039967	NM_013889	30046	Zfp292	14.7637	3	-0.0423079	-0.041688	0.777871	0.689923		1.22	0.91	1.37	2.32	1.77	2.24	1.67	1.66	4.09	2.11	1.82	1.88	1.15	1.23	2.52	1.54	1.51	0.88	-0.419	0.166	0.922	0.533	0.871	0.45	-0.085	0.86	0.431	1.571	0.874	-0.136	-0.588	0.04	-0.228	-0.252	-1.338	3. NO TG		HITS-CLIP
ENSMUSG00000048895	NM_009871	12569	Cdk5r1	3.27583	3	0.0816315	0.180004	0.865941	0.564094		1.22	2.37	4.62	4.93	1.96	2.19	1.2	1.73	2.57	2.15	1.61	1.59	0.83	4.96	2.55	1.63	1.7	1.48	0.952	1.912	2.006	0.68	0.839	-0.024	-0.55	-0.452	1.062	-0.844	-0.855	-1.193	-1.591	-0.282	-0.204	-0.459	-0.562	3. NO TG
ENSMUSG00000038784	NM_001164411	53621	Cnot4	7.32045	3	-0.0816585	-0.204718	0.674908	0.0636063		1.22	1.52	2.67	3.3	2.69	2.91	1.92	1.6	3.67	3.08	3.26	2.63	1.56	1.36	2.48	2.39	2.45	2.18	0.315	1.124	1.428	1.134	1.247	0.65	0.352	0.074	-0.159	0.457	-0.106	-0.099	-0.464	0.276	-0.134	-0.145	-0.415	3. NO TG
ENSMUSG00000027845	NM_001025312	140917	Dclre1b	3.89094	3	0.013332	-0.317923	0.969005	0.0161338		1.22	1.11	1.3	1.85	2.18	2.57	1.3	0.59	1.3	2.06	2.22	2.48	1.33	1.09	1.6	2.65	2.84	2.65	-0.135	0.091	0.597	0.832	1.069	0.091	0.124	-0.9	-0.026	0	0.297	0.154	0.516	0.026	0.38	-0.051	0.044	3. NO TG
ENSMUSG00000041911	NM_010053	13390	Dlx1	2.30961	3	0.0963982	-0.646511	0.829343	0.0217116		1.22	1.44	1.38	0.92	1.82	2.17	0.99	0.8	1.36	1.27	1.47	1.39	1.58	1.4	1.77	1.7	2.01	1.75	0.237	0.176	-0.403	0.573	0.826	-0.299	0.37	-0.84	-0.04	-0.021	0.357	0.461	0.879	-0.306	0.143	-0.639	-0.309	3. NO TG
ENSMUSG00000048915	NM_010109	13640	Efna5	3.16222	3	-0.308133	-0.0122847	0.298609	0.97455		1.22	1.13	2.01	2.67	2.28	2.06	1.84	0.84	2.55	1.86	1.83	1.76	1.12	0.77	1.54	1.49	1.3	0.98	-0.11	0.716	1.124	0.897	0.751	0.589	-0.122	-0.423	-0.547	0.342	-0.382	-0.519	-0.837	-0.316	-0.806	-0.226	-1.064	3. NO TG
ENSMUSG00000073591	NM_053147	93893	Pcdhb22	3.77052	3	-0.12008	-0.0198208	0.759863	0.953721		1.22	1.01	1.6	1.95	1.81	2.06	3.3	1.14	3.34	2.09	1.39	1.51	1.56	1.07	1.51	1.26	1.73	0.9	-0.27	0.388	0.672	0.565	0.751	1.428	0.352	0.173	0.082	1.057	-0.083	0.1	-0.626	-0.379	-0.065	-0.446	-1.186	2. NCS
ENSMUSG00000032374	NM_001142916	26432	Plod2	15.4335	3	-0.0172081	-0.165767	0.959912	0.469383		1.22	1.88	5.7	9.01	5.47	6.07	2.49	2.53	8.55	9.05	6.08	5.91	2.63	3.24	6.56	5.76	6.92	4.8	0.62	2.215	2.874	2.156	2.305	1.023	1.102	0.426	0.782	0.584	0.202	0.006	-0.645	0.152	0.339	-0.038	-0.338	3. NO TG
ENSMUSG00000060090	NM_001290643	19889	Rp2	10.293	3	0.00906018	0.207208	0.977583	0.147513		1.22	0.84	0.78	1.05	0.98	1.23	1.16	1.71	1.98	1.25	1.12	0.82	1.22	1.48	1.68	1.11	1.21	0.64	-0.533	-0.639	-0.215	-0.313	0.012	-0.072	0	1.017	0.81	1.333	1.097	0.249	0.079	0.191	0.301	-0.579	-0.932	3. NO TG
ENSMUSG00000042505	NM_001077713	71238	Sdhaf3	7.46969	3	-0.144688	-0.120145	0.717616	0.74581		1.22	2.35	2.33	1.43	3.43	3.88	1.47	2.23	1.82	2.49	3.88	3.2	1.36	3.1	2.85	3.45	3.79	3.32	0.94	0.928	0.227	1.484	1.661	0.267	0.156	-0.075	0.398	-0.355	0.29	0.796	1.265	0.177	0.144	-0.277	-0.224	3. NO TG
ENSMUSG00000079659	NM_001081029	652925	Tmem243	1.32772	3	-0.307887	-0.133745	0.309606	0.726678		1.22	1.22	0.8	0.47	0.91	1.04	1.09	0.65	0.76	0.24	0.69	0.73	0.89	0.77	0.64	0.33	0.53	0.69	0	-0.603	-1.358	-0.419	-0.228	-0.161	-0.451	-0.898	-0.657	-0.073	-0.317	-0.941	-0.497	-0.394	-0.769	-0.505	-0.585	3. NO TG
ENSMUSG00000074165	NM_023363	67607	Zfp788	7.30892	3	0.131853	0.247117	0.554168	0.12325		1.22	0.55	0.45	0.8	0.65	0.85	0.91	0.88	0.91	0.5	0.44	0.54	0.83	0.6	0.75	0.54	0.45	0.26	-1.135	-1.419	-0.603	-0.898	-0.516	-0.419	-0.55	0.668	0.123	1	0.724	-0.667	-0.558	-0.553	-0.521	-0.645	-1.671	3. NO TG
ENSMUSG00000033972	NM_176962	319615	Zfp944	8.92473	3	-0.0124184	0.886466	0.967184	6.03e-10		1.22	0.88	0.75	1.83	1.86	1.98	1.24	0.92	1.82	1.45	1.67	1.26	0.9	0.98	1.33	0.81	0.93	0.76	-0.467	-0.695	0.581	0.604	0.694	0.023	-0.435	0.063	0.154	1.268	0.818	-0.334	-1.166	-0.155	-0.992	-0.648	-1.37	2. NCS
ENSMUSG00000022664	NM_028756	74102	Slc35a5	2.1556	3	-0.246559	-0.462662	0.45535	0.0391969		1.23	0.76	0.47	0.97	1.21	1.56	1.33	0.68	1	0.92	0.98	1.1	1.19	1.2	0.96	1.07	1.29	0.84	-0.687	-1.369	-0.339	-0.023	0.34	0.112	-0.047	-0.158	0.652	1.073	1.015	-0.076	0.14	-0.301	0.092	-0.5	-0.885	1. CS TG	CS 8mer	HITS-CLIP	TS7+HITS
ENSMUSG00000040943	NM_001040400	214133	Tet2	3.02716	3	-0.000846022	-0.0820236	0.997959	0.795312		1.23	1.04	1.68	1.68	1.27	1.4	1.08	0.76	1.03	0.68	0.4	0.44	0.81	0.92	1	0.86	0.63	0.38	-0.24	0.447	0.447	0.046	0.185	-0.186	-0.597	-0.447	-0.175	-0.7	-0.743	-1.292	-0.958	-1.642	-1	-1.648	-1.854	3. NO TG		HITS-CLIP
ENSMUSG00000053641	NM_001162917	102442	Dennd4a	2.79582	3	-0.21083	-0.34315	0.470312	0.0803538		1.23	1.02	1.09	1.53	0.93	1.03	1.22	1.12	1.27	0.91	0.73	0.75	1.59	1.52	1.01	0.88	0.86	0.62	-0.268	-0.173	0.313	-0.4	-0.254	-0.012	0.368	0.134	0.571	0.219	-0.109	-0.743	-0.791	-0.345	-0.112	-0.453	-0.723	3. NO TG
ENSMUSG00000038070	NM_175275	338349	Cntln	6.03255	3	0.337101	-0.351609	0.173483	0.0745669		1.23	0.99	0.9	0.6	0.55	0.61	1.26	1.01	0.92	0.43	0.42	0.39	1.38	1.15	1.15	0.59	0.71	0.53	-0.31	-0.446	-1.023	-1.147	-1	0.034	0.165	0.029	0.214	0.031	0.35	-0.471	-0.024	-0.381	0.363	-0.632	-0.199	3. NO TG
ENSMUSG00000030652	NM_001304758	12850	Coq7	4.53637	3	0.0678101	0.189157	0.882588	0.373497		1.23	1.31	1.8	1.46	2.2	2.18	1.47	0.78	1.46	1.37	1.88	1.87	1.28	1.08	1.55	1.36	1.56	1.4	0.09	0.546	0.245	0.834	0.821	0.255	0.057	-0.741	-0.276	-0.3	-0.214	-0.091	-0.102	-0.226	-0.493	-0.22	-0.635	3. NO TG
ENSMUSG00000022864	NM_001252438	67102	D16Ertd472e	8.16827	3	0.3256	0.303924	0.0259322	0.0100662		1.23	1.29	1.97	3.17	1.96	2.16	0.87	1.32	2.02	2.22	1.83	1.54	0.86	1.02	1.31	1.82	1.65	1.1	0.068	0.675	1.359	0.668	0.807	-0.495	-0.511	0.033	-0.336	0.036	-0.585	-0.512	-0.797	-0.098	-0.247	-0.485	-0.967	3. NO TG
ENSMUSG00000074925	NM_028208	72351	Ptar1	9.1627	3	-0.175435	-0.112071	0.453008	0.563252		1.23	1.94	2.15	2.53	2.79	2.85	1.8	3.3	4.78	3	3.18	3.01	1.6	3.48	3.84	3.62	3.38	2.29	0.653	0.801	1.034	1.175	1.206	0.546	0.377	0.763	0.84	1.149	0.834	0.245	0.515	0.188	0.276	0.079	-0.314	3. NO TG
ENSMUSG00000029381	NM_001077595	27428	Shroom3	1.23016	3	-0.272687	-0.773375	0.440226	0.000102959		1.23	1.42	3.04	2.27	1.86	1.62	1.08	1.24	2.78	1.66	1.51	1.39	2.52	2.91	3.09	1.87	2.26	1.84	0.206	1.298	0.879	0.593	0.395	-0.186	1.029	-0.194	1.03	-0.129	0.023	-0.449	-0.278	-0.299	0.28	-0.219	0.183	3. NO TG
ENSMUSG00000079608	NM_001289648	170461	Stard6	3.17442	3	-0.186363	-0.121568	0.629538	0.751383		1.23	0.78	0.7	0.38	0.68	0.96	1.37	1.55	1.46	0.8	0.96	0.57	1.54	0.95	1.12	0.86	0.77	0.39	-0.65	-0.804	-1.669	-0.846	-0.354	0.154	0.322	0.982	0.281	1.05	0.67	1.054	1.158	0.491	0.177	-0.742	-1.278	3. NO TG
ENSMUSG00000090100	NM_001024856	140810	Ttbk2	4.88793	3	-0.255029	-0.142822	0.153347	0.336843		1.23	1.09	0.84	0.92	1.04	1.38	1.75	1.19	1.52	0.88	0.72	0.84	1.23	1.15	1.44	0.91	0.89	0.72	-0.173	-0.545	-0.415	-0.24	0.165	0.505	0	0.126	0.077	0.848	0.771	-0.063	-0.016	-0.524	-0.222	-0.71	-0.929	3. NO TG
ENSMUSG00000019845	NM_028006	71924	Tube1	4.45052	3	0.158452	0.118866	0.572974	0.553803		1.23	1	0.25	0.22	0.9	1.6	1.09	0.31	0.53	0.49	1.28	1.91	0.99	0.87	0.49	0.69	1.41	1.49	-0.296	-2.254	-2.431	-0.446	0.377	-0.173	-0.31	-1.658	-0.199	1.054	0.943	1.12	1.606	0.503	0.642	0.254	-0.102	3. NO TG
ENSMUSG00000098022	NM_001252519	330502	Zfp82	2.31696	3	0.137803	0.281642	0.727562	0.306838		1.23	0.61	0.68	0.74	0.92	0.96	1.28	0.22	0.69	0.67	1.2	1.25	0.68	0.38	0.4	0.34	0.57	0.35	-1	-0.846	-0.725	-0.415	-0.354	0.057	-0.846	-1.431	-0.669	0.021	-0.751	-0.141	-1.1	0.38	-0.681	0.377	-1.43	3. NO TG
ENSMUSG00000071847	NM_133237	494504	Apcdd1	4.80768	3	0.348671	-0.0262521	0.202143	0.924776		1.24	1.31	2.86	2.82	3.7	3.56	1.45	0.51	1.69	1.7	2.05	2.41	3.26	2.68	4.96	4.51	5.32	3.64	0.079	1.199	1.179	1.569	1.514	0.224	1.387	-1.344	1.027	-0.756	0.792	-0.727	0.676	-0.849	0.523	-0.561	0.032	3. NO TG
ENSMUSG00000028842	NM_153402	214150	Ago3	7.85076	3	-0.272671	-0.198155	0.0686661	0.0953018		1.24	1.31	2.5	3.7	2.31	2.3	1.27	1.64	4.19	2.82	2.13	1.96	0.91	1.75	2.99	2.54	1.87	1.07	0.079	1.006	1.569	0.892	0.886	0.034	-0.442	0.322	0.415	0.743	0.257	-0.391	-0.541	-0.117	-0.303	-0.23	-1.097	2. NCS		HITS-CLIP
ENSMUSG00000030207	NM_028982	74525	Fam234b	3.39263	3	0.0658068	-0.216992	0.882858	0.314404		1.24	1.37	1.1	0.97	2.58	3.11	1.66	1.02	1.05	1.88	2.56	2.93	1.57	1.59	1.57	1.91	2.5	2.76	0.143	-0.171	-0.351	1.051	1.32	0.418	0.338	-0.422	0.213	-0.066	0.509	0.948	0.97	-0.011	-0.045	-0.086	-0.172	3. NO TG
ENSMUSG00000070427	NM_010531	16068	Il18bp	3.36824	3	0.120498	0.0477494	0.769612	0.896647		1.24	0.57	1.33	1.64	1.31	1.29	0.97	0.61	1.67	1.3	1.22	1.5	0.67	0.52	1.14	1.05	1.15	0.94	-1.108	0.1	0.401	0.079	0.057	-0.351	-0.878	0.096	-0.13	0.326	-0.221	-0.333	-0.638	-0.102	-0.186	0.216	-0.453	3. NO TG
ENSMUSG00000064090	NM_001252447	69922	Vrk2	3.39806	3	-0.0816583	-0.277809	0.819131	0.219249		1.24	0.96	0.68	0.53	1.27	1.63	1.33	0.69	0.8	0.91	1.42	1.61	1.35	1.28	1.01	1.05	1.51	1.52	-0.366	-0.857	-1.211	0.034	0.392	0.1	0.122	-0.471	0.411	0.231	0.564	0.769	0.973	0.16	0.248	-0.018	-0.1	3. NO TG
ENSMUSG00000049504	NM_173382	212127	Proser1	1.99636	3	-0.167799	-0.44688	0.641457	0.032197		1.25	0.89	1.34	2.21	2.05	1.57	1.56	1	1.4	1.32	1.26	1.18	1.12	0.88	1.2	1.15	1.08	0.96	-0.485	0.1	0.817	0.709	0.327	0.317	-0.157	0.166	-0.016	0.063	-0.158	-0.739	-0.936	-0.698	-0.918	-0.409	-0.704	1. CS TG	CS 8mer	HITS-CLIP	TS7+HITS
ENSMUSG00000067851	NM_001102430	211673	Arfgef1	11.0052	3	-0.180389	-0.104212	0.222995	0.234317		1.25	1.04	1.86	2.27	1.64	2.31	1.47	1.28	4.71	3.61	2.45	2.46	0.94	1.13	2.52	2.58	1.88	0.99	-0.263	0.57	0.856	0.389	0.881	0.232	-0.407	0.297	0.119	1.336	0.436	0.667	0.184	0.576	0.196	0.09	-1.214	1. CS TG	CS 8mer
ENSMUSG00000019841	NM_011264	19714	Rev3l	11.3275	3	-0.015063	0.0888174	0.948096	0.42665		1.25	1.12	1.09	1.18	1.16	1.51	1.42	1.65	2.18	1.22	1.24	1.13	0.79	1.26	1.34	0.91	0.77	0.42	-0.157	-0.196	-0.082	-0.107	0.271	0.183	-0.655	0.555	0.169	0.993	0.295	0.048	-0.371	0.095	-0.585	-0.415	-1.822	1. CS TG		HITS-CLIP	TS7+HITS
ENSMUSG00000029283	NM_001271566	12545	Cdc7	20.1239	3	0.133041	0.413392	0.396041	8.3e-06		1.25	1.02	1.71	4.56	5.81	7.43	1.3	0.89	3.04	4.5	6.98	7.53	1.65	1.23	2.75	3.79	6.42	5.79	-0.291	0.449	1.859	2.208	2.562	0.056	0.398	-0.195	0.268	0.826	0.682	-0.019	-0.266	0.264	0.144	0.019	-0.359	2. NCS
ENSMUSG00000038518	NM_001205043	16468	Jarid2	2.791	3	-0.0723039	-0.0399196	0.824526	0.877395		1.25	1.29	1.54	2.41	2.36	1.72	1.64	1.17	1.71	1.35	0.86	0.6	1.12	1.2	1.57	0.97	1.13	0.66	0.045	0.299	0.942	0.911	0.457	0.389	-0.157	-0.14	-0.104	0.15	0.028	-0.831	-1.304	-1.446	-1.056	-1.504	-1.369	1. CS TG		HITS-CLIP	TS7+HITS
ENSMUSG00000020590	NM_001014973	217463	Snx13	6.48792	3	-0.600716	-0.615266	1.23e-05	7.44e-06	DOWN	1.25	0.85	0.99	0.89	0.84	1.13	2.21	2.17	3.08	1.4	1.25	1.33	1.91	2.35	3.09	2.01	1.7	1.22	-0.551	-0.333	-0.485	-0.568	-0.144	0.817	0.608	1.342	1.456	1.628	1.632	0.648	1.166	0.568	1.008	0.233	0.11	2. NCS		HITS-CLIP
ENSMUSG00000022095	NM_194345	239170	Fam160b2	2.15405	3	-0.522683	-0.905941	0.027585	9e-07	DOWN	1.25	1.13	0.82	1.07	2.26	2.1	1.51	1.39	1.11	0.93	1.43	1.37	1.39	2.08	1.74	1.62	1.78	1.46	-0.144	-0.602	-0.222	0.849	0.744	0.271	0.152	0.296	0.874	0.432	1.076	-0.2	0.594	-0.657	-0.343	-0.613	-0.521	3. NO TG
ENSMUSG00000023235	NM_009138	20300	Ccl25	5.77472	3	0.10099	0.249491	0.767892	0.319201		1.25	1.57	2.67	3.53	3.54	3.45	1.62	1.33	2.84	3.97	4.51	4.24	1.84	1.59	1.93	2.5	2.79	1.96	0.327	1.089	1.49	1.494	1.457	0.371	0.554	-0.238	0.018	0.089	-0.466	0.169	-0.496	0.349	-0.342	0.297	-0.813	2. NCS
ENSMUSG00000038126	NM_001081323	269702	Mphosph9	6.89405	3	-0.253597	-0.0698381	0.0367419	0.608398		1.25	0.97	0.85	1.74	2.64	3.05	1.57	1	1.89	1.87	2.11	2.66	1.18	0.99	1.05	1.6	2.02	1.59	-0.363	-0.551	0.474	1.073	1.28	0.327	-0.082	0.044	0.029	1.144	0.302	0.103	-0.12	-0.322	-0.385	-0.197	-0.935	3. NO TG
ENSMUSG00000028702	NM_001122958	19366	Rad54l	8.48133	3	0.114995	0.0508994	0.642058	0.790888		1.25	0.92	0.51	0.59	1.69	3.27	1.47	0.55	0.61	0.93	3.31	5.14	1.96	1.92	1.24	1.65	4.12	4.74	-0.438	-1.277	-1.07	0.432	1.38	0.232	0.645	-0.732	1.053	0.254	1.265	0.648	1.468	0.966	1.281	0.651	0.534	3. NO TG
ENSMUSG00000028420	NM_028053	52076	Tmem38b	2.41418	3	-0.374974	-0.599583	0.176724	0.00618273		1.25	1.2	1.12	0.76	1.49	1.42	1.81	1.48	1.35	1.34	1.52	1.37	2.13	2.12	2	1.87	1.88	1.65	-0.058	-0.157	-0.71	0.252	0.183	0.531	0.764	0.3	0.816	0.267	0.831	0.81	1.288	0.029	0.333	-0.051	0.215	3. NO TG
ENSMUSG00000021180	NM_153587	73086	Rps6ka5	1.9329	3	-0.333604	-0.315599	0.221374	0.224395		1.26	1.16	0.61	0.55	0.43	0.56	2.16	1.7	0.61	0.48	0.63	0.65	0.76	0.76	0.4	0.29	0.64	0.44	-0.118	-1.034	-1.181	-1.529	-1.156	0.773	-0.722	0.547	-0.604	0	-0.597	-0.193	-0.9	0.541	0.563	0.212	-0.341	1. CS TG	CS 8mer	HITS-CLIP	TS7+HITS
ENSMUSG00000038172	NM_027238	69863	Ttc39b	4.30543	3	-0.449779	-0.588676	0.0374816	0.0135172		1.26	1.45	3.17	4.04	3.88	4.23	1.76	1.34	4.79	4.32	3.66	3.55	1.35	1.91	3.68	4.66	4.52	3.33	0.201	1.324	1.673	1.615	1.739	0.479	0.099	-0.113	0.395	0.594	0.215	0.096	0.206	-0.084	0.22	-0.252	-0.344	2. NCS		HITS-CLIP
ENSMUSG00000021188	NM_028446	109181	Trip11	9.19145	3	-0.145777	-0.337163	0.449578	0.0253251		1.26	1.19	1.62	1.49	1.09	1.45	1.78	1.87	4.42	1.79	1.22	1.14	1.37	1.69	3.53	1.77	1.44	0.71	-0.082	0.36	0.24	-0.207	0.201	0.495	0.12	0.648	0.503	1.442	1.119	0.263	0.247	0.161	0.399	-0.344	-1.02	3. NO TG		HITS-CLIP
ENSMUSG00000025531	NM_018818	12662	Chm	12.1823	3	0.0274564	0.0899778	0.926881	0.580774		1.26	0.99	1.35	2.31	1.65	2.34	1.94	3.01	3.47	1.81	1.47	1.23	1.3	2.35	2.51	1.68	1.39	0.74	-0.345	0.099	0.869	0.386	0.888	0.619	0.045	1.595	1.239	1.355	0.89	-0.35	-0.457	-0.166	-0.246	-0.922	-1.648	3. NO TG
ENSMUSG00000079184	NM_023773	75339	Mphosph8	12.6561	3	-0.044429	-0.331898	0.855816	0.00393899		1.26	0.83	1.3	2.55	2.72	3.68	1.36	1.1	3.36	2.58	2.5	2.17	1.62	1.55	3.1	2.77	3.25	1.79	-0.596	0.045	1.011	1.104	1.539	0.109	0.36	0.402	0.893	1.363	1.247	0.017	0.119	-0.121	0.256	-0.759	-1.036	3. NO TG
ENSMUSG00000072437	NM_178421	332397	Nanos1	4.54417	3	-0.0998821	-0.261991	0.764782	0.138062		1.26	1.73	1.95	1.92	2.6	4.54	1.42	0.82	1.45	2.03	3.78	4.56	1.57	2.11	2.48	2.88	5.09	5.18	0.454	0.626	0.604	1.039	1.841	0.171	0.315	-1.068	0.285	-0.425	0.345	0.08	0.582	0.538	0.966	0.006	0.19	2. NCS
ENSMUSG00000027489	NM_021546	56846	Necab3	2.69013	3	0.064962	0.56779	0.895315	0.0684911		1.26	0.26	0.65	1.03	1.03	1.04	1.31	0.3	0.51	1.15	1.58	2.23	0.5	0.29	0.43	0.71	1.29	1.15	-2.234	-0.944	-0.288	-0.288	-0.274	0.056	-1.316	0.199	0.152	-0.344	-0.585	0.158	-0.531	0.612	0.322	1.093	0.144	3. NO TG
ENSMUSG00000026707	NM_001165941	74455	Nsun6	2.91513	3	0.214894	0.342755	0.475873	0.0868092		1.26	0.87	0.94	1.11	1.1	1.26	0.7	0.5	0.57	0.55	0.63	0.49	0.49	0.66	0.49	0.75	0.76	0.43	-0.529	-0.419	-0.181	-0.194	0	-0.839	-1.345	-0.787	-0.393	-0.712	-0.926	-1	-0.559	-0.794	-0.528	-1.345	-1.529	3. NO TG
ENSMUSG00000038425	NM_001136090	26447	Poli	2.16444	3	-0.0436324	0.192622	0.932472	0.53361		1.26	0.94	0.57	0.43	1.03	0.93	2.51	0.47	0.89	0.6	1.23	1.02	1.53	0.71	0.7	0.34	0.55	0.56	-0.419	-1.131	-1.529	-0.288	-0.434	0.989	0.278	-0.985	-0.4	0.634	0.292	0.471	-0.33	0.254	-0.893	0.132	-0.722	3. NO TG
ENSMUSG00000033014	NM_001079830	94093	Trim33	11.9528	3	0.105136	-0.0108758	0.421007	0.927913		1.26	1.21	1.66	2.79	2.42	2.84	1.77	1.44	3.28	2.18	2.11	2.13	1.28	1.59	2.65	2.08	2.56	1.5	-0.058	0.395	1.141	0.936	1.166	0.487	0.023	0.249	0.391	0.978	0.672	-0.354	-0.422	-0.197	0.081	-0.413	-0.916	1. CS TG
ENSMUSG00000037001	NM_011758	22698	Zfp39	6.12162	3	-0.0297029	-0.351254	0.933957	0.0526417		1.26	0.51	0.47	0.88	1.44	1.39	1.6	0.7	1.79	1.87	1.73	1.69	1.46	0.81	1.37	1.93	1.76	1.17	-1.288	-1.404	-0.513	0.191	0.141	0.342	0.211	0.449	0.657	1.907	1.524	1.079	1.124	0.263	0.288	0.28	-0.247	2. NCS
ENSMUSG00000034647	NM_001025572	106585	Ankrd12	3.49158	3	-0.476824	-0.0373763	0.000448012	0.888936		1.27	1.32	1.24	1.5	1.12	1.03	1.76	1.91	1.6	1.17	0.88	0.69	1.03	1.02	1.01	0.67	0.57	0.44	0.055	-0.034	0.238	-0.18	-0.3	0.468	-0.3	0.53	-0.369	0.365	-0.293	-0.356	-1.151	-0.344	-0.962	-0.571	-1.209	1. CS TG	CS 8mer
ENSMUSG00000030393	NM_009577	22775	Zik1	7.72176	3	-0.0664449	0.0161444	0.844838	0.954483		1.27	0.41	0.79	2.93	2.23	2.89	1.87	0.79	2.66	3.2	2.76	3.09	0.98	0.84	1.32	2.09	2.11	1.64	-1.608	-0.678	1.2	0.807	1.18	0.555	-0.371	0.93	1.017	1.739	0.733	0.127	-0.485	0.306	-0.079	0.096	-0.814	2. NCS		HITS-CLIP
ENSMUSG00000022708	NM_001285805	56490	Zbtb20	3.83367	3	-0.342927	-0.445856	0.0930124	0.015747		1.27	1.25	1.72	1.36	1.25	1.31	1.74	2	2.76	1.03	0.79	0.71	0.84	1.34	1.5	0.95	0.62	0.38	-0.023	0.435	0.098	-0.023	0.044	0.451	-0.591	0.674	0.1	0.679	-0.196	-0.398	-0.513	-0.655	-1	-0.874	-1.759	2. NCS
ENSMUSG00000024276	NM_027007	69256	Zfp397	11.8404	3	0.0645415	0.0886476	0.801089	0.644949		1.27	0.96	1.42	2.28	1.49	2.02	2.06	1.52	5.11	2.63	2.03	2.05	1.09	1.41	3.02	2.32	1.82	1.13	-0.4	0.16	0.839	0.229	0.665	0.693	-0.219	0.657	0.55	1.84	1.083	0.205	0.025	0.444	0.287	0.021	-0.832	2. NCS		HITS-CLIP
ENSMUSG00000060923	NM_029344	75572	Acyp2	4.62632	3	-0.38802	-0.648935	0.227144	0.0229682		1.27	1.01	1.67	1.79	1.53	2.22	3.62	2.98	3.26	2.99	3.08	2.1	3.18	3.63	2.79	3.14	3.74	2.96	-0.328	0.392	0.492	0.267	0.801	1.504	1.317	1.552	1.835	0.961	0.737	0.737	0.807	1.005	1.284	-0.08	0.413	3. NO TG
ENSMUSG00000031659	NM_001037723	11513	Adcy7	2.48793	3	-0.614087	0.101594	0.000927296	0.719699		1.27	0.95	0.63	0.43	1.43	2.08	1.75	0.7	1.41	1.07	1.54	1.45	1.23	0.99	0.98	0.72	0.87	0.6	-0.415	-1	-1.541	0.17	0.707	0.459	-0.046	-0.435	0.059	1.15	0.629	1.295	0.73	0.106	-0.71	-0.518	-1.777	3. NO TG
ENSMUSG00000052632	NM_001004364	211914	Asap2	2.51446	3	-0.351304	-0.235367	0.153474	0.349349		1.27	0.93	1.03	1.39	1.75	1.73	1.99	0.97	1.98	2.18	1.95	1.82	1.28	1.13	1.59	1.44	1.6	1.14	-0.445	-0.3	0.129	0.459	0.443	0.644	0.011	0.06	0.278	0.936	0.621	0.646	0.051	0.155	-0.129	0.073	-0.597	2. NCS
ENSMUSG00000055725	NM_198422	231474	Paqr3	1.16808	3	-0.167407	-0.357316	0.641726	0.135836		1.27	1.16	0.7	0.77	1.03	0.89	1.48	0.56	0.59	0.47	0.45	0.44	0.95	0.63	0.61	0.58	0.56	0.44	-0.13	-0.85	-0.715	-0.3	-0.508	0.219	-0.415	-1.037	-0.87	-0.243	-0.196	-0.7	-0.403	-1.177	-0.868	-1	-1	3. NO TG
ENSMUSG00000033760	NM_025717	66704	Rbm4b	2.17734	3	-0.449443	-0.47722	0.0459489	0.0174592		1.27	1.66	1.13	1.21	1.32	1.49	1.31	2.17	1.59	1.2	1.34	1.41	1.6	1.93	1.62	1.68	1.92	1.42	0.384	-0.167	-0.069	0.055	0.229	0.044	0.331	0.384	0.216	0.489	0.516	-0.012	0.47	0.022	0.537	-0.079	-0.069	3. NO TG
ENSMUSG00000041353	NM_001164683	382245	Tmem29	5.80709	3	-0.0342372	-0.0306113	0.930779	0.91125		1.27	1.82	2.09	2.05	2.46	2.95	1.47	1.31	2.76	2.58	2.35	1.88	1.14	1.62	2.46	2.49	2.68	1.73	0.516	0.714	0.687	0.948	1.209	0.209	-0.155	-0.471	-0.167	0.399	0.234	0.33	0.279	-0.066	0.123	-0.647	-0.767	3. NO TG
ENSMUSG00000034485	NM_028283	72565	Uaca	8.24595	3	-0.213763	-0.389795	0.426799	0.0230557		1.27	1.96	3.19	6.9	8.37	8.64	2.21	1.4	5.48	5.42	3.73	3.51	1.64	1.93	4.81	4.01	4.61	2.93	0.622	1.322	2.433	2.711	2.757	0.794	0.366	-0.483	-0.022	0.779	0.591	-0.348	-0.781	-1.164	-0.859	-1.297	-1.557	3. NO TG
ENSMUSG00000024472	NM_027490	70640	Dcp2	11.9871	3	-0.14779	-0.155261	0.360759	0.179184		1.28	1.11	1.78	2.95	2.32	3.01	2.08	2.26	5.35	4.12	3.71	3.96	1.58	2.49	4.16	3.19	3.31	2.47	-0.204	0.473	1.198	0.853	1.227	0.696	0.302	1.019	1.158	1.582	1.22	0.481	0.112	0.675	0.511	0.395	-0.284	1. CS TG		HITS-CLIP
ENSMUSG00000034574	NM_001286452	208846	Daam1	7.80994	3	0.0367968	0.204524	0.903928	0.320747		1.28	2.21	4.23	3.09	1.67	2.07	1.58	1.95	5.2	2.46	1.73	1.73	0.93	2.05	3.41	2.05	1.63	1	0.783	1.717	1.265	0.381	0.689	0.302	-0.457	-0.18	-0.108	0.297	-0.31	-0.328	-0.59	0.051	-0.035	-0.257	-1.042	2. NCS
ENSMUSG00000031592	NM_023662	18536	Pcm1	18.9099	3	0.16913	0.0771351	0.293701	0.264546		1.28	0.9	1.34	1.3	1.26	2.05	1.89	2.14	3.16	1.68	1.66	1.77	1.29	1.51	2.45	1.77	1.88	0.95	-0.503	0.066	0.022	-0.023	0.675	0.559	0.011	1.24	0.74	1.232	0.866	0.367	0.442	0.395	0.574	-0.211	-1.102	2. NCS		HITS-CLIP
ENSMUSG00000050538	NM_001080935	68127	B230217C12Rik	2.67967	3	0.117334	0.0285398	0.786802	0.951032		1.28	1.16	0.92	0.74	1.21	2.41	2.36	1.22	1.51	1.03	1.78	1.31	2.44	1.77	1.55	1.2	2.07	1.27	-0.141	-0.472	-0.782	-0.08	0.908	0.878	0.925	0.072	0.605	0.709	0.746	0.472	0.69	0.553	0.77	-0.874	-0.919	3. NO TG
ENSMUSG00000053684	NM_173022	270802	BC048403	1.69509	3	0.0311222	-0.126006	0.952214	0.673391		1.28	0.77	0.94	1.29	2.1	1.98	0.76	0.6	1.13	1.04	1.11	1.24	0.83	0.62	0.82	0.79	0.98	0.88	-0.726	-0.441	0.011	0.71	0.625	-0.744	-0.619	-0.355	-0.308	0.263	-0.195	-0.308	-0.7	-0.914	-1.092	-0.671	-1.161	3. NO TG
ENSMUSG00000026946	NM_001141948	64685	Nmi	1.34096	3	-0.927153	-0.562897	0.000108112	0.0675272		1.29	1.18	1.5	0.27	0.68	0.94	3.32	2.4	2.35	1.55	1.96	1.05	2.14	1.69	1.86	0.88	0.94	0.76	-0.128	0.216	-2.215	-0.914	-0.453	1.357	0.726	1.018	0.515	0.644	0.308	2.478	1.668	1.514	0.461	0.158	-0.303	1. CS TG	CS 8mer
ENSMUSG00000090935	NM_001309814	24071	Synj2bp	6.94562	3	0.254701	0.358343	0.0275303	2.87e-05		1.29	1.18	1.56	2.71	2.34	2.55	0.84	1.04	1.89	1.77	1.7	1.63	0.76	1.13	1.55	1.56	1.78	1.26	-0.128	0.272	1.065	0.854	0.978	-0.613	-0.756	-0.181	-0.062	0.275	-0.009	-0.612	-0.793	-0.459	-0.393	-0.642	-1.011	2. NCS
ENSMUSG00000027615	NM_001146323	12807	Hps3	5.52921	3	-0.134089	0.149798	0.605568	0.229342		1.29	0.93	1.26	2.15	1.7	2.04	1.54	0.84	2.45	2.08	1.8	1.69	1.17	0.88	1.47	1.55	1.48	0.94	-0.468	-0.034	0.733	0.395	0.657	0.254	-0.14	-0.145	-0.079	0.954	0.221	-0.048	-0.469	0.082	-0.199	-0.27	-1.11	2. NCS
ENSMUSG00000001281	NM_013566	16421	Itgb7	18.6359	3	0.0397599	0.920682	0.916347	0.00027516		1.29	2.09	4.81	6.99	8.41	8.74	1.68	1.29	2.92	4.23	5.34	4.92	0.97	1.7	2.32	2.42	2.55	2.3	0.692	1.891	2.429	2.695	2.751	0.379	-0.408	-0.692	-0.296	-0.718	-1.049	-0.723	-1.526	-0.654	-1.718	-0.828	-1.921	3. NO TG
ENSMUSG00000003746	NM_008548	17155	Man1a	4.22668	3	-0.129145	-0.153183	0.728984	0.445369		1.29	1.15	1.57	2.97	2.21	2.28	1.4	0.75	1.59	1.65	1.59	1.59	0.63	0.63	1.48	1.97	1.7	1.27	-0.164	0.281	1.197	0.772	0.817	0.117	-1.022	-0.61	-0.858	0.018	-0.085	-0.844	-0.59	-0.472	-0.377	-0.517	-0.839	2. NCS
ENSMUSG00000018239	NM_026479	67966	Zcchc10	7.6867	3	0.0576805	-0.426296	0.899912	0.0554522		1.29	1.94	3.17	4.84	3.5	4.45	1.33	0.98	4.55	5.26	4.42	3.74	1.27	2.23	3.54	4.43	4.17	2.63	0.585	1.291	1.899	1.433	1.779	0.044	-0.022	-0.978	0.2	0.52	0.159	0.12	-0.127	0.336	0.252	-0.25	-0.757	3. NO TG
ENSMUSG00000034071	NM_001033820	619331	Zfp551	1.52925	3	-0.490638	-1.06579	0.0983163	3.55e-06		1.29	0.43	0.46	1.71	1.39	1.35	2.93	0.72	1.39	0.98	0.74	1.36	1.96	1.36	1.5	1.44	1.2	0.89	-1.563	-1.468	0.404	0.107	0.065	1.177	0.6	0.73	1.639	1.575	1.684	-0.797	-0.246	-0.9	-0.21	0.011	-0.596	2. NCS
ENSMUSG00000078779	NM_011762	22717	Zfp59	5.81224	3	0.251247	0.128615	0.232606	0.480589		1.29	1.04	1.19	2.28	1.92	2	1.59	0.83	2.67	2.22	1.24	1.31	1.07	1.46	1.84	1.38	1.4	0.88	-0.308	-0.115	0.817	0.57	0.629	0.3	-0.267	-0.322	0.485	1.159	0.624	-0.038	-0.72	-0.627	-0.453	-0.607	-1.175	3. NO TG
ENSMUSG00000066838	NM_145577	232855	Zfp772	2.91164	3	-0.192038	-0.447618	0.545071	0.0330304		1.29	0.47	0.53	1.76	2.21	2.19	1.72	0.49	1.3	1.4	1.75	2.19	2.02	1.26	1.18	1.78	2.12	1.78	-1.437	-1.267	0.445	0.772	0.759	0.412	0.643	0.059	1.404	1.279	1.14	-0.328	0.016	-0.335	-0.06	0	-0.298	3. NO TG
ENSMUSG00000092260	NM_001200023	620419	Zfp963	3.00207	3	-0.105877	-0.0460412	0.795476	0.901945		1.29	0.36	0.4	0.54	0.87	1.13	2.26	0.53	1.1	0.68	1.1	0.92	1.19	0.45	0.64	0.64	1	0.67	-1.813	-1.665	-1.241	-0.563	-0.189	0.804	-0.115	0.545	0.314	1.437	0.665	0.327	0.241	0.335	0.199	-0.294	-0.745	2. NCS
ENSMUSG00000021549	NM_145452	218397	Rasa1	11.7827	3	-0.183514	-0.314315	0.480736	0.0802248		1.3	1.09	2.12	4.11	2.58	3.85	1.8	1.56	4.49	3.37	2.71	2.5	1.57	2.07	4.8	3.64	3.27	1.85	-0.252	0.701	1.653	0.983	1.559	0.466	0.27	0.513	0.919	1.079	1.175	-0.286	-0.175	0.071	0.341	-0.621	-1.053	1. CS TG	CS 8mer	HITS-CLIP	TS7+HITS
ENSMUSG00000019726	NM_010748	17101	Lyst	5.23003	3	-0.0645456	0.234744	0.822741	0.145571		1.3	1.19	2.7	3.17	1.92	2.26	0.97	0.82	1.91	1.32	0.77	0.89	0.95	1.01	1.35	1.27	0.94	0.62	-0.127	1.049	1.279	0.559	0.793	-0.419	-0.448	-0.532	-0.234	-0.497	-0.995	-1.258	-1.313	-1.307	-1.023	-1.335	-1.849	1. CS TG	CS 8mer
ENSMUSG00000027663	NM_009517	22401	Zmat3	3.80303	3	-0.663351	-1.00118	0.00056083	1.33e-14	DOWN	1.3	1.44	2.8	2.74	3.44	2.75	2.42	1.95	6.15	5.51	5.05	4.22	3.57	3.51	6.18	6.35	4.85	3.84	0.146	1.101	1.07	1.397	1.075	0.891	1.45	0.435	1.28	1.132	1.139	1.005	1.21	0.553	0.494	0.616	0.48	3. NO TG
ENSMUSG00000091803	NM_001309808	66272	Cox16	3.64567	3	0.436556	0.451183	0.0673872	0.0411158		1.3	1.6	1.58	1.34	1.74	1.68	0.9	0.57	1.05	1.04	1.33	1.04	0.95	0.7	1.06	0.99	1.15	0.75	0.297	0.279	0.043	0.418	0.367	-0.526	-0.448	-1.473	-1.181	-0.585	-0.571	-0.363	-0.433	-0.385	-0.593	-0.687	-1.153	3. NO TG
ENSMUSG00000055301	NM_009626	11529	Adh7	14.8574	3	0.043483	0.298571	0.932286	0.342124		1.3	0.9	0.94	0.7	1.23	1.72	2.39	1.75	2.31	1.66	1.75	1.54	0.55	1.11	0.62	0.27	0.39	0.17	-0.526	-0.464	-0.884	-0.079	0.401	0.873	-1.226	0.952	0.3	1.288	-0.593	1.234	-1.342	0.505	-1.632	-0.159	-3.265	3. NO TG
ENSMUSG00000047033	NM_053140	93886	Pcdhb15	1.25212	3	-0.196456	-0.283471	0.602539	0.383963		1.3	0.98	1.21	1.21	0.92	0.99	2.16	1.06	1.87	0.91	0.56	0.68	1.95	1.36	1.54	0.84	0.91	0.5	-0.404	-0.103	-0.103	-0.494	-0.39	0.728	0.581	0.112	0.469	0.624	0.345	-0.407	-0.521	-0.706	-0.016	-0.535	-0.971	3. NO TG
ENSMUSG00000059839	NM_001076791	408067	Zfp874b	3.00386	3	0.13593	-0.132294	0.68202	0.586735		1.3	0.47	0.74	1.39	1.4	1.34	1.41	0.46	0.97	0.67	0.66	0.62	1.21	0.52	0.82	0.72	0.8	0.58	-1.448	-0.805	0.096	0.106	0.043	0.116	-0.103	-0.03	0.143	0.386	0.146	-1.042	-0.939	-1.073	-0.8	-1.1	-1.194	3. NO TG
ENSMUSG00000016520	NM_080795	140887	Lnx2	5.5599	3	-0.0158039	-0.00623418	0.96404	0.980676		1.31	1.45	2.89	3.42	3.72	3.49	1.81	1.36	3.99	2.93	3.18	3.27	1.47	1.64	2.99	2.39	2.81	2.17	0.145	1.136	1.378	1.499	1.407	0.463	0.165	-0.092	0.176	0.464	0.049	-0.222	-0.515	-0.226	-0.403	-0.094	-0.683	2. NCS
ENSMUSG00000031963	NM_028472	73230	Bmper	4.73456	3	0.180603	0.563841	0.616231	0.0759111		1.31	0.67	2.09	4.76	6.11	6.96	0.73	0.31	1.78	3.09	3.93	3.94	0.53	0.33	1.02	2.53	3.65	2.73	-0.957	0.67	1.853	2.213	2.401	-0.835	-1.29	-1.087	-1	-0.23	-1.028	-0.622	-0.909	-0.635	-0.742	-0.819	-1.347	3. NO TG
ENSMUSG00000079084	NM_025534	66396	Ccdc82	7.93535	3	0.0616978	-0.116461	0.886888	0.326021		1.31	1.32	1.27	1.15	1.25	1.28	1.32	0.99	1.69	1.24	1.24	1.35	1.28	1.36	1.74	1.71	1.89	1.5	0.011	-0.044	-0.186	-0.067	-0.033	0.011	-0.033	-0.411	0.043	0.409	0.451	0.108	0.568	-0.011	0.593	0.076	0.227	3. NO TG
ENSMUSG00000029754	NM_010057	13396	Dlx6	2.07342	3	-0.286333	-0.514119	0.411122	0.100118		1.31	0.25	0.18	0.21	0.8	0.49	1.99	0.38	0.63	0.62	0.83	0.55	0.87	0.31	0.5	0.27	0.59	0.35	-2.344	-2.796	-2.585	-0.705	-1.401	0.599	-0.585	0.585	0.3	1.752	1.424	1.518	0.348	0.052	-0.433	0.163	-0.474	3. NO TG
ENSMUSG00000027353	NM_001291054	66634	Mcm8	10.1657	3	-0.256992	0.191067	0.189248	0.227894		1.31	1.06	0.56	0.76	1.28	3.62	1.86	1.46	1.18	1.56	3.6	5.81	1.54	1.47	1.03	1.51	2.91	2.73	-0.303	-1.212	-0.778	-0.033	1.459	0.503	0.232	0.458	0.468	1.062	0.868	1.028	0.981	1.485	1.179	0.681	-0.406	3. NO TG
ENSMUSG00000032012	NM_021424	58235	Nectin1	3.5477	3	0.140997	0.157903	0.707698	0.585269		1.31	3.23	6.5	3.95	4.31	3.99	0.95	1.69	4.96	3.69	3.75	2.57	1.56	2.47	6.07	4.69	3.28	2.74	1.295	2.302	1.585	1.71	1.599	-0.459	0.25	-0.93	-0.386	-0.389	-0.099	-0.098	0.247	-0.2	-0.393	-0.633	-0.541	3. NO TG
ENSMUSG00000046056	NM_001083903	282619	Sbsn	3.42793	3	0.327216	-0.436996	0.279686	0.0722977		1.31	1.04	0.78	0.68	0.63	0.92	1.16	1.04	0.9	0.95	1.53	1.29	1.15	1.03	1.36	2.03	2.55	2.01	-0.33	-0.741	-0.936	-1.044	-0.505	-0.174	-0.186	0	-0.014	0.204	0.794	0.476	1.564	1.267	2	0.483	1.119	3. NO TG
ENSMUSG00000006527	NM_001166531	54650	Sfmbt1	3.71693	3	-0.346103	-0.901319	0.174236	1e-11		1.31	1.59	2.39	2.59	2.14	2.36	1.32	1.24	1.67	1.57	1.93	2.06	2	2.37	3.16	2.4	3.01	2.62	0.278	0.862	0.978	0.704	0.844	0.011	0.607	-0.356	0.573	-0.515	0.401	-0.719	-0.109	-0.148	0.49	-0.195	0.15	3. NO TG
ENSMUSG00000035678	NM_009404	21950	Tnfsf9	2.78342	3	-0.187501	-0.255619	0.627855	0.446654		1.31	1.46	3.26	6.12	6.62	6.57	1.76	0.96	2.44	4.12	5.68	6.58	1.17	1.31	2.75	3.8	4.74	4.79	0.155	1.309	2.215	2.328	2.318	0.423	-0.162	-0.6	-0.155	-0.417	-0.245	-0.57	-0.686	-0.221	-0.481	0.002	-0.455	3. NO TG
ENSMUSG00000024642	NM_001302947	21888	Tle4	3.12787	3	-0.00957561	0.249336	0.984821	0.314175		1.32	1.36	3.1	3.99	1.98	1.89	1.4	2.5	5.4	1.85	1.34	1.47	0.89	1.51	2.29	1.24	1.26	0.9	0.043	1.225	1.589	0.581	0.515	0.084	-0.563	0.874	0.15	0.799	-0.435	-1.105	-1.678	-0.56	-0.648	-0.36	-1.062	3. NO TG
ENSMUSG00000029629	NM_001168382	75725	Phf14	7.09736	3	-0.0771577	-0.072341	0.679751	0.580368		1.32	1.1	0.96	1.68	1.69	1.74	1.83	1.31	2.11	2.16	1.51	1.61	1.35	1.14	1.6	1.39	1.58	0.86	-0.261	-0.455	0.346	0.354	0.396	0.468	0.032	0.25	0.051	1.128	0.731	0.361	-0.272	-0.161	-0.097	-0.111	-1.008	3. NO TG		HITS-CLIP
ENSMUSG00000021950	NM_001281845	11752	Anxa8	14.9978	3	0.132181	0.157583	0.753088	0.607271		1.32	2.06	4.5	5.54	4.91	3.3	1.63	1.88	8.92	10.74	10.32	8.02	16.62	18.99	18.44	17.55	18.1	15.38	0.638	1.762	2.061	1.887	1.315	0.302	3.644	-0.131	3.198	0.986	2.032	0.954	1.662	1.07	1.88	1.279	2.217	3. NO TG
ENSMUSG00000053333	NM_001172157	208718	Dis3l2	2.17048	3	-0.633481	0.0665486	0.00400145	0.812719		1.32	1.27	0.78	0.49	0.62	0.88	2.46	1.73	1.53	1.59	1.82	1.63	1.18	1.03	0.78	0.85	0.74	0.72	-0.055	-0.752	-1.411	-1.078	-0.58	0.893	-0.16	0.443	-0.3	0.963	0	1.678	0.782	1.538	0.252	0.882	-0.286	3. NO TG
ENSMUSG00000018196	NM_001038592	69367	Glrx2	3.32712	3	0.00863969	0.168378	0.985628	0.528445		1.32	1.32	1.4	1.09	1.8	1.79	1.63	1.04	1.39	1.3	1.8	1.68	1.53	1	1.23	1.34	1.6	1.21	0	0.084	-0.274	0.445	0.437	0.302	0.212	-0.341	-0.397	-0.01	-0.185	0.252	0.295	0	-0.169	-0.091	-0.561	2. NCS
ENSMUSG00000029208	NM_001310631	231279	Guf1	12.1068	3	0.0823596	0.247509	0.665582	0.0189268		1.32	0.74	0.93	1.2	1.47	2.18	1.5	0.93	2.32	1.63	1.51	1.42	1.09	0.93	1.59	1.54	1.39	0.89	-0.826	-0.501	-0.136	0.154	0.72	0.183	-0.274	0.326	0.326	1.31	0.767	0.439	0.357	0.038	-0.08	-0.615	-1.283	2. NCS
ENSMUSG00000049287	NM_001270791	216792	Iba57	2.08742	3	-0.206325	-0.328849	0.540488	0.16399		1.32	1.53	2.81	2.75	2.51	2.43	1.88	2	2.79	2.95	2.85	2.98	1.91	1.63	2.44	2.72	2.64	2.39	0.212	1.084	1.053	0.922	0.875	0.507	0.53	0.384	0.091	-0.01	-0.203	0.101	-0.016	0.183	0.073	0.293	-0.024	3. NO TG
ENSMUSG00000033943	NM_001164274	29808	Mga	14.3964	3	0.0932116	0.40233	0.54056	4.06e-08		1.32	1.08	1.91	3.01	2.17	2.86	1.65	1.72	4.8	2.67	2.15	2.02	0.82	0.89	2.07	1.62	1.53	0.83	-0.287	0.53	1.183	0.713	1.11	0.32	-0.68	0.666	-0.276	1.325	0.115	-0.172	-0.89	-0.013	-0.501	-0.5	-1.773	2. NCS
ENSMUSG00000010538	NM_029801	76927	Tsacc	1.68046	3	0.00745343	-0.348102	0.987158	0.307273		1.32	1.62	1.83	1.35	1.03	0.95	1.28	2.6	1.37	1.63	2.1	1.51	2.46	2.34	1.99	1.68	2.08	1.98	0.293	0.468	0.032	-0.355	-0.47	-0.044	0.893	0.679	0.528	-0.415	0.12	0.27	0.313	1.021	1.007	0.663	1.052	3. NO TG
ENSMUSG00000012609	NM_001081423	320244	Ttll5	2.91863	3	-0.374921	-0.0712786	0.0166435	0.67408		1.32	1.23	1.18	1.32	1.36	1.5	1.66	0.89	1.11	1.32	1.38	1.33	1.67	1.43	1.18	1.4	1.39	1.26	-0.101	-0.16	0	0.043	0.183	0.328	0.337	-0.462	0.216	-0.087	0	0	0.084	0.021	0.031	-0.172	-0.25	3. NO TG
ENSMUSG00000046269	NM_019461	54651	Usp27x	2.09901	3	0.179176	0.000804075	0.584272	0.998192		1.32	1.35	1.91	1.66	1.52	1.64	1.35	1	1.6	1.09	0.96	0.91	0.98	1.87	1.8	1.33	1.28	0.99	0.032	0.53	0.328	0.202	0.311	0.032	-0.426	-0.429	0.467	-0.254	-0.085	-0.602	-0.318	-0.657	-0.246	-0.843	-0.722	3. NO TG
ENSMUSG00000054715	NM_001001447	232878	Zscan22	3.08871	3	-0.142682	-0.350241	0.68055	0.144466		1.32	0.81	1.02	1.5	2.73	3.45	2.01	0.57	1.93	2.73	3.47	3.54	1.92	1.34	2.07	3.15	3.94	3.94	-0.698	-0.369	0.183	1.043	1.379	0.603	0.537	-0.5	0.719	0.913	1.014	0.86	1.065	0.345	0.528	0.037	0.191	2. NCS
ENSMUSG00000062151	NM_001081153	208898	Unc13c	2.58203	3	-0.112944	0.283857	0.730656	0.156442		1.33	0.94	0.93	0.94	1.16	1.08	1.3	0.64	1.06	0.95	1.21	1.12	1.2	0.79	0.86	0.75	1.07	1.06	-0.496	-0.512	-0.496	-0.196	-0.298	-0.033	-0.147	-0.547	-0.248	0.187	-0.112	0.015	-0.322	0.06	-0.115	0.052	-0.027	3. NO TG		HITS-CLIP
ENSMUSG00000042508	NM_001110327	23857	Dmtf1	6.58472	3	-0.0171689	0.0616074	0.952429	0.587871		1.33	1.6	2.07	2.12	1.49	1.67	1.49	1.87	3.22	1.72	1.43	1.4	1.07	1.69	2.12	1.46	1.33	0.9	0.265	0.634	0.669	0.163	0.326	0.163	-0.311	0.224	0.078	0.635	0.034	-0.3	-0.535	-0.059	-0.163	-0.253	-0.885	2. NCS
ENSMUSG00000022676	NM_011415	20583	Snai2	6.46927	3	0.0487634	-0.727307	0.923469	0.000154732		1.33	0.67	1.11	1.8	2.38	2.49	2.78	1	2.17	1.76	1.88	1.85	2.15	1.35	3.29	2.45	3.81	2.24	-0.979	-0.259	0.434	0.835	0.9	1.058	0.689	0.571	1	0.961	1.559	-0.032	0.443	-0.339	0.677	-0.427	-0.152	3. NO TG
ENSMUSG00000029267	NM_001253877	17765	Mtf2	15.9699	3	0.0302288	0.12989	0.897906	0.281315		1.33	1.15	1.86	3.78	2.66	3.25	1.71	1.3	3.21	2.79	2.76	2.76	1.07	1.32	2.32	2.35	2.49	1.62	-0.208	0.481	1.5	0.995	1.283	0.36	-0.311	0.175	0.197	0.784	0.317	-0.437	-0.683	0.053	-0.095	-0.235	-1	3. NO TG		HITS-CLIP
ENSMUSG00000030551	NM_009697	11819	Nr2f2	11.1868	3	0.108822	0.36777	0.732502	0.0141762		1.33	0.9	2.15	4.35	4.15	4.68	1.66	1	3.64	4.5	4.81	4.28	0.62	0.99	2.1	3.31	3.36	2.76	-0.558	0.689	1.702	1.634	1.807	0.318	-1.089	0.15	0.136	0.757	-0.034	0.049	-0.393	0.212	-0.304	-0.129	-0.76	1. CS TG
ENSMUSG00000041189	NM_009601	11443	Chrnb1	3.89428	3	-0.479401	-0.352021	0.0599586	0.266549		1.33	1.07	1.9	2.61	2.41	3.17	2.24	1.1	2.75	2.54	3.25	2.91	2.79	2.06	2.39	2.91	3.17	2.3	-0.311	0.511	0.967	0.853	1.247	0.748	1.063	0.04	0.939	0.531	0.329	-0.039	0.156	0.43	0.394	-0.123	-0.461	3. NO TG
ENSMUSG00000079450	NM_001310652	73061	Cldn34c1	2.23279	3	-0.35262	-0.180635	0.284355	0.64056		1.33	1.28	0.83	0.43	0.8	0.72	2.59	3.56	2.15	1	1.38	1.51	2.52	3.15	1.37	0.62	1.02	0.34	-0.055	-0.674	-1.607	-0.726	-0.876	0.956	0.917	1.469	1.293	1.363	0.716	1.199	0.518	0.779	0.347	1.058	-1.061	3. NO TG
ENSMUSG00000028760	NM_001256195	230861	Eif4g3	3.46725	3	0.848983	-0.784567	1.85e-06	3.1e-08		1.33	0.98	1.59	1.65	1.4	1.45	0.58	0.31	0.66	0.57	0.39	0.38	1.9	1.38	2.5	2.16	1.89	1.17	-0.437	0.256	0.309	0.073	0.124	-1.183	0.511	-1.629	0.49	-1.256	0.65	-1.517	0.387	-1.818	0.43	-1.904	-0.307	3. NO TG
ENSMUSG00000026153	NM_026604	68187	Fam135a	8.72671	3	0.0810521	-0.0197846	0.717987	0.885356		1.33	1.15	1.34	1.68	1.45	2.03	1.19	1.77	2.65	1.74	1.37	1.35	0.88	1.31	1.83	1.54	1.26	0.9	-0.208	0.011	0.335	0.124	0.606	-0.159	-0.59	0.618	0.186	0.978	0.447	0.05	-0.125	-0.081	-0.201	-0.585	-1.165	3. NO TG
ENSMUSG00000019966	NM_013598	17311	Kitl	10.6882	3	0.189676	0.0266018	0.405121	0.873192		1.33	0.94	1.52	3.94	1.89	2.45	1.27	2.1	3.18	1.8	1.76	1.65	1.32	1.9	1.65	1	1.14	0.73	-0.496	0.191	1.56	0.504	0.876	-0.066	-0.011	1.151	1.008	1.06	0.118	-1.126	-1.967	-0.102	-0.724	-0.567	-1.733	3. NO TG
ENSMUSG00000072501	NM_001081409	239510	Phf20l1	12.5915	3	-0.0665022	-0.00886043	0.703536	0.946427		1.33	1.42	1.29	1.71	1.97	2.62	1.67	1.77	3.15	2.13	1.67	1.9	1.15	1.88	3.04	2.16	2.01	1.19	0.094	-0.044	0.36	0.563	0.973	0.326	-0.208	0.316	0.402	1.281	1.23	0.315	0.335	-0.237	0.029	-0.461	-1.132	2. NCS
ENSMUSG00000070565	NM_177644	226525	Rasal2	10.2725	3	-0.121854	-0.0366661	0.47551	0.876277		1.33	1.21	3.05	3.29	2.18	3.14	2.71	2.03	8.05	4.81	4.05	4.3	1.65	2.21	6.22	4.69	4.46	3.04	-0.135	1.191	1.3	0.709	1.233	1.021	0.309	0.742	0.864	1.397	1.026	0.547	0.51	0.891	1.029	0.452	-0.047	1. CS TG
ENSMUSG00000024812	NM_001198985	21873	Tjp2	7.25012	3	-0.147791	-0.100604	0.661644	0.668155		1.33	2.33	5.62	5.13	5.48	5.31	2.34	2.54	7.71	5.26	4.93	5.02	1.81	4.02	9.34	4.81	4.71	3.97	0.804	2.071	1.94	2.035	1.989	0.81	0.442	0.124	0.784	0.455	0.732	0.036	-0.093	-0.152	-0.218	-0.081	-0.419	3. NO TG
ENSMUSG00000048174	NM_029025	74626	Tmem81	3.10086	3	-0.178079	0.0660543	0.631565	0.863091		1.33	1.06	1.19	0.87	0.74	1	2.03	0.24	1.44	1.12	1.26	1.83	1.45	0.52	1.13	1.59	1.52	1.37	-0.325	-0.159	-0.607	-0.837	-0.408	0.606	0.124	-2.098	-1.014	0.273	-0.074	0.361	0.862	0.76	1.029	0.865	0.45	3. NO TG
ENSMUSG00000052713	NM_175751	269023	Zfp608	2.03562	3	-0.34296	-0.208844	0.299938	0.39897		1.34	0.32	0.41	0.51	0.83	0.6	2.36	0.31	0.81	0.63	0.69	0.63	1.09	0.23	0.36	0.31	0.34	0.3	-2.032	-1.684	-1.376	-0.684	-1.146	0.812	-0.295	-0.044	-0.459	0.965	-0.183	0.3	-0.7	-0.263	-1.263	0.069	-0.977	1. CS TG	CS 8mer
ENSMUSG00000036769	NM_001305675	72404	Wdr44	3.71777	3	-0.358054	-0.449635	0.126251	0.0176647		1.34	1.1	1.78	2.61	1.22	1.49	1.67	1.7	2.51	1.58	1.17	1.27	1.06	1.34	2.51	1.44	1.56	1.1	-0.282	0.407	0.957	-0.134	0.152	0.316	-0.335	0.623	0.282	0.493	0.493	-0.721	-0.854	-0.06	0.352	-0.229	-0.434	1. CS TG	CS 8mer
ENSMUSG00000052748	NM_025819	66875	Swt1	9.0555	3	0.0339718	0.0994016	0.904974	0.563881		1.34	1.02	1.46	1.75	1.5	1.77	1.69	1.74	2.76	1.58	1.26	1.28	0.86	1.47	1.99	1.22	1.21	0.59	-0.39	0.123	0.383	0.162	0.399	0.333	-0.634	0.765	0.523	0.914	0.444	-0.147	-0.517	-0.25	-0.308	-0.465	-1.569	1. CS TG		HITS-CLIP	TS7+HITS
ENSMUSG00000030584	NM_013874	29861	Dpf1	8.01547	3	0.154602	0.130999	0.627855	0.611069		1.34	1.29	1.37	2.57	4.18	4.42	0.97	0.46	1.36	3.5	5.7	6.29	1.77	1.94	2.87	4.31	5.74	6.03	-0.054	0.032	0.934	1.634	1.714	-0.462	0.399	-1.468	0.585	-0.01	1.061	0.444	0.744	0.447	0.457	0.508	0.447	3. NO TG
ENSMUSG00000032549	NM_173781	270192	Rab6b	6.81189	3	-0.557419	0.0577907	0.0102271	0.828068		1.34	1.25	1.99	2.36	2.49	2.3	3.45	1.98	6.64	7.14	7.82	6.93	1.53	1.12	3.09	3.64	3.29	2.59	-0.1	0.567	0.812	0.889	0.775	1.358	0.19	0.659	-0.157	1.733	0.632	1.593	0.623	1.647	0.401	1.587	0.171	3. NO TG
ENSMUSG00000043467	NM_173424	240869	Zbtb37	4.47248	3	-0.346507	-0.284679	0.081997	0.0741142		1.34	0.97	0.64	0.84	1.32	1.37	1.24	1.14	2.29	1.11	1.2	1.27	1.06	0.98	1.22	0.9	1.06	0.83	-0.462	-1.054	-0.667	-0.022	0.032	-0.111	-0.335	0.231	0.015	1.823	0.92	0.398	0.098	-0.136	-0.314	-0.109	-0.716	2. NCS
ENSMUSG00000021189	NM_001167914	110616	Atxn3	8.74274	3	0.0920765	0.135237	0.636159	0.303411		1.34	1.02	1.26	1.73	2.5	2.48	1.28	1.68	2.28	1.52	1.77	1.97	0.75	1.22	1.44	1.26	1.75	1	-0.39	-0.088	0.366	0.895	0.883	-0.066	-0.829	0.714	0.256	0.851	0.191	-0.186	-0.454	-0.496	-0.512	-0.331	-1.302	3. NO TG
ENSMUSG00000022022	NM_145960	211253	Mtrf1	4.88958	3	-0.0964831	-0.553949	0.795508	0.00353403		1.34	1.21	1	0.94	2.19	2.35	1.76	1.58	1.54	1.92	1.7	1.91	2.3	2.13	2.02	2.4	2.64	1.86	-0.146	-0.419	-0.507	0.705	0.806	0.391	0.775	0.382	0.811	0.618	1.007	1.023	1.343	-0.364	0.268	-0.298	-0.336	3. NO TG
ENSMUSG00000044149	NM_029891	77286	Nkrf	10.8592	3	-0.0662247	-0.0399656	0.827708	0.853561		1.34	1.2	3.32	5.73	4.01	3.69	1.43	1.2	5.3	4.67	4.03	3.71	0.99	1.22	3.46	3.09	3.43	2.56	-0.158	1.303	2.088	1.574	1.455	0.093	-0.433	0	0.024	0.673	0.059	-0.295	-0.889	0.007	-0.225	0.008	-0.526	2. NCS
ENSMUSG00000055044	NM_016861	54132	Pdlim1	7.47307	3	-0.000413047	-0.296869	0.998918	0.204549		1.34	1.69	3.16	3.93	4.25	4.86	2.25	1.52	3.75	5.36	6.49	6.43	4.82	4.83	5.79	6.54	6.77	7.81	0.333	1.232	1.545	1.658	1.851	0.743	1.839	-0.152	1.509	0.246	0.872	0.447	0.733	0.61	0.67	0.403	0.683	2. NCS
ENSMUSG00000035367	NM_001168248	74386	Rmi1	4.45127	3	0.0410367	-0.317021	0.903084	0.0389468		1.34	0.91	0.88	1.9	1.82	2.1	1.23	0.41	1.78	1.45	1.41	1.48	0.93	0.76	1.45	1.4	1.69	1.11	-0.553	-0.601	0.501	0.439	0.644	-0.123	-0.522	-1.131	-0.257	1.008	0.714	-0.388	-0.438	-0.366	-0.106	-0.502	-0.914	3. NO TG
ENSMUSG00000029291	NM_001289774	52822	Rufy3	5.21947	3	-0.158778	-0.144232	0.39487	0.309941		1.34	1.16	1.4	1.28	1.5	1.81	1.57	1.1	2.18	2.04	2.35	2.03	1.34	1.34	1.61	1.68	2.03	1.32	-0.206	0.063	-0.066	0.162	0.431	0.227	0	-0.076	0.206	0.635	0.2	0.668	0.39	0.644	0.434	0.165	-0.453	3. NO TG
ENSMUSG00000027796	NM_019483	55994	Smad9	6.30694	3	0.085372	-0.523676	0.802285	0.0528254		1.34	1.77	2.41	3.92	6.24	6.54	1.94	2.95	2.34	4.57	4.86	4.12	3.55	3.53	3.07	5.44	5.04	4.18	0.399	0.842	1.542	2.211	2.279	0.531	1.399	0.734	0.992	-0.042	0.348	0.221	0.472	-0.36	-0.308	-0.665	-0.645	2. NCS
ENSMUSG00000005233	NM_001199123	66442	Spc25	12.7148	3	0.18559	0.330101	0.34479	0.0102856		1.34	1.02	1.03	0.84	1.46	2.01	1.81	0.75	1.51	0.98	1.34	1.58	1.62	0.98	1.36	1.2	1.47	1.18	-0.39	-0.376	-0.667	0.123	0.581	0.431	0.272	-0.439	-0.057	0.547	0.398	0.22	0.509	-0.123	0.01	-0.345	-0.763	3. NO TG
ENSMUSG00000038248	NM_175407	109205	Sobp	1.49603	3	-0.184846	-0.135337	0.631565	0.666205		1.35	1.15	1.48	1.3	1.55	1.56	0.82	0.47	1.46	1.84	1.54	1.72	0.37	0.43	1.18	0.99	1.07	0.86	-0.229	0.132	-0.054	0.198	0.207	-0.712	-1.84	-1.273	-1.399	-0.019	-0.324	0.498	-0.39	-0.009	-0.531	0.14	-0.852	1. CS TG		HITS-CLIP	TS7+HITS
ENSMUSG00000021669	NM_001164222	68018	Col4a3bp	8.03932	3	-0.106559	-0.182874	0.701816	0.377822		1.35	1.29	2.33	3.66	2.42	2.71	1.77	1.63	4.55	3.62	2.78	2.78	1.5	1.79	3.55	3.66	3.51	2.2	-0.065	0.783	1.432	0.837	1	0.388	0.151	0.335	0.469	0.963	0.605	-0.016	0	0.199	0.535	0.037	-0.3	2. NCS		HITS-CLIP
ENSMUSG00000019796	NM_172784	237253	Lrp11	3.29805	3	-0.903334	-0.562546	4.16e-05	0.0268458	DOWN	1.35	1.6	1.85	1.75	2.28	3.16	7.73	3.24	8.65	8.45	9.27	8.42	5.11	4.08	6.63	6.59	7.52	5.13	0.243	0.452	0.372	0.752	1.221	2.509	1.913	1.013	1.345	2.219	1.836	2.265	1.907	2.019	1.717	1.411	0.697	3. NO TG
ENSMUSG00000033458	NM_177893	330554	Fan1	2.0249	3	-0.0539042	-0.0941621	0.90758	0.786907		1.35	0.49	0.42	0.57	1.22	1.47	1.52	0.31	0.85	0.75	0.82	0.96	1.21	0.46	0.7	0.61	0.86	0.87	-1.444	-1.661	-1.229	-0.145	0.122	0.17	-0.157	-0.644	-0.089	1	0.723	0.39	0.096	-0.567	-0.5	-0.61	-0.75	3. NO TG
ENSMUSG00000029276	NM_001161738	170823	Glmn	12.0647	3	0.0563459	0.137148	0.854942	0.471015		1.35	1.25	1.27	1.84	2.01	2.71	2.02	1.63	3.25	2.19	2.21	2.15	1.13	1.44	2.57	1.58	1.59	1.01	-0.11	-0.087	0.444	0.571	1	0.578	-0.255	0.38	0.203	1.349	1.011	0.25	-0.218	0.136	-0.336	-0.333	-1.415	3. NO TG
ENSMUSG00000016409	NM_025937	67050	Nkap	9.94208	3	-0.0398551	0.0573392	0.895315	0.763014		1.35	0.93	1.29	1.66	2.16	2.86	1.75	1.02	2.6	1.87	2.05	2.34	1.15	1.24	1.8	1.82	2.74	1.94	-0.533	-0.065	0.296	0.674	1.077	0.372	-0.229	0.132	0.411	1.006	0.477	0.171	0.132	-0.075	0.342	-0.288	-0.558	3. NO TG
ENSMUSG00000035067	NM_173393	219149	Xkr6	2.3686	3	-0.00672258	-0.182889	0.989451	0.584499		1.35	1.07	1.33	1.84	1.45	1.51	1.04	0.56	1.02	0.85	1.09	1.06	1.17	0.77	1.05	1.04	1.25	0.76	-0.333	-0.021	0.444	0.102	0.16	-0.373	-0.205	-0.922	-0.469	-0.38	-0.338	-1.105	-0.817	-0.408	-0.213	-0.506	-0.981	3. NO TG
ENSMUSG00000069208	NM_146231	235956	Zfp825	17.3567	3	0.102633	0.135817	0.690468	0.411681		1.35	0.79	0.86	1.86	2.78	2.89	2.1	1.17	2.84	2.32	1.94	1.61	1.44	0.76	2.11	1.61	1.69	1.17	-0.766	-0.645	0.459	1.037	1.092	0.634	0.092	0.561	-0.055	1.712	1.285	0.317	-0.207	-0.517	-0.715	-0.84	-1.297	2. NCS
ENSMUSG00000043019	NM_001039644	66967	Edem3	7.90138	3	0.0482207	0.0900991	0.84107	0.477894		1.36	1.23	1.99	3.69	2.47	2.94	1.7	1.5	3.95	2.59	1.93	1.92	1.22	1.36	2.67	2.34	2.32	1.24	-0.144	0.546	1.433	0.856	1.107	0.32	-0.156	0.284	0.144	0.986	0.422	-0.509	-0.655	-0.354	-0.09	-0.612	-1.239	1. CS TG	CS 8mer	HITS-CLIP	TS7+HITS
ENSMUSG00000066595	NM_001081259	226844	Mfsd7b	15.5852	3	0.236828	0.394124	0.317135	3.92e-05		1.36	2.71	6.22	10.1	6.5	7.15	1.54	2.58	7.76	6.5	5.02	4.83	1.13	1.79	3.96	4.27	4.03	2.36	0.989	2.185	2.884	2.248	2.386	0.178	-0.265	-0.071	-0.596	0.319	-0.65	-0.635	-1.24	-0.372	-0.688	-0.565	-1.595	1. CS TG	CS 8mer
ENSMUSG00000031381	NM_011081	18700	Piga	8.07694	3	0.0986686	-0.0188346	0.68055	0.92605		1.36	2.28	2.06	3.65	2.37	2.84	1.65	1.68	1.96	2.97	2.86	2.97	1.4	2.29	2.43	3.05	2.87	2.48	0.741	0.595	1.418	0.797	1.057	0.277	0.042	-0.438	0.006	-0.071	0.237	-0.297	-0.258	0.27	0.275	0.064	-0.195	1. CS TG	CS 8mer
ENSMUSG00000046096	NM_001164580	233812	BC030336	11.2063	3	-0.0469024	0.0673838	0.821976	0.645479		1.36	1.55	3.6	5.35	3.6	4.42	1.46	2.11	7.45	4.57	4.29	4.31	1.39	2.08	4.86	3.87	4.16	3.31	0.187	1.398	1.968	1.398	1.693	0.102	0.031	0.443	0.422	1.047	0.432	-0.227	-0.466	0.252	0.208	-0.036	-0.416	1. CS TG
ENSMUSG00000024317	NM_001303005	56515	Rnf138	7.39938	3	-0.102814	-0.169555	0.713977	0.381005		1.36	1.16	1.2	1.17	1.52	1.74	1.84	2.15	2.66	2.01	2.49	2.32	1.64	1.56	2.59	2.3	2.2	1.73	-0.228	-0.179	-0.215	0.159	0.353	0.433	0.268	0.885	0.424	1.142	1.104	0.776	0.969	0.708	0.531	0.413	-0.008	2. NCS		HITS-CLIP
ENSMUSG00000079144	NM_001160359	319266	A130010J15Rik	4.10938	3	0.296752	0.34923	0.200293	0.0566002		1.36	0.74	1.03	1.28	2.65	2.51	1.37	0.59	1.33	1.11	1.52	1.72	1.23	0.74	1.22	1.19	1.63	1.32	-0.869	-0.398	-0.087	0.957	0.879	0.01	-0.144	-0.322	0	0.366	0.242	-0.204	-0.104	-0.798	-0.698	-0.543	-0.922	2. NCS
ENSMUSG00000042742	NM_175312	101148	Bmt2	10.9449	3	-0.18281	-0.0317035	0.390595	0.84339		1.36	1.15	1.45	3.36	2.25	2.31	1.96	2.04	4	3.25	2.52	2.31	1.34	1.55	3.01	1.96	2.07	1.1	-0.24	0.092	1.299	0.722	0.76	0.524	-0.021	0.821	0.427	1.458	1.049	-0.048	-0.775	0.163	-0.12	0	-1.064	3. NO TG
ENSMUSG00000041471	NM_029389	75698	Fam35a	5.81209	3	0.0888022	0.22467	0.797184	0.288607		1.36	0.77	0.83	0.97	1.39	1.62	2.05	1.35	1.28	1.47	1.34	1.45	1.38	0.97	0.92	0.98	1.25	0.8	-0.813	-0.706	-0.483	0.031	0.251	0.588	0.021	0.802	0.329	0.619	0.147	0.595	0.015	-0.052	-0.152	-0.159	-1.009	3. NO TG
ENSMUSG00000032254	NM_024245	71819	Kif23	20.859	3	-0.00409669	-0.0572081	0.987158	0.588762		1.36	1.31	0.98	2.26	2.04	3.21	2.67	1.62	3.02	3.79	2.97	3.2	2.43	2.53	3.81	3.86	3.93	3.03	-0.054	-0.469	0.729	0.581	1.233	0.968	0.833	0.304	0.944	1.614	1.948	0.743	0.77	0.54	0.943	-0.004	-0.083	3. NO TG
ENSMUSG00000007646	NM_001291440	114714	Rad51c	4.56381	3	-0.28342	-0.44938	0.335044	0.0739634		1.36	1.25	0.53	0.33	1.83	2.71	1.72	1.02	0.48	0.86	2.3	2.91	1.55	1.68	0.91	1.09	2.59	2.18	-0.121	-1.343	-2.011	0.426	0.989	0.337	0.187	-0.291	0.424	-0.14	0.769	1.355	1.694	0.328	0.499	0.102	-0.313	2. NCS
ENSMUSG00000029422	NM_001005525	208606	Rsrc2	13.3875	3	0.120069	0.163815	0.419662	0.105744		1.36	1.21	1.46	2.19	1.87	2.26	2.11	1.78	2.96	2.06	1.71	1.6	1.33	1.56	2.33	1.81	1.77	0.86	-0.167	0.102	0.683	0.457	0.729	0.63	-0.032	0.553	0.364	1.015	0.671	-0.088	-0.274	-0.128	-0.079	-0.496	-1.384	3. NO TG
ENSMUSG00000026723	NM_010067	13434	Trdmt1	8.13599	3	0.375081	0.327632	0.0700484	0.0662433		1.36	1.37	1.07	0.39	0.34	0.57	0.86	1.26	1.68	0.52	0.51	0.54	1.14	1.46	1.5	0.94	0.87	0.53	0.01	-0.343	-1.776	-1.969	-1.24	-0.655	-0.253	-0.12	0.091	0.646	0.484	0.406	1.248	0.571	1.33	-0.077	-0.103	3. NO TG
ENSMUSG00000038379	NM_001110265	22137	Ttk	24.1758	3	0.0224119	0.157401	0.929808	0.132134		1.36	1.22	1.01	2.12	1.49	2.97	3.22	1.43	3.17	3.34	3.87	4.74	2.63	2.46	2.85	3.67	3.67	3.05	-0.156	-0.426	0.637	0.131	1.121	1.237	0.946	0.227	1.006	1.64	1.487	0.653	0.789	1.371	1.295	0.673	0.038	3. NO TG
ENSMUSG00000034751	NM_175171	328329	Mast4	4.17338	3	-0.282428	-0.33753	0.247551	0.0640103		1.37	1.6	4.04	4.1	3.62	3.63	1.88	2.03	5.68	3.32	2.99	2.98	1.04	2.37	5.38	3.34	2.54	2.12	0.222	1.553	1.574	1.395	1.399	0.454	-0.394	0.342	0.564	0.491	0.412	-0.304	-0.295	-0.275	-0.509	-0.284	-0.773	1. CS TG	CS 8mer	HITS-CLIP	TS7+HITS
ENSMUSG00000033033	NM_133746	72691	Calhm2	1.17824	3	-0.31569	-0.758729	0.349934	0.00192693		1.37	0.83	0.98	1.28	2.49	2.09	2.11	0.74	2.28	2.35	2.58	2.26	2.04	1.36	2.19	2.23	2.57	1.83	-0.716	-0.479	-0.097	0.857	0.606	0.619	0.571	-0.163	0.706	1.21	1.152	0.871	0.796	0.051	0.045	0.112	-0.191	3. NO TG
ENSMUSG00000039958	NM_001252094	320204	Etfbkmt	3.49024	3	0.0281227	0.0199943	0.951047	0.953749		1.37	1.01	0.78	0.63	1.78	1.64	2.04	0.73	1.18	0.68	1.68	1.34	1.55	0.76	0.85	0.73	1.67	1.17	-0.436	-0.805	-1.109	0.375	0.258	0.571	0.177	-0.463	-0.406	0.591	0.122	0.109	0.209	-0.083	-0.091	-0.29	-0.484	3. NO TG
ENSMUSG00000025762	NM_001040399	214048	Larp1b	18.2359	3	0.151418	0.306436	0.483193	0.0439161		1.37	2.92	4.11	6.92	6.49	6.47	1.9	2.37	9.59	8.35	7.1	6.99	1.34	3.06	6.23	6.05	6.47	4.48	1.086	1.578	2.328	2.236	2.231	0.469	-0.032	-0.3	0.067	1.22	0.599	0.271	-0.194	0.129	-0.004	0.111	-0.529	2. NCS
ENSMUSG00000028261	NM_026742	68493	Ndufaf4	15.7905	3	0.147133	0.136198	0.436141	0.213739		1.37	2.55	4.28	4.99	4.87	5.87	1.32	1.89	6.32	6.66	6.62	6.26	1.34	2.42	5.14	6.64	6.13	5.16	0.891	1.636	1.857	1.822	2.091	-0.053	-0.032	-0.43	-0.075	0.561	0.264	0.416	0.411	0.442	0.331	0.093	-0.186	3. NO TG
ENSMUSG00000025782	NM_027748	209361	Taf3	4.69955	3	0.0465148	-0.025644	0.902744	0.922602		1.37	1.08	1.92	2.73	2.78	2.84	1.58	0.86	1.85	2.24	2.36	2.15	0.85	0.54	1.31	1.87	2.11	1.68	-0.34	0.484	0.99	1.016	1.046	0.204	-0.682	-0.325	-0.987	-0.053	-0.548	-0.284	-0.543	-0.235	-0.396	-0.4	-0.754	3. NO TG
ENSMUSG00000048495	NM_001037742	68736	Tyw5	9.96745	3	0.130616	0.367386	0.599572	0.0252644		1.37	1.64	1.77	1.95	2.47	2.53	1.77	3.8	4.7	3.67	2.54	2.02	1.32	1.78	2.54	2.18	1.87	1.28	0.258	0.367	0.506	0.846	0.88	0.367	-0.053	1.207	0.117	1.404	0.519	0.909	0.16	0.04	-0.4	-0.323	-0.977	3. NO TG
ENSMUSG00000057982	NM_001164624	235047	Zfp809	4.95918	3	-0.41084	-0.752879	0.103575	4.85e-05		1.37	1.34	1.78	2.04	1.99	2.45	2.24	2.75	4.87	2.39	2.32	2.16	2.45	2.95	4.19	3.84	3.01	1.83	-0.032	0.375	0.571	0.535	0.834	0.705	0.834	1.032	1.133	1.447	1.23	0.227	0.909	0.22	0.595	-0.181	-0.419	3. NO TG
ENSMUSG00000069769	NM_001201341	76626	Msi2	10.8587	3	0.292111	0.317861	0.071809	0.00579451		1.38	1.32	1.6	2.03	1.71	2.12	2.41	1.52	2.93	2.05	2.12	2.5	1.56	1.5	1.9	1.93	2.05	1.49	-0.064	0.212	0.553	0.307	0.616	0.8	0.176	0.202	0.183	0.869	0.247	0.014	-0.073	0.308	0.26	0.237	-0.506	1. CS TG	CS 8mer	HITS-CLIP	TS7+HITS
ENSMUSG00000020300	NM_001290676	67579	Cpeb4	3.81217	3	-0.560157	-1.00725	0.00306258	4.3e-13	DOWN	1.38	1.06	2.75	5.69	2.62	3.14	2.92	2.58	5.43	3.65	1.97	1.43	1.57	2.59	3.99	3.57	2.4	1.51	-0.377	0.99	2.036	0.92	1.18	1.076	0.185	1.275	1.281	0.979	0.535	-0.639	-0.671	-0.41	-0.126	-1.129	-1.051	1. CS TG	CS 8mer
ENSMUSG00000032621	NM_172592	218543	Srek1	16.6442	3	0.0198624	-0.128627	0.919089	0.262104		1.38	1.48	2.62	3.42	2.98	2.94	1.96	1.95	4.47	2.68	2.78	2.55	1.5	1.75	2.89	2.17	2.8	1.71	0.1	0.92	1.303	1.105	1.086	0.503	0.119	0.396	0.24	0.768	0.141	-0.351	-0.654	-0.1	-0.09	-0.205	-0.778	2. NCS
ENSMUSG00000025626	NM_001290546	70998	Phf6	10.468	3	0.0664449	0.21535	0.711723	0.0382309		1.38	1.07	0.95	3.64	2.95	3.65	1.95	1.75	2.11	2.7	2.62	2.92	1.41	1.62	1.89	2.11	2.13	1.64	-0.364	-0.534	1.393	1.091	1.397	0.496	0.031	0.705	0.594	1.143	0.985	-0.43	-0.784	-0.171	-0.468	-0.321	-1.149	1. CS TG
ENSMUSG00000078851	NM_178218	319162	Hist3h2a	1.59893	3	-0.104842	-0.129531	0.814347	0.740721		1.38	1.03	0.69	0.53	0.86	0.91	1.26	0.3	0.39	0.32	0.62	0.45	1.37	0.84	0.55	0.62	0.77	0.85	-0.419	-0.99	-1.364	-0.676	-0.595	-0.13	-0.01	-1.746	-0.291	-0.807	-0.322	-0.71	0.222	-0.466	-0.158	-1	-0.097	3. NO TG
ENSMUSG00000037652	NM_001165954	241915	Phc3	7.7197	3	0.0575953	-0.326746	0.821559	0.0014826		1.39	0.98	1.39	1.86	1.9	2.22	1.71	1.37	2.83	1.94	1.76	1.68	1.36	1.45	2.27	2.33	2.07	1.26	-0.5	0	0.418	0.448	0.672	0.297	-0.031	0.479	0.56	1.02	0.704	0.06	0.323	-0.11	0.123	-0.4	-0.812	2. NCS		HITS-CLIP
ENSMUSG00000054823	NM_001001735	234135	Whsc1l1	5.3354	3	-0.491513	-0.265643	0.0177903	0.00544285		1.39	1.3	1.91	2.96	2.34	2.55	2.47	1.95	2.89	2.45	2.55	2.81	1.29	1.31	1.68	1.72	1.91	1.44	-0.096	0.456	1.085	0.747	0.871	0.825	-0.107	0.581	0.011	0.595	-0.184	-0.272	-0.78	0.123	-0.292	0.14	-0.82	2. NCS		HITS-CLIP
ENSMUSG00000028089	NM_026539	68058	Chd1l	5.86724	3	-0.531313	-0.920879	0.00549349	6.45e-08	DOWN	1.39	1.33	0.86	0.83	2.34	3.42	2.52	1.2	1.37	1.85	2.83	3.45	6.75	5.32	4.11	4.3	5.99	5.77	-0.063	-0.686	-0.737	0.747	1.293	0.854	2.272	-0.147	1.992	0.666	2.244	1.147	2.359	0.273	1.352	0.013	0.753	3. NO TG
ENSMUSG00000040139	NM_029886	77252	9430038I01Rik	1.38872	3	0.0917922	0.215206	0.835513	0.484191		1.39	1.29	1.27	0.93	1.09	0.87	0.82	0.6	1.02	0.94	0.91	0.85	0.92	0.71	0.86	0.78	0.84	0.65	-0.107	-0.129	-0.575	-0.348	-0.67	-0.754	-0.59	-1.092	-0.852	-0.313	-0.557	0.015	-0.251	-0.258	-0.372	-0.033	-0.415	3. NO TG
ENSMUSG00000025525	NM_001313733	68117	Apool	2.67797	3	-0.156363	-0.1294	0.622529	0.635485		1.39	1.33	0.85	0.43	0.58	0.75	1.9	1.78	1.44	0.9	0.76	0.69	1.55	1.33	1.25	0.85	0.65	0.44	-0.063	-0.703	-1.67	-1.247	-0.881	0.448	0.156	0.418	0	0.754	0.551	1.048	0.967	0.384	0.162	-0.119	-0.756	3. NO TG
ENSMUSG00000037621	NM_153778	71093	Atoh8	6.62669	3	-0.13124	-1.00088	0.697622	0.000121417		1.39	2.47	1.72	5.04	14.37	12.16	3.81	2.91	1.35	9.71	10.75	7.93	14.33	11.58	7.91	16.67	14.89	15.04	0.825	0.305	1.851	3.361	3.12	1.448	3.357	0.236	2.224	-0.347	2.195	0.945	1.724	-0.418	0.051	-0.616	0.306	3. NO TG
ENSMUSG00000026196	NM_007525	12021	Bard1	7.49284	3	-0.0862167	0.24241	0.785545	0.149409		1.39	1.57	1.02	1.08	1.78	2.84	1.69	0.78	1.38	1.33	3.3	4.3	1.01	1.31	1.29	1.21	2.64	2.78	0.174	-0.443	-0.361	0.355	1.026	0.28	-0.457	-1	-0.259	0.432	0.336	0.298	0.163	0.887	0.566	0.597	-0.031	3. NO TG
ENSMUSG00000029209	NM_001038015	67980	Gnpda2	5.15581	3	-0.287835	-0.354783	0.297916	0.107602		1.39	1.02	0.97	0.97	1.47	1.69	2.13	1.83	1.74	0.88	0.83	0.86	2.68	2.3	2.1	1.29	1.54	0.87	-0.443	-0.515	-0.515	0.08	0.28	0.612	0.942	0.837	1.165	0.837	1.106	-0.139	0.408	-0.817	0.067	-0.966	-0.95	2. NCS
ENSMUSG00000071350	NM_001081024	239122	Setdb2	6.5232	3	0.122032	-0.155695	0.615738	0.278491		1.39	0.85	0.89	2.21	2.13	2.67	1.23	0.76	1.14	1.98	2.1	2.21	1.36	0.87	1.39	2.31	2.82	2.04	-0.703	-0.637	0.665	0.612	0.937	-0.175	-0.031	-0.159	0.033	0.354	0.637	-0.158	0.064	-0.02	0.403	-0.272	-0.387	3. NO TG
ENSMUSG00000061288	NM_001081308	330177	Taok3	3.57084	3	-0.134718	-0.316999	0.618118	0.0685365		1.39	1.9	2.58	2.07	2.21	2.03	2.1	1.3	2.96	2.61	2.14	1.9	1.65	1.33	2.46	1.98	1.79	1.3	0.448	0.888	0.571	0.665	0.543	0.592	0.246	-0.544	-0.511	0.198	-0.068	0.333	-0.064	-0.046	-0.303	-0.095	-0.639	3. NO TG
ENSMUSG00000079317	NM_001313722	66226	Trappc2	10.9562	3	0.0446541	-0.161043	0.926506	0.588193		1.39	0.88	1.07	1.51	2.5	2.55	1.63	1.43	4.35	3.64	3.23	2.72	1.46	1.99	2.77	3.59	3.09	1.61	-0.654	-0.374	0.119	0.842	0.871	0.228	0.07	0.694	1.168	2.013	1.364	1.264	1.244	0.368	0.305	0.093	-0.66	3. NO TG
ENSMUSG00000063972	NM_001159548	14536	Nr6a1	2.5999	3	-0.0575714	0.0683448	0.900126	0.842139		1.4	2.04	1.8	1.93	0.81	1.13	2.15	1.32	1.46	1.31	0.91	1.1	1.02	1.42	1.22	0.96	0.8	0.58	0.54	0.36	0.46	-0.782	-0.307	0.615	-0.453	-0.624	-0.52	-0.3	-0.557	-0.556	-1	0.166	-0.018	-0.038	-0.95	1. CS TG	CS 8mer	HITS-CLIP	TS7+HITS
ENSMUSG00000020570	NM_013635	19027	Sypl	7.65831	3	-0.329025	-0.340984	0.121737	0.045287		1.4	1.3	2.21	3.33	3.65	3.4	2.86	2.22	4.76	4.17	4.43	4.43	2.1	2.22	3.23	3.12	3.74	2.8	-0.106	0.655	1.244	1.376	1.274	1.025	0.582	0.767	0.767	1.103	0.545	0.324	-0.094	0.279	0.035	0.381	-0.279	1. CS TG	CS 8mer	HITS-CLIP	TS7+HITS
ENSMUSG00000071337	NM_001164078	21841	Tia1	5.86414	3	-0.167738	-0.244084	0.541603	0.0472428		1.4	0.9	0.66	0.73	1.15	1.52	1.86	1.58	1.5	1.19	1.27	1.5	1.52	1.52	1.39	1.41	1.73	1.05	-0.632	-1.073	-0.93	-0.282	0.118	0.407	0.118	0.805	0.75	1.172	1.063	0.697	0.94	0.142	0.585	-0.019	-0.529	1. CS TG
ENSMUSG00000030279	NM_001109688	74741	C2cd5	4.82378	3	-0.146747	-0.120903	0.642058	0.54818		1.4	1.36	0.98	0.5	0.91	0.95	2.08	1.35	1.42	1.28	1.01	1.03	1.46	1.31	1.27	0.75	0.8	0.61	-0.042	-0.51	-1.467	-0.616	-0.555	0.568	0.06	-0.011	-0.054	0.531	0.371	1.339	0.576	0.149	-0.184	0.115	-0.631	3. NO TG
ENSMUSG00000034973	NM_177208	320615	Dopey1	6.52957	3	-0.298025	-0.334835	0.0485149	0.000140123		1.4	1.09	1.14	1.02	1.16	1.7	2.17	1.42	2.67	2.32	1.82	2.02	1.64	1.69	2.4	2.59	2.04	1.26	-0.358	-0.294	-0.453	-0.269	0.278	0.629	0.227	0.379	0.628	1.221	1.067	1.178	1.336	0.645	0.809	0.247	-0.429	3. NO TG
ENSMUSG00000021392	NM_001271397	70930	Nol8	23.5262	3	0.203891	0.115388	0.15428	0.247502		1.4	1.23	2.21	4.64	2.56	3.63	1.53	1.83	5.18	3.79	3.01	2.67	0.91	1.42	3.53	2.84	2.66	1.38	-0.185	0.655	1.722	0.866	1.368	0.127	-0.616	0.569	0.206	1.225	0.673	-0.291	-0.706	0.233	0.055	-0.442	-1.389	3. NO TG
ENSMUSG00000026098	NM_153556	227099	Pms1	7.93944	3	0.117165	0.420282	0.6727	0.0233795		1.4	1.1	0.78	0.67	1.16	1.78	1.6	2.25	1.04	1.2	1.38	1.57	1.91	1.79	1.12	0.89	1.12	1.01	-0.345	-0.836	-1.052	-0.269	0.344	0.191	0.445	1.026	0.697	0.41	0.516	0.831	0.404	0.249	-0.05	-0.18	-0.811	3. NO TG
ENSMUSG00000037640	NM_009560	22718	Zfp60	6.34229	3	0.114961	-0.0452754	0.594517	0.787014		1.4	0.48	0.66	1.33	1.36	1.6	1.91	0.63	2.22	1.3	1.02	0.93	1.35	1	1.57	1.4	1.07	0.64	-1.525	-1.073	-0.073	-0.042	0.191	0.445	-0.052	0.385	1.044	1.735	1.238	-0.033	0.073	-0.412	-0.343	-0.776	-1.309	3. NO TG
ENSMUSG00000094441	NM_029952	77652	Zfp955a	5.95976	3	0.123923	0.311238	0.534086	0.021265		1.4	1.23	1.07	2.22	1.07	1.45	1.86	1.66	3.34	1.8	1.07	1.02	0.74	1.23	1.61	1.35	1.02	0.42	-0.185	-0.385	0.661	-0.385	0.05	0.407	-0.911	0.43	0	1.633	0.585	-0.301	-0.713	0	-0.068	-0.503	-1.764	3. NO TG
ENSMUSG00000022119	NM_134077	74213	Rbm26	13.8095	3	0.198345	0.164467	0.331447	0.0792185		1.41	1.31	2.46	3.23	2.62	2.75	1.22	1.14	3.22	2.39	2.07	1.82	0.91	1.24	2.4	2.24	1.95	1.33	-0.105	0.799	1.19	0.889	0.959	-0.207	-0.626	-0.199	-0.079	0.387	-0.035	-0.433	-0.526	-0.338	-0.424	-0.593	-1.042	2. NCS		HITS-CLIP
ENSMUSG00000028073	NM_001032413	73182	Pear1	1.23571	3	-1.39039	-2.36991	6.18e-12	8.4e-50	DOWN	1.41	1.15	1.42	1.28	2.32	2.28	4.26	3.3	3.25	4.82	5.79	5.74	5.23	5.69	6.64	7.34	7.06	6.48	-0.292	0.01	-0.139	0.714	0.689	1.588	1.884	1.513	2.297	1.189	2.217	1.905	2.51	1.316	1.601	1.328	1.503	3. NO TG
ENSMUSG00000023571	NM_026125	67389	Fam132a	2.1836	3	-0.246819	-0.0130425	0.490894	0.97856		1.41	1.03	3.17	4.08	2.33	2.62	1.52	1.42	2.34	3.09	2.38	2.65	1.46	1.07	1.98	1.59	1.39	1.32	-0.449	1.163	1.526	0.721	0.889	0.108	0.05	0.459	0.054	-0.436	-0.676	-0.4	-1.354	0.031	-0.741	0.016	-0.984	3. NO TG
ENSMUSG00000000600	NM_001170552	79264	Krit1	7.76628	3	-0.0757319	0.10945	0.737947	0.37787		1.41	1.26	1.42	1.79	1.29	1.76	1.54	1.55	2.42	1.74	1.33	1.17	1.06	1.22	1.95	1.49	1.25	0.78	-0.161	0.01	0.342	-0.127	0.318	0.126	-0.408	0.297	-0.046	0.765	0.455	-0.041	-0.263	0.044	-0.045	-0.585	-1.164	2. NCS
ENSMUSG00000048058	NM_001290784	241576	Ldlrad3	6.38362	3	0.10788	0.657857	0.707532	0.000163768		1.41	1.16	1.79	2.26	2.69	2.78	1.83	0.85	2.89	2.28	2.55	2.79	1.26	1.26	1.84	1.76	2.32	1.85	-0.279	0.342	0.677	0.927	0.974	0.374	-0.161	-0.444	0.118	0.688	0.04	0.013	-0.359	-0.077	-0.213	0.005	-0.585	3. NO TG
ENSMUSG00000043333	NM_183163	230726	Rhbdl2	1.81027	3	-0.0637552	0.0341311	0.889894	0.92605		1.41	1.36	1.48	1.33	1.62	1.37	1.3	0.65	0.85	0.81	0.98	0.81	0.77	0.48	0.74	0.62	0.75	0.6	-0.052	0.069	-0.084	0.199	-0.041	-0.116	-0.864	-1.054	-1.483	-0.793	-0.99	-0.709	-1.089	-0.719	-1.101	-0.751	-1.178	2. NCS
ENSMUSG00000042116	NM_147776	246228	Vwa1	1.11455	3	-0.479792	-0.0810815	0.109409	0.845835		1.41	0.87	0.7	0.91	1.27	1.24	1.79	1.46	1.63	2.34	2.66	2.33	1.37	1.41	0.81	0.75	0.87	0.7	-0.69	-1	-0.626	-0.15	-0.184	0.342	-0.041	0.74	0.69	1.208	0.208	1.353	-0.276	1.061	-0.541	0.905	-0.816	3. NO TG
ENSMUSG00000040123	NM_001253752	219105	Zmym5	4.9241	3	-0.236268	-0.405502	0.284638	0.000159141		1.41	1.3	1.34	1.7	0.91	1.41	1.73	1.59	1.94	1.35	0.88	0.76	1.47	1.8	1.98	1.53	1.24	0.91	-0.116	-0.073	0.268	-0.626	0	0.293	0.06	0.289	0.466	0.531	0.56	-0.33	-0.151	-0.048	0.442	-0.883	-0.626	3. NO TG
ENSMUSG00000042155	NM_177784	277396	Klhl23	9.17763	3	-0.102665	0.205375	0.606917	0.15332		1.42	1.44	2.48	1.61	2.71	4.14	1.6	1.97	5.33	3.55	4.19	5.24	2.21	2.84	4.99	3.99	5.07	3.88	0.02	0.8	0.18	0.928	1.537	0.171	0.635	0.449	0.975	1.101	1.006	1.136	1.304	0.627	0.901	0.339	-0.093	2. NCS		HITS-CLIP
ENSMUSG00000070544	NM_009408	21969	Top1	14.2059	3	0.036502	0.0236572	0.866005	0.86184		1.42	2.53	4.91	5.46	3.1	3.67	2.04	2.98	7.45	4.97	3.09	3.28	1.02	2.31	5.38	3.37	2.85	1.83	0.829	1.783	1.936	1.121	1.364	0.52	-0.473	0.235	-0.131	0.601	0.132	-0.135	-0.695	-0.005	-0.121	-0.162	-1	3. NO TG		HITS-CLIP
ENSMUSG00000026781	NM_001102436	74159	Acbd5	12.9989	3	0.0784314	0.114775	0.701328	0.367988		1.42	0.92	1.02	1.65	1.72	2.22	1.53	1.24	2.53	1.62	1.46	1.23	1.01	1.3	1.78	1.44	1.37	0.77	-0.621	-0.473	0.215	0.275	0.641	0.107	-0.487	0.427	0.494	1.302	0.797	-0.026	-0.195	-0.235	-0.326	-0.847	-1.515	2. NCS
ENSMUSG00000042225	NM_019496	56068	Ammecr1	13.4299	3	0.321776	0.347417	0.00261929	0.00666705		1.42	1.18	3.34	4.17	3.02	3.36	1.8	1.03	5.35	3.82	2.98	2.73	1.13	1.28	2.89	2.31	3.02	1.86	-0.265	1.228	1.547	1.083	1.237	0.34	-0.327	-0.194	0.116	0.678	-0.208	-0.126	-0.849	-0.019	0	-0.299	-0.85	2. NCS
ENSMUSG00000024542	NM_027556	70799	Cep192	15.6365	3	-0.128557	-0.195284	0.352917	0.00845977		1.42	1.09	1.57	2.5	1.61	2.74	2.84	1.83	2.87	3.46	3.04	3.63	2.07	1.81	2.49	3.22	2.8	1.95	-0.379	0.144	0.812	0.18	0.943	0.995	0.541	0.742	0.726	0.866	0.662	0.467	0.364	0.913	0.795	0.405	-0.489	3. NO TG
ENSMUSG00000017830	NM_030150	80861	Dhx58	1.0586	3	-0.0835783	-0.319752	0.857524	0.312994		1.42	1.3	0.75	1.06	0.84	0.76	1.03	0.88	0.88	1.19	1.08	1.06	0.57	0.4	0.55	0.44	0.64	0.65	-0.126	-0.912	-0.418	-0.75	-0.893	-0.459	-1.302	-0.558	-1.676	0.228	-0.441	0.165	-1.25	0.359	-0.387	0.475	-0.222	3. NO TG
ENSMUSG00000035455	NM_001163359	60530	Fignl1	13.6941	3	0.067001	-0.00662236	0.712231	0.973099		1.42	1.06	0.41	1.68	3.37	5.62	2	0.46	1.56	2.9	4.86	5.49	2.82	1.57	2.1	3.83	5.4	4.96	-0.418	-1.768	0.241	1.241	1.977	0.491	0.985	-1.187	0.562	1.902	2.329	0.784	1.184	0.527	0.679	-0.034	-0.18	3. NO TG
ENSMUSG00000028613	NM_001080926	16975	Lrp8	8.71393	3	0.210549	0.172805	0.315513	0.20585		1.42	1.86	3.82	3.94	3.86	3.9	1.17	0.94	3.25	2.9	3.21	3.26	1.09	1.57	3.13	2.87	3.36	2.4	0.387	1.421	1.466	1.436	1.451	-0.277	-0.379	-0.977	-0.243	-0.232	-0.287	-0.441	-0.456	-0.265	-0.2	-0.258	-0.698	2. NCS
ENSMUSG00000025810	NM_008737	18186	Nrp1	9.49843	3	-0.181593	-0.487519	0.485158	0.00420274		1.43	1.95	3.05	5.06	4.85	5.57	4.87	3.58	8.14	8.25	7.25	7.36	2.24	3.61	7.52	8.63	8.93	6.66	0.445	1.087	1.816	1.755	1.954	1.761	0.644	0.873	0.885	1.413	1.299	0.704	0.769	0.579	0.879	0.401	0.257	1. CS TG		HITS-CLIP	TS7+HITS
ENSMUSG00000040520	NM_172865	242362	Manea	7.55205	3	0.101386	-0.154828	0.756532	0.262981		1.43	0.91	0.31	0.69	0.78	1.2	1.73	0.88	0.96	0.65	0.63	0.85	1.32	1.15	0.93	0.81	0.9	0.52	-0.646	-2.17	-1.041	-0.866	-0.251	0.273	-0.115	-0.048	0.334	1.6	1.555	-0.085	0.228	-0.304	0.204	-0.493	-1.191	3. NO TG		HITS-CLIP
ENSMUSG00000025154	NM_001163495	71085	Arhgap19	14.0467	3	-0.134232	-0.118685	0.562561	0.391235		1.43	1.39	0.85	0.8	2.05	2.22	3.15	1.3	1.8	1.91	2.31	3.19	2.13	1.8	1.63	2.02	3.25	2.69	-0.041	-0.744	-0.83	0.517	0.631	1.134	0.572	-0.096	0.371	1.074	0.931	1.245	1.325	0.171	0.662	0.521	0.276	3. NO TG
ENSMUSG00000037628	NM_028222	72391	Cdkn3	4.54976	3	-0.0950934	-0.557883	0.785545	0.0034365		1.43	1.48	1.03	0.35	0.57	0.82	2.11	1.37	1.15	0.94	0.97	0.71	2.11	2.18	1.69	1.37	1.55	0.92	0.049	-0.469	-2	-1.312	-0.795	0.558	0.558	-0.111	0.556	0.158	0.709	1.4	1.939	0.757	1.427	-0.205	0.164	3. NO TG
ENSMUSG00000028621	NM_175471	230582	Cyb5rl	2.18946	3	0.386157	-0.227515	0.193852	0.384429		1.43	1.58	1.01	0.69	1.49	1.87	1.24	0.98	0.64	0.72	0.96	0.97	2.43	2.06	1.47	1.74	1.74	1.53	0.143	-0.497	-1.041	0.059	0.385	-0.204	0.761	-0.684	0.381	-0.65	0.537	0.061	1.322	-0.629	0.222	-0.94	-0.288	3. NO TG
ENSMUSG00000022656	NM_021495	58998	Nectin3	12.6869	3	0.241774	0.137102	0.235656	0.357035		1.43	1.99	3.1	3.69	3.41	3.73	2.32	2.36	5.43	4.03	3.23	3.76	2.13	3.06	4.69	3.29	3.34	2.26	0.474	1.111	1.361	1.248	1.377	0.694	0.572	0.245	0.618	0.807	0.596	0.127	-0.165	-0.078	-0.03	0.012	-0.72	3. NO TG
ENSMUSG00000041153	NM_145950	209212	Osgin2	6.05777	3	-0.00307701	-0.0867485	0.992353	0.620561		1.43	0.9	1.3	1.25	1.49	2.12	1.02	0.71	2.73	1.55	1.73	1.78	1.52	1.03	1.91	1.9	2.23	1.56	-0.662	-0.137	-0.193	0.059	0.565	-0.483	0.087	-0.338	0.193	1.065	0.552	0.308	0.6	0.214	0.579	-0.251	-0.44	3. NO TG
ENSMUSG00000046574	NM_175022	233210	Prr12	1.85118	3	-0.17099	-0.568305	0.627916	0.00607672		1.43	0.87	0.83	1.38	1.64	1.3	2.03	0.94	1.17	1.15	1.57	1.22	1.43	0.98	1.06	1.04	1.04	0.8	-0.71	-0.778	-0.051	0.196	-0.137	0.503	0	0.11	0.17	0.49	0.349	-0.261	-0.405	-0.063	-0.652	-0.091	-0.694	3. NO TG
ENSMUSG00000022292	NM_199476	382985	Rrm2b	7.77326	3	0.220261	0.230014	0.290721	0.110885		1.43	1.07	1.08	1.19	1.27	2.04	2.07	1.8	2.61	1.58	1.16	1.09	0.98	1.32	1.59	1.32	1.05	0.52	-0.415	-0.402	-0.263	-0.17	0.51	0.531	-0.541	0.745	0.3	1.265	0.554	0.406	0.148	-0.13	-0.272	-0.898	-1.952	3. NO TG
ENSMUSG00000028619	NM_025617	66526	Tceanc2	2.15375	3	-0.116253	-0.0839797	0.679751	0.728728		1.43	0.72	0.91	1.31	1.78	1.63	1.41	0.47	1.21	1.3	1.75	1.48	1.97	0.78	1.12	1.39	1.73	1.39	-0.98	-0.646	-0.126	0.314	0.188	-0.02	0.459	-0.605	0.114	0.407	0.297	-0.011	0.085	-0.024	-0.041	-0.138	-0.228	2. NCS
ENSMUSG00000024287	NM_153552	225160	Thoc1	15.9559	3	0.115138	0.0672287	0.552945	0.63507		1.43	1.53	2.73	3.67	2.29	2.83	1.66	1.97	6.11	4.73	2.93	2.44	1.75	2.17	4.89	3.97	2.68	1.32	0.097	0.928	1.354	0.676	0.98	0.214	0.29	0.363	0.501	1.159	0.839	0.365	0.113	0.354	0.226	-0.213	-1.094	2. NCS
ENSMUSG00000058192	NM_172919	244721	Zfp846	5.71118	3	-0.0703374	-0.0812925	0.845595	0.722744		1.43	0.72	0.57	1.33	1.92	2.25	1.76	0.46	1.66	1.32	1.47	1.43	1.74	1.18	1.52	1.47	1.67	0.99	-0.98	-1.312	-0.104	0.423	0.65	0.298	0.281	-0.635	0.705	1.526	1.399	-0.011	0.143	-0.383	-0.2	-0.65	-1.176	2. NCS
ENSMUSG00000090946	NM_001162903	72123	Ccdc71l	3.43906	3	-0.0936676	0.0152676	0.786802	0.960261		1.44	0.95	1.98	1.98	1.94	1.68	1.47	0.85	2.35	1.54	1.56	1.47	1.06	1.47	1.91	1.29	1.57	1.21	-0.595	0.457	0.457	0.427	0.221	0.03	-0.438	-0.159	0.624	0.246	-0.052	-0.361	-0.614	-0.313	-0.304	-0.191	-0.47	1. CS TG	CS 8mer	HITS-CLIP	TS7+HITS
ENSMUSG00000007379	NM_177857	329727	Dennd2c	2.61251	3	-0.483914	-0.564037	0.0205426	0.000147808		1.44	1.79	1.8	2	1.66	1.86	1.67	1.64	2.7	1.8	1.95	1.98	1.9	2.09	2.61	1.67	2.2	1.63	0.312	0.32	0.471	0.204	0.367	0.212	0.398	-0.126	0.222	0.582	0.534	-0.151	-0.259	0.231	0.404	0.09	-0.189	1. CS TG	CS 8mer
ENSMUSG00000035151	NM_001170691	244548	Elmod2	5.21651	3	-0.155047	0.0908913	0.537681	0.635485		1.44	1	0.96	1.78	1.72	2.2	1.84	1.89	2.33	2.03	1.49	1.81	1.48	1.75	1.4	1.56	1.57	0.96	-0.522	-0.58	0.304	0.255	0.608	0.351	0.039	0.912	0.801	1.27	0.54	0.189	-0.189	-0.206	-0.131	-0.28	-1.188	1. CS TG	CS 8mer
ENSMUSG00000020181	NM_001081035	260315	Nav3	15.8863	3	0.313211	0.756188	0.353352	1.02e-05		1.44	1.53	5.23	6.87	5.08	5.03	0.98	0.8	6.5	4.09	3.61	3.18	0.68	0.7	2.95	2.42	1.81	1.28	0.087	1.854	2.246	1.812	1.797	-0.551	-1.071	-0.927	-1.117	0.313	-0.824	-0.747	-1.501	-0.492	-1.484	-0.66	-1.966	1. CS TG
ENSMUSG00000032667	NM_183308	330260	Pon2	6.39542	3	-0.409217	-0.63516	0.134086	0.00349784		1.44	1.67	2.17	2.86	3.61	3.68	3.12	2.59	5.84	5.28	5.84	4.9	3.34	3.51	5.19	5.96	7.01	5.92	0.212	0.588	0.985	1.32	1.348	1.11	1.208	0.63	1.067	1.424	1.254	0.882	1.057	0.692	0.955	0.412	0.684	1. CS TG		HITS-CLIP	TS7+HITS
ENSMUSG00000037234	NM_207659	320191	Hook3	11.4452	3	-0.346761	-0.0827719	0.0650242	0.470976		1.44	1.45	2.03	2.62	1.86	2.23	2.44	3.58	5.9	3.55	2.79	2.6	1.45	2.08	3.47	2.26	2.13	1.13	0.01	0.493	0.859	0.367	0.627	0.757	0.01	1.298	0.518	1.535	0.771	0.437	-0.212	0.582	0.195	0.221	-0.974	3. NO TG		HITS-CLIP
ENSMUSG00000062526	NM_172630	225651	Mppe1	1.71575	3	-0.594429	-0.873582	0.0226462	0.000262827	DOWN	1.44	1.27	0.66	0.36	1.48	1.67	2.45	0.9	0.86	1.01	1.37	1.26	3.08	2.52	1.58	1.28	1.89	1.33	-0.18	-1.114	-1.97	0.039	0.212	0.763	1.092	-0.492	0.983	0.377	1.247	1.463	1.802	-0.111	0.351	-0.404	-0.326	3. NO TG
ENSMUSG00000021583	NM_030711	80898	Erap1	8.88189	3	-0.0751273	-0.0681903	0.725313	0.669532		1.44	1.73	2.28	3.12	2.09	2.44	2.63	2.27	4.2	3.21	2.69	2.42	3.41	3.36	4.66	3.84	3.04	1.69	0.263	0.659	1.11	0.534	0.757	0.864	1.238	0.39	0.954	0.878	1.028	0.041	0.299	0.363	0.538	-0.012	-0.527	2. NCS
ENSMUSG00000027955	NM_133187	68659	Fam198b	7.68219	3	-0.0668639	-0.419415	0.862628	0.206871		1.44	1.27	2.21	2.64	2.2	2.63	1.99	1.62	7.48	9.58	8.47	8.57	9.09	9.11	9.98	13.35	14.49	13.78	-0.18	0.615	0.87	0.608	0.864	0.464	2.65	0.349	2.833	1.754	2.17	1.856	2.334	1.94	2.714	1.7	2.385	3. NO TG
ENSMUSG00000036890	NM_172662	227835	Gtdc1	2.45527	3	0.268669	0.642532	0.43359	0.0164048		1.44	0.92	1.13	0.9	0.54	0.64	1.27	0.91	1.01	0.84	0.65	0.51	0.91	1.08	0.77	0.68	0.56	0.41	-0.641	-0.347	-0.672	-1.399	-1.158	-0.18	-0.656	-0.016	0.229	-0.16	-0.547	-0.098	-0.399	0.263	0.052	-0.322	-0.63	3. NO TG
ENSMUSG00000055660	NM_176917	76781	Mettl4	10.4701	3	-0.0155165	0.487794	0.961606	0.000352124		1.44	1.39	1.25	1.81	3.85	5.01	2.4	1.35	3.56	2.99	4.09	4.4	0.98	0.92	1.32	1.99	2.47	1.88	-0.051	-0.203	0.328	1.413	1.792	0.733	-0.551	-0.042	-0.59	1.503	0.078	0.721	0.136	0.087	-0.638	-0.187	-1.409	3. NO TG
ENSMUSG00000046768	NM_023275	80837	Rhoj	3.35367	3	-0.152017	-0.253006	0.578912	0.198713		1.44	2.06	1.93	1.24	1.11	1.45	0.8	1.69	3.15	2.44	2.01	1.62	2.21	2.57	3.85	4.2	3.91	3.08	0.514	0.42	-0.214	-0.373	0.01	-0.84	0.615	-0.284	0.318	0.704	0.993	0.971	1.752	0.851	1.807	0.159	1.082	2. NCS
ENSMUSG00000024891	NM_007854	13340	Slc29a2	4.51894	3	0.0382043	-0.258953	0.941232	0.419777		1.44	2.01	3.57	4.27	5.65	5.23	1.22	1.47	4.54	5.64	6.69	6.55	1.22	2.19	3	3.32	4.59	4.12	0.478	1.304	1.562	1.965	1.854	-0.237	-0.237	-0.449	0.123	0.346	-0.25	0.401	-0.362	0.243	-0.299	0.324	-0.343	3. NO TG
ENSMUSG00000020680	NM_027427	70439	Taf15	14.6672	3	-0.0480511	-0.306312	0.855083	0.0102258		1.44	2.19	2.21	2.64	3.84	4.82	3.02	2.34	3.83	3.35	4.78	4.66	2.05	2.52	3.22	2.95	4.08	3.11	0.601	0.615	0.87	1.409	1.736	1.063	0.507	0.095	0.202	0.791	0.541	0.342	0.16	0.315	0.087	-0.049	-0.63	3. NO TG
ENSMUSG00000040760	NM_145221	72993	Appl1	14.7473	3	0.0933977	0.0359212	0.598706	0.757353		1.45	1.47	2.66	2.24	1.56	2.16	1.81	2.85	6.43	3.15	2.01	2.38	1.64	2.85	5.16	3.47	3	1.53	0.02	0.871	0.624	0.105	0.572	0.318	0.176	0.95	0.95	1.27	0.953	0.49	0.629	0.364	0.939	0.139	-0.495	2. NCS
ENSMUSG00000053580	NM_181071	77097	Tanc2	5.42804	3	-0.0595482	-0.101717	0.879483	0.698655		1.45	1.26	3.18	5.23	3.45	3.38	1.79	0.8	4.93	4.28	3.32	3.02	1.32	1.11	3.83	3.75	3.03	2.21	-0.201	1.128	1.844	1.245	1.215	0.302	-0.135	-0.649	-0.181	0.631	0.268	-0.289	-0.479	-0.055	-0.187	-0.162	-0.611	3. NO TG
ENSMUSG00000031583	NM_001122822	22427	Wrn	7.22601	3	-0.0198199	-0.0467392	0.954927	0.834332		1.45	1.28	0.95	0.85	0.98	1.72	1.77	1.28	1.62	0.99	0.84	0.97	1.37	1.57	1.41	1.08	1.09	0.78	-0.179	-0.605	-0.764	-0.56	0.245	0.286	-0.081	0	0.293	0.764	0.565	0.218	0.342	-0.22	0.152	-0.82	-1.131	3. NO TG		HITS-CLIP
ENSMUSG00000032352	NM_001146048	214345	Lrrc1	5.78525	3	-0.673811	-0.489949	0.000209126	0.00442123	DOWN	1.45	1.16	2.19	2.66	3.46	3.38	2.95	1.83	5.93	6.76	6.24	6.47	2.66	2.05	3.89	4.93	5.31	4.59	-0.319	0.592	0.871	1.249	1.215	1.02	0.871	0.653	0.816	1.433	0.826	1.342	0.888	0.849	0.616	0.935	0.44	3. NO TG
ENSMUSG00000062098	NM_001025431	228662	Btbd3	4.9569	3	-0.36178	-0.392463	0.0369438	0.0210608		1.45	1.5	1.76	2.77	2.37	2.5	2.43	1.52	4.27	2.93	2.42	2.35	2.48	2.35	4.1	3.75	4.31	2.79	0.049	0.278	0.929	0.705	0.782	0.741	0.77	0.019	0.644	1.274	1.215	0.081	0.436	0.03	0.86	-0.089	0.158	3. NO TG
ENSMUSG00000031627	NM_008391	16363	Irf2	1.86689	3	-0.320136	-0.593927	0.341905	0.04025		1.45	1.17	1.85	2.19	2.94	2.88	2.17	1.11	2.41	2.17	2.96	2.31	1.44	1.13	1.92	2.1	2.39	1.67	-0.307	0.349	0.592	1.015	0.985	0.578	-0.01	-0.075	-0.05	0.38	0.053	-0.013	-0.06	0.01	-0.298	-0.317	-0.783	3. NO TG
ENSMUSG00000022724	NM_025910	67014	Mina	5.62244	3	-0.217465	-0.0848511	0.462702	0.731652		1.45	1.64	2.09	2.61	3.33	3.46	1.56	1.11	3.61	3.34	3.92	3.95	1.58	1.79	2.64	2.94	3.08	2.52	0.176	0.524	0.844	1.194	1.249	0.105	0.123	-0.559	0.126	0.786	0.336	0.355	0.171	0.235	-0.112	0.191	-0.456	3. NO TG
ENSMUSG00000031434	NM_001193309	75746	Morc4	2.18571	3	0.252643	-0.982572	0.478366	1.04e-07		1.45	1.09	0.75	0.36	0.28	0.36	1.32	0.67	1.35	0.66	0.48	0.58	4.07	3.59	4.25	2.65	2.54	1.8	-0.408	-0.942	-1.98	-2.332	-1.98	-0.135	1.483	-0.694	1.71	0.84	2.487	0.857	2.846	0.757	3.136	0.673	2.29	3. NO TG
ENSMUSG00000028256	NM_001162538	52184	Odf2l	9.21329	3	0.068217	0.185267	0.841747	0.290908		1.45	1.06	0.75	0.88	1.27	1.64	1.57	1.05	1.25	0.91	0.95	1.17	1.16	1.38	0.94	0.7	0.73	0.6	-0.448	-0.942	-0.714	-0.19	0.176	0.114	-0.319	-0.014	0.377	0.729	0.322	0.048	-0.326	-0.415	-0.791	-0.484	-1.436	3. NO TG
ENSMUSG00000028944	NM_001170555	108099	Prkag2	5.56081	3	0.0230191	0.507907	0.939504	0.00848619		1.45	3.36	4.41	2.74	2.5	2.1	1.44	4.98	6.27	3.61	2.97	2.65	1.45	3.74	4.93	3.13	2.14	1.7	1.207	1.598	0.913	0.782	0.531	-0.01	0	0.566	0.154	0.507	0.16	0.397	0.191	0.248	-0.223	0.334	-0.303	3. NO TG
ENSMUSG00000037617	NM_012031	26942	Spag1	7.96406	3	0.244046	0.741257	0.455574	0.00210572		1.45	0.93	1.7	2.45	1.8	1.89	1.41	0.71	1.78	1.53	1.17	1.39	0.56	0.62	1.1	1.17	0.98	0.81	-0.635	0.228	0.753	0.31	0.38	-0.04	-1.357	-0.385	-0.577	0.066	-0.623	-0.676	-1.06	-0.617	-0.87	-0.441	-1.212	3. NO TG
ENSMUSG00000033792	NM_001109757	11977	Atp7a	7.13543	3	-0.381065	-0.291174	0.0176467	0.00894836		1.46	0.98	2.44	4.53	2.79	3.13	2.33	2.84	4.95	3.37	2.5	2.12	1.4	1.81	2.97	2.61	2.45	1.31	-0.57	0.737	1.627	0.93	1.095	0.671	-0.06	1.525	0.878	1.018	0.283	-0.426	-0.793	-0.158	-0.187	-0.56	-1.25	2. NCS
ENSMUSG00000024533	NM_176832	68166	Spire1	7.93452	3	-0.027399	-0.13619	0.934938	0.499242		1.46	1.54	3.27	4.13	2.78	2.94	2.85	1.58	6.24	5.6	4.98	5.4	1.7	2.29	5.97	5.67	5.54	4.74	0.076	1.158	1.494	0.924	1.005	0.96	0.218	0.037	0.569	0.93	0.866	0.438	0.456	0.839	0.992	0.875	0.687	2. NCS
ENSMUSG00000038708	NM_018748	54214	Golga4	9.26148	3	-0.642636	-0.646875	8.61e-13	2.39e-16	DOWN	1.46	1.55	2.68	3.27	2.35	2.65	3.64	3.25	8.05	4.3	2.95	2.85	2.27	2.76	4.52	3.34	2.96	1.65	0.086	0.872	1.158	0.683	0.856	1.312	0.633	1.063	0.828	1.583	0.752	0.394	0.03	0.327	0.332	0.105	-0.68	1. CS TG		HITS-CLIP	TS7+HITS
ENSMUSG00000069808	NM_027773	116972	Fam57a	3.61391	3	0.0966126	0.15588	0.7756	0.44525		1.46	2.28	3.19	2.36	3.04	2.97	1.23	1.43	3.06	3.23	3.7	3.5	1.81	2.38	3.11	2.92	3.03	2.97	0.64	1.122	0.689	1.053	1.019	-0.245	0.308	-0.669	0.062	-0.06	-0.037	0.451	0.306	0.283	-0.005	0.236	0	2. NCS		HITS-CLIP
ENSMUSG00000035021	NM_013815	217578	Baz1a	22.2809	3	0.229773	0.152456	0.032511	0.168915		1.46	3.23	7.79	11.74	6.99	7.79	1.17	3.1	9.82	9.44	6.67	6.58	1	2.48	6.15	7.1	6.54	4.67	1.14	2.408	2.999	2.252	2.408	-0.317	-0.541	-0.059	-0.38	0.334	-0.341	-0.314	-0.725	-0.068	-0.096	-0.243	-0.737	1. CS TG
ENSMUSG00000041840	NM_146089	225745	Haus1	6.49359	3	0.022439	-0.0867224	0.946658	0.649098		1.46	1.74	1.23	0.53	1.01	1.33	2.96	1.73	1.87	1.48	2.08	2.18	2.33	2.07	1.68	1.49	1.66	1.83	0.252	-0.245	-1.445	-0.527	-0.134	1.015	0.671	-0.008	0.249	0.6	0.447	1.464	1.474	1.035	0.711	0.709	0.457	3. NO TG
ENSMUSG00000044968	NM_178728	242864	Napepld	2.55284	3	-0.37669	-0.274749	0.128219	0.28564		1.46	0.75	0.61	1.95	2.33	1.96	1.91	0.75	0.98	1.07	1.32	1.28	1.38	0.67	0.34	0.82	1.08	0.82	-0.952	-1.245	0.415	0.671	0.422	0.385	-0.081	0	-0.16	0.675	-0.825	-0.86	-1.24	-0.815	-1.102	-0.611	-1.247	2. NCS
ENSMUSG00000030231	NM_144920	109135	Plekha5	3.63964	3	-0.00290002	0.0150294	0.993967	0.957911		1.46	1.35	1.55	1.09	1.18	1.49	2.27	0.98	2.03	0.95	0.73	0.93	1.55	1.23	2.1	1	1.05	0.78	-0.112	0.086	-0.418	-0.305	0.029	0.633	0.086	-0.458	-0.133	0.387	0.436	-0.196	-0.123	-0.685	-0.167	-0.674	-0.925	3. NO TG
ENSMUSG00000039153	NM_001145920	12393	Runx2	4.98267	3	-0.328705	-0.131045	0.18789	0.60659		1.47	1.38	2.83	2.73	2.59	2.51	1.99	2.01	4.21	2.27	2.15	2.02	1.25	1.81	1.99	1.79	1.7	1.15	-0.091	0.94	0.889	0.813	0.768	0.434	-0.232	0.539	0.389	0.571	-0.506	-0.265	-0.606	-0.267	-0.605	-0.312	-1.119	1. CS TG	CS 8mer	HITS-CLIP	TS7+HITS
ENSMUSG00000020661	NM_001271753	13435	Dnmt3a	2.07448	3	-0.64662	-0.385062	0.00137959	0.0365644	DOWN	1.47	1.66	3.19	2.18	2.15	2.37	2.42	1.77	5.14	3.22	2.75	3.01	1.76	1.88	4.04	2.25	2.93	2.26	0.174	1.112	0.565	0.545	0.685	0.715	0.258	0.092	0.179	0.687	0.34	0.561	0.045	0.354	0.445	0.344	-0.068	1. CS TG	CS 8mer	HITS-CLIP	TS7+HITS
ENSMUSG00000023965	NM_015794	50758	Fbxl17	1.84961	3	-0.357357	-0.0040985	0.0875777	0.988078		1.47	1.17	1.38	0.93	1.07	1.03	1.63	1.22	1.33	1.35	1.37	1.19	1.15	1	0.95	1.15	1	0.78	-0.327	-0.091	-0.655	-0.455	-0.509	0.148	-0.351	0.06	-0.224	-0.053	-0.534	0.533	0.303	0.354	-0.097	0.206	-0.397	1. CS TG	CS 8mer
ENSMUSG00000026107	NM_001310548	109019	Nabp1	7.87292	3	0.411251	0.173961	0.00434243	0.48706		1.47	1.78	4.2	5.64	3.15	3.04	0.77	1.49	4.38	2.65	2.25	1.78	0.58	1.35	2.59	2.51	2.1	1.57	0.274	1.508	1.933	1.094	1.043	-0.924	-1.327	-0.255	-0.396	0.06	-0.695	-1.087	-1.165	-0.484	-0.583	-0.769	-0.949	2. NCS		HITS-CLIP
ENSMUSG00000020640	NM_001198968	20403	Itsn2	9.46149	3	-0.128752	-0.173726	0.495192	0.205163		1.47	1.31	2.03	2.7	2.04	2.71	2.03	1.96	3.79	3.19	2.42	2.4	1.38	1.58	2.92	2.59	2.35	1.35	-0.165	0.463	0.873	0.47	0.878	0.463	-0.091	0.578	0.268	0.897	0.522	0.24	-0.06	0.245	0.203	-0.175	-1	3. NO TG
ENSMUSG00000025949	NM_001310624	18711	Pikfyve	7.20622	3	0.0220932	0.274297	0.917882	0.00146576		1.47	1.02	1.74	2.38	1.69	1.85	1.5	1.17	3.1	1.83	1.31	1.27	1.02	1.12	1.87	1.58	1.2	0.71	-0.523	0.242	0.691	0.2	0.33	0.029	-0.523	0.196	0.134	0.83	0.103	-0.377	-0.588	-0.365	-0.491	-0.539	-1.369	3. NO TG
ENSMUSG00000040359	NM_026194	67490	Ufl1	5.15567	3	-0.160735	-0.263924	0.406659	0.0785552		1.47	1.23	0.71	0.44	0.86	1.25	2.11	1.45	1.5	1.09	1.22	1.22	1.88	1.62	1.58	1.29	1.61	0.88	-0.255	-1.04	-1.718	-0.767	-0.232	0.518	0.353	0.236	0.395	1.068	1.143	1.29	1.531	0.5	0.897	-0.035	-0.502	3. NO TG
ENSMUSG00000043991	NM_008989	19290	Pura	8.72527	3	-0.10342	-0.0223173	0.772482	0.937986		1.47	1.82	3.94	3.52	3.86	4.6	2.6	3.07	6	4.79	4.55	4.25	1.9	2.3	4.31	4	4.35	2.62	0.306	1.416	1.254	1.387	1.639	0.818	0.368	0.751	0.336	0.606	0.129	0.443	0.184	0.237	0.172	-0.114	-0.81	1. CS TG		HITS-CLIP	TS7+HITS
ENSMUSG00000029014	NM_009584	22791	Dnajc2	19.9222	3	0.216781	0.23455	0.0820641	0.00621299		1.47	1.84	3.11	4.75	3.84	4.89	1.59	1.31	4.81	5.51	4.78	5.1	1.62	1.92	3.72	4.37	4.4	3.15	0.322	1.076	1.685	1.379	1.727	0.112	0.139	-0.487	0.061	0.627	0.258	0.214	-0.12	0.315	0.196	0.061	-0.633	3. NO TG
ENSMUSG00000020648	NM_028002	71916	Dus4l	6.55313	3	0.0198849	-0.153544	0.962928	0.561643		1.47	0.71	0.57	0.36	1.23	2.05	1.91	0.51	1.21	0.91	1.55	1.76	1.1	1.17	1.36	1.38	2.23	1.53	-1.04	-1.351	-2	-0.255	0.477	0.376	-0.415	-0.469	0.713	1.073	1.24	1.314	1.909	0.331	0.853	-0.219	-0.42	3. NO TG
ENSMUSG00000040820	NM_139145	110948	Hlcs	1.86122	3	0.0800367	0.07284	0.866005	0.855032		1.47	1.36	0.7	0.4	0.89	1.08	1.35	0.74	0.42	0.53	0.61	0.71	1.47	1.26	0.74	0.68	0.86	0.66	-0.111	-1.06	-1.852	-0.718	-0.441	-0.122	0	-0.869	-0.109	-0.723	0.079	0.397	0.751	-0.538	-0.049	-0.598	-0.702	3. NO TG
ENSMUSG00000048450	NM_010835	17701	Msx1	1.84873	3	-0.50363	-0.96737	0.0789206	7.55e-05		1.47	2.05	1.95	1.52	2.66	2.83	2.56	2.07	2.26	3.23	3.55	3.37	4.58	4.92	4.28	4.3	5.2	3.8	0.477	0.405	0.048	0.851	0.94	0.796	1.633	0.014	1.259	0.212	1.13	1.082	1.494	0.415	0.964	0.251	0.424	3. NO TG
ENSMUSG00000019774	NM_175374	108853	Mtrf1l	9.57896	3	0.273254	0.488616	0.311687	0.00345618		1.47	1.51	2.72	3.16	2.95	3.13	1.67	1.3	3.2	2.07	1.95	1.93	1.12	0.83	1.98	1.42	1.72	1.26	0.038	0.883	1.099	1	1.085	0.183	-0.389	-0.215	-0.856	0.234	-0.456	-0.608	-1.148	-0.595	-0.775	-0.695	-1.306	3. NO TG
ENSMUSG00000043015	NM_001142647	227094	Nemp2	3.18308	3	-0.145391	0.275426	0.650449	0.223049		1.47	1.51	0.77	0.5	1.87	2.64	1.93	0.88	0.65	0.51	1.49	1.63	1.94	1.27	0.92	0.41	1.08	1.15	0.038	-0.924	-1.537	0.345	0.84	0.39	0.398	-0.772	-0.248	-0.241	0.254	0.028	-0.28	-0.326	-0.786	-0.692	-1.192	3. NO TG
ENSMUSG00000027324	NM_173450	271842	Rpusd2	4.41392	3	0.305197	-0.0544557	0.176114	0.834502		1.47	1.92	1.47	1.97	2.46	2.1	1.05	1.36	1.95	1.82	2.3	2.02	1.26	1.24	1.66	1.95	2.15	1.58	0.383	0	0.42	0.739	0.512	-0.482	-0.221	-0.494	-0.627	0.405	0.174	-0.114	-0.015	-0.097	-0.193	-0.056	-0.408	3. NO TG
ENSMUSG00000018189	NM_001159866	56207	Uchl5	15.7421	3	0.0635683	-0.0539538	0.827708	0.794745		1.47	1.19	2.11	3.86	3.91	4.6	1.91	0.81	3.09	4.28	5.14	5.22	1.38	1.04	2.17	3.19	4.34	3.59	-0.303	0.518	1.387	1.405	1.639	0.376	-0.091	-0.549	-0.193	0.548	0.04	0.149	-0.274	0.394	0.15	0.182	-0.357	2. NCS
ENSMUSG00000014932	NM_001205132	22612	Yes1	17.3577	3	0.146129	0.138613	0.36818	0.179716		1.47	1.49	2.46	2.71	2.08	3.03	1.69	2.41	4.91	2.6	1.98	2.26	1.29	2.08	4.16	2.35	2	1.14	0.019	0.739	0.878	0.498	1.038	0.2	-0.187	0.69	0.479	0.994	0.756	-0.06	-0.205	-0.071	-0.056	-0.421	-1.402	3. NO TG
ENSMUSG00000015597	NM_021346	57908	Zfp318	5.84852	3	-0.0947151	0.31079	0.727974	0.159535		1.47	0.83	1.02	1.28	2.08	2.65	1.96	0.8	1.85	1.27	1.47	1.71	1.04	0.84	1.29	1.16	1.37	0.93	-0.817	-0.523	-0.198	0.498	0.846	0.413	-0.495	-0.052	0.017	0.853	0.336	-0.011	-0.141	-0.498	-0.599	-0.629	-1.501	3. NO TG
ENSMUSG00000021514	NM_178364	170936	Zfp369	5.45566	3	0.131491	0.130081	0.630546	0.45859		1.47	1.02	0.51	1.19	1.57	1.93	1.72	0.71	1	0.91	0.71	0.87	1.39	1.07	0.87	0.89	1.14	0.77	-0.523	-1.509	-0.303	0.094	0.39	0.225	-0.08	-0.517	0.068	0.958	0.759	-0.383	-0.415	-1.134	-0.458	-1.14	-1.315	3. NO TG
ENSMUSG00000047694	NM_207633	77929	Yipf6	7.19452	3	0.000870533	0.00768722	0.996886	0.971026		1.48	1.31	1.46	1.35	1.36	1.53	1.76	1.51	3.19	1.91	1.41	1.19	1.72	1.75	2.46	2.03	1.64	1.09	-0.175	-0.019	-0.132	-0.121	0.048	0.248	0.215	0.204	0.415	1.122	0.749	0.497	0.585	0.052	0.268	-0.36	-0.485	3. NO TG
ENSMUSG00000042444	NM_172772	235461	Fam63b	2.09663	3	-0.849712	0.107192	6.56e-06	0.670795		1.48	1.27	1.18	1.16	0.53	0.6	2.81	2.29	3.11	1.48	1.03	0.84	1.53	1.39	1.44	0.8	0.57	0.41	-0.219	-0.324	-0.349	-1.464	-1.288	0.92	0.048	0.845	0.129	1.391	0.285	0.349	-0.531	0.946	0.103	0.479	-0.538	3. NO TG		HITS-CLIP
ENSMUSG00000060206	NM_172867	242466	Zfp462	9.20558	3	-0.0851589	-0.0302096	0.648616	0.821334		1.48	1.06	1.9	3.39	2.92	3.44	2.95	1.14	5.36	3.92	3.22	3.23	1.19	1.08	2.97	3.3	2.9	2.08	-0.478	0.358	1.19	0.976	1.211	0.99	-0.312	0.104	0.027	1.491	0.642	0.209	-0.039	0.141	-0.01	-0.091	-0.723	2. NCS		HITS-CLIP
ENSMUSG00000057098	NM_001290709	13591	Ebf1	2.09014	3	-0.0280747	-0.458817	0.948509	0.0177584		1.48	1.13	0.85	0.75	1.04	1.19	3.11	2.2	1.25	0.63	0.76	0.75	1.54	1.36	1.15	0.81	0.91	0.61	-0.386	-0.793	-0.971	-0.505	-0.312	1.066	0.057	0.955	0.265	0.551	0.432	-0.248	0.11	-0.447	-0.191	-0.659	-0.953	3. NO TG
ENSMUSG00000035247	NM_144788	207304	Hectd1	13.7765	3	-0.366239	-0.302124	0.00267338	0.0070651		1.48	1.59	3.13	4.9	3.56	4.19	3.7	3.4	8.07	6.41	4.85	4.91	2.86	3.29	5.38	5.18	4.45	2.64	0.103	1.075	1.72	1.261	1.495	1.316	0.946	1.092	1.044	1.364	0.78	0.387	0.08	0.445	0.321	0.228	-0.664	3. NO TG
ENSMUSG00000035237	NM_008490	16816	Lcat	3.47351	3	0.135932	0.550297	0.740811	0.0567682		1.48	3.08	3.72	3.08	2.14	2.19	1.37	1.37	2.73	2.49	2.6	2.42	0.61	1.1	1.59	0.82	1.46	1.36	1.052	1.324	1.052	0.529	0.562	-0.111	-1.265	-1.163	-1.477	-0.445	-1.221	-0.306	-1.896	0.28	-0.549	0.143	-0.683	3. NO TG
ENSMUSG00000068479	NM_026220	67532	Mfap1a	5.83354	3	-0.00781692	-0.153242	0.985238	0.416794		1.48	1.23	1.44	2.3	2.05	2.32	1.92	0.88	2.34	2.17	1.59	1.56	1.42	1.03	1.74	2.04	2.01	1.08	-0.265	-0.039	0.633	0.467	0.645	0.373	-0.059	-0.478	-0.254	0.697	0.271	-0.084	-0.172	-0.365	-0.028	-0.57	-1.096	3. NO TG
ENSMUSG00000021112	NM_019579	56217	Mpp5	10.8755	3	-0.071142	-0.10871	0.805126	0.534556		1.48	1.68	1.52	4.75	1.69	1.98	1.99	3.83	3.97	2.68	1.36	1.43	1.59	2.27	2.61	2.08	1.57	0.76	0.182	0.038	1.676	0.19	0.417	0.425	0.103	1.184	0.432	1.379	0.776	-0.823	-1.187	-0.311	-0.106	-0.467	-1.37	2. NCS
ENSMUSG00000048921	NM_175163	71131	Zfp689	3.21465	3	0.464744	-0.00717324	0.0469125	0.980844		1.48	0.75	0.5	1.27	2.34	2.72	1.79	0.6	1.07	1.28	2.08	2.13	1.85	1.23	1.18	1.73	2.32	2.29	-0.971	-1.547	-0.219	0.657	0.874	0.273	0.32	-0.317	0.706	1.082	1.222	0.011	0.443	-0.169	-0.012	-0.351	-0.247	3. NO TG
ENSMUSG00000021770	NM_026283	67630	Samd8	6.85855	3	-0.157511	-0.40365	0.602069	0.0128552		1.49	1.35	2.03	3.12	2.24	2.43	1.8	1.63	3.71	2.66	2.15	2.21	1.55	2.29	3.18	3.07	3.21	2.05	-0.141	0.444	1.061	0.585	0.702	0.271	0.057	0.27	0.758	0.867	0.645	-0.229	-0.023	-0.059	0.517	-0.136	-0.244	1. CS TG	CS 8mer	HITS-CLIP	TS7+HITS
ENSMUSG00000050192	NM_177586	208691	Eif5a2	16.8987	3	-0.0515893	0.0849443	0.856751	0.414493		1.49	1.63	3.8	7.62	4.22	4.77	2.48	4.05	11.32	9.6	5.46	4.46	1.69	3.42	7.23	5.56	3.64	1.86	0.129	1.345	2.347	1.496	1.672	0.731	0.181	1.308	1.065	1.572	0.926	0.333	-0.454	0.371	-0.213	-0.097	-1.354	1. CS TG	CS 8mer
ENSMUSG00000069601	NM_009670	11735	Ank3	4.03027	3	0.0253849	0.340173	0.957397	0.080883		1.49	1.2	1.65	2.05	1.79	2.17	1.93	0.92	2.05	2.2	1.95	2.09	0.62	0.49	0.96	1.38	1.31	0.93	-0.31	0.146	0.458	0.263	0.539	0.371	-1.252	-0.38	-1.275	0.311	-0.775	0.101	-0.568	0.123	-0.447	-0.054	-1.214	2. NCS
ENSMUSG00000033854	NM_029911	72258	Kcnk10	5.36239	3	0.193578	-0.301911	0.445183	0.0716148		1.49	1.54	2.02	1.46	1.46	1.53	2.09	2	3.35	3.35	3.58	3.74	0.85	2.88	5.91	7.38	6.68	5.87	0.047	0.437	-0.029	-0.029	0.038	0.485	-0.803	0.375	0.899	0.727	1.544	1.193	2.33	1.288	2.186	1.284	1.933	3. NO TG
ENSMUSG00000020546	NM_011505	20913	Stxbp4	6.0304	3	0.124772	-0.0410619	0.520805	0.801387		1.49	1.24	0.74	1.29	1.51	1.78	1.85	1.22	1.44	1.61	1.5	1.66	1.75	1.3	1.05	1.84	1.74	1.25	-0.263	-1	-0.206	0.019	0.255	0.31	0.231	-0.023	0.068	0.951	0.499	0.317	0.509	-0.01	0.203	-0.1	-0.507	3. NO TG
ENSMUSG00000020516	NM_001114334	72508	Rps6kb1	8.98244	3	-0.015639	-0.15697	0.94059	0.0559284		1.49	1.22	1.49	2.11	1.96	2.01	1.9	1.93	2.98	2.5	2.08	2.05	1.75	2.16	2.77	2.42	2.66	2.01	-0.286	0	0.499	0.393	0.429	0.349	0.231	0.657	0.819	0.995	0.89	0.244	0.197	0.085	0.439	0.028	0	1. CS TG		HITS-CLIP	TS7+HITS
ENSMUSG00000001700	NM_026240	107022	Gramd3	1.00559	3	-0.684787	-0.926739	0.00405208	5.89e-06	DOWN	1.49	1.2	1.89	1.95	1.47	1.09	2.31	1.46	2.48	1.66	1.51	1.28	2.3	2.16	2.14	1.79	1.57	1.23	-0.31	0.341	0.386	-0.019	-0.447	0.629	0.623	0.281	0.843	0.39	0.178	-0.231	-0.123	0.038	0.094	0.23	0.173	2. NCS		HITS-CLIP
ENSMUSG00000014907	NM_001163564	234344	Naf1	9.59272	3	0.048347	-0.0345521	0.895932	0.888489		1.49	2.45	4.48	4.88	5.35	5.5	1.95	1.63	5.5	5.07	5.75	5.47	1.51	2	4.21	4.69	4.8	3.66	0.714	1.582	1.705	1.837	1.877	0.386	0.019	-0.585	-0.291	0.295	-0.089	0.055	-0.057	0.104	-0.156	-0.008	-0.586	2. NCS		HITS-CLIP
ENSMUSG00000032410	NM_001311130	24127	Xrn1	6.7935	3	-0.507113	-0.526636	0.00396327	7.81e-06	DOWN	1.49	1.09	1.37	1.45	1.16	1.23	2.24	2.16	3.71	1.67	1.18	1.28	1.55	1.88	2.72	1.75	1.19	0.67	-0.447	-0.12	-0.039	-0.358	-0.275	0.585	0.057	0.98	0.781	1.431	0.984	0.202	0.27	0.024	0.037	0.057	-0.867	2. NCS
ENSMUSG00000039765	NM_172274	231214	Cc2d2a	4.34373	3	-0.342772	-0.403299	0.165918	0.0409045		1.49	1.15	0.69	0.36	1.1	1.63	2.57	1.44	1.08	0.71	1.16	1.24	1.66	1.29	1.14	0.94	1.29	0.95	-0.371	-1.1	-2.019	-0.434	0.129	0.782	0.155	0.322	0.164	0.639	0.716	0.96	1.36	0.076	0.228	-0.392	-0.773	3. NO TG
ENSMUSG00000025010	NM_172839	240665	Ccnj	3.29823	3	-0.299006	-0.341385	0.34479	0.05873		1.49	1.19	0.81	2.21	2.04	2.08	1.65	1.26	2.37	2.25	1.82	2.01	1.51	1.43	1.37	1.67	1.63	1.45	-0.322	-0.871	0.566	0.451	0.479	0.146	0.019	0.082	0.263	1.537	0.751	0.026	-0.402	-0.164	-0.322	-0.049	-0.518	3. NO TG
ENSMUSG00000031176	NM_025975	67117	Dynlt3	15.8962	3	-0.236981	-0.25654	0.312945	0.133237		1.49	1.49	1.57	2	1.95	2.41	4.19	5.56	8.67	4.25	4.43	3.69	2.65	4.95	7.62	4.04	5.23	2.55	0	0.075	0.422	0.386	0.69	1.485	0.826	1.893	1.725	2.458	2.272	1.084	1.011	1.18	1.419	0.613	0.081	3. NO TG
ENSMUSG00000045679	NM_001161111	217430	Pqlc3	4.74729	3	-0.079398	0.16469	0.859124	0.521608		1.49	0.96	1.34	1.01	1.11	1.42	1.99	1.07	2.62	1.18	0.97	0.88	0.95	0.91	1.54	0.95	0.89	0.57	-0.629	-0.152	-0.556	-0.421	-0.069	0.415	-0.644	0.155	-0.076	0.962	0.199	0.222	-0.087	-0.193	-0.316	-0.684	-1.302	3. NO TG
ENSMUSG00000021661	NM_001271388	68558	Ankra2	3.47128	3	-0.0833885	-0.264279	0.825156	0.220743		1.5	1.41	1.06	1.29	2.37	2.38	1.49	1.03	1.24	1.23	1.71	1.56	1.52	1.67	1.17	1.16	1.86	1.26	-0.089	-0.497	-0.216	0.656	0.662	-0.01	0.019	-0.449	0.243	0.224	0.141	-0.068	-0.152	-0.469	-0.348	-0.606	-0.912	2. NCS		HITS-CLIP
ENSMUSG00000063108	NM_011753	22688	Zfp26	8.85813	3	0.0341983	-0.0456705	0.915833	0.773032		1.5	1.12	1.35	2	1.2	1.4	1.75	2.02	3.81	1.87	1.35	1.19	1.52	2.19	2.87	2.03	1.28	0.84	-0.418	-0.151	0.413	-0.32	-0.099	0.221	0.019	0.845	0.961	1.49	1.082	-0.096	0.021	0.169	0.092	-0.233	-0.73	2. NCS		HITS-CLIP
ENSMUSG00000029165	NM_001048192	231093	Agbl5	1.49808	3	-0.336012	0.00117971	0.298609	0.997539		1.5	1.17	0.74	0.39	0.77	0.77	1.18	0.87	0.58	0.55	0.52	0.54	1.09	0.84	0.52	0.36	0.36	0.38	-0.356	-1.01	-1.916	-0.953	-0.953	-0.344	-0.457	-0.423	-0.473	-0.346	-0.501	0.485	-0.112	-0.557	-1.076	-0.504	-1	2. NCS
ENSMUSG00000031758	NM_029441	75796	Cdyl2	2.83999	3	-0.500109	0.208051	0.0849453	0.549099		1.5	1.08	2.47	1.5	1.95	1.91	2.62	1.98	4.9	2.74	2.91	2.89	1.2	1.59	3.59	1.81	1.49	1.41	-0.47	0.716	0	0.376	0.347	0.801	-0.32	0.868	0.554	0.985	0.538	0.865	0.269	0.575	-0.386	0.595	-0.435	1. CS TG
ENSMUSG00000034023	NM_001033244	211651	Fancd2	10.4431	3	0.0154218	-0.167172	0.950686	0.121956		1.5	1.64	0.86	0.54	1.14	2.96	2.22	0.65	1.18	1.02	2.67	4.17	2.37	2.22	1.46	1.65	3.22	3.39	0.128	-0.795	-1.457	-0.393	0.976	0.562	0.656	-1.322	0.435	0.452	0.757	0.905	1.594	1.221	1.49	0.493	0.195	3. NO TG
ENSMUSG00000035840	NM_030257	80289	Lysmd3	9.53323	3	0.0285052	-0.123829	0.94358	0.590363		1.5	2.8	3.92	4.53	1.6	2.26	1.18	5.63	5.01	1.98	0.93	0.68	1.3	3.39	3.43	1.52	1.21	0.55	0.896	1.38	1.588	0.093	0.588	-0.344	-0.205	1.005	0.275	0.353	-0.192	-1.19	-1.569	-0.776	-0.4	-1.718	-2.019	2. NCS
ENSMUSG00000061778	NM_001290523	76763	Mospd2	5.92722	3	0.10356	0.117708	0.749216	0.423257		1.5	1.37	1.63	2.6	1.44	1.79	1.45	2.5	2.84	1.98	1.15	0.97	1.38	2.56	2.28	1.88	1.29	0.72	-0.13	0.119	0.79	-0.058	0.253	-0.049	-0.119	0.863	0.897	0.797	0.482	-0.391	-0.466	-0.322	-0.158	-0.877	-1.302	3. NO TG
ENSMUSG00000037239	NM_182927	101809	Spred3	1.14163	3	-0.481467	-0.27047	0.0934746	0.422631		1.5	1.37	1.04	1.23	1.26	1.41	2.5	1.52	1.68	1.6	1.8	1.49	1.63	1.45	1.93	1.06	1.41	0.91	-0.13	-0.524	-0.284	-0.25	-0.089	0.733	0.119	0.149	0.081	0.687	0.886	0.377	-0.213	0.511	0.161	0.079	-0.626	3. NO TG
ENSMUSG00000055320	NM_001166584	21676	Tead1	10.0274	3	-0.269782	-0.491829	0.331466	0.00117581		1.5	1.53	3.54	4.38	4.19	4.01	2.98	2.91	9.71	6.13	5.02	4.36	1.87	2.93	6.64	5.53	4.88	3.63	0.028	1.233	1.54	1.476	1.413	0.986	0.316	0.923	0.933	1.453	0.906	0.484	0.336	0.26	0.219	0.12	-0.143	3. NO TG
ENSMUSG00000007613	NM_001312868	21812	Tgfbr1	14.5414	3	0.0336115	0.160515	0.850962	0.118058		1.5	2	3.58	5.5	3.1	3.48	1.63	4.52	4.95	2.13	1.88	1.74	1.1	2.74	3.58	1.7	2.28	1.16	0.413	1.249	1.868	1.042	1.209	0.119	-0.444	1.172	0.452	0.466	0	-1.364	-1.688	-0.719	-0.442	-0.996	-1.577	2. NCS
ENSMUSG00000024983	NM_001293685	53611	Vti1a	5.27906	3	-0.188086	-0.0359687	0.351985	0.811806		1.5	1.5	1.14	1.16	1.37	1.4	2.01	0.92	1.75	2.57	2.41	2.47	1.84	1.39	1.48	1.73	1.69	1.42	0	-0.393	-0.368	-0.13	-0.099	0.42	0.293	-0.699	-0.109	0.614	0.374	1.141	0.573	0.81	0.301	0.815	0.02	3. NO TG
ENSMUSG00000057335	NM_001099637	545389	Cep170	12.9615	3	-0.0339181	-0.0156858	0.886888	0.926846		1.51	1.3	2.47	3.82	1.72	2.31	2.26	2.76	6.02	3.53	2.31	2.18	1.17	2.07	4.12	2.99	2.03	1.24	-0.215	0.706	1.333	0.187	0.61	0.579	-0.365	1.08	0.667	1.282	0.736	-0.114	-0.352	0.423	0.238	-0.083	-0.892	1. CS TG	CS 8mer	HITS-CLIP	TS7+HITS
ENSMUSG00000025104	NM_013886	29877	Hdgfrp3	10.1589	3	-0.0487382	0.237816	0.802948	0.0476162		1.51	1.32	1.53	1.23	1.61	2.58	1.81	1.78	2.66	1.45	2.15	2.39	1.01	1.34	2.03	1.32	1.87	1.35	-0.193	0.019	-0.294	0.092	0.769	0.26	-0.576	0.429	0.022	0.794	0.406	0.236	0.101	0.415	0.215	-0.11	-0.929	2. NCS
ENSMUSG00000067653	NM_001310521	78321	Ankrd23	1.93926	3	0.0778249	0.260544	0.872486	0.439871		1.51	1.1	1.3	1.7	2.41	1.93	1.11	0.36	1.6	2.05	1.68	1.81	0.86	0.44	1.29	1.05	0.96	0.82	-0.454	-0.215	0.17	0.671	0.352	-0.441	-0.805	-1.585	-1.303	0.297	-0.011	0.269	-0.69	-0.518	-1.319	-0.092	-1.225	3. NO TG
ENSMUSG00000039741	NM_198423	268515	Bahcc1	6.58432	3	-0.0616328	-0.494926	0.874786	0.000303334		1.51	1.41	1.86	2.45	4.26	4.09	2.48	1.5	2.97	5.26	6.7	6.45	2.13	3.12	2.59	3.81	4.89	3.88	-0.098	0.299	0.695	1.49	1.432	0.712	0.494	0.089	1.14	0.672	0.475	1.099	0.635	0.652	0.199	0.656	-0.076	3. NO TG
ENSMUSG00000028576	NM_001290568	67694	Ift74	18.7225	3	-0.0693684	-0.154501	0.789645	0.330039		1.51	1.45	1.43	1.93	2.55	2.92	2.56	2.2	2.94	3.33	3.12	3.1	2.41	2.23	2.57	2.78	3.08	1.97	-0.058	-0.078	0.352	0.752	0.947	0.758	0.671	0.598	0.618	1.035	0.841	0.784	0.524	0.29	0.271	0.086	-0.565	3. NO TG
ENSMUSG00000033720	NM_178639	94282	Sfxn5	5.18434	3	-0.178212	0.0915317	0.637986	0.778646		1.51	1.67	1.25	1.23	1.44	1.35	2.81	1.46	1.25	1.13	1.83	1.75	2.52	1.86	1.24	0.95	0.97	1.08	0.144	-0.271	-0.294	-0.068	-0.16	0.892	0.735	-0.193	0.155	0	-0.011	-0.121	-0.369	0.344	-0.565	0.372	-0.319	3. NO TG
ENSMUSG00000039232	NM_001163590	74732	Stx11	2.62359	3	-0.38733	-0.253745	0.219193	0.430496		1.51	2.86	4.02	3.4	3.75	3.34	2.23	3.19	3.65	2.48	3.85	3.6	3.36	5.67	4.16	3.34	3.62	2.72	0.917	1.407	1.166	1.307	1.14	0.559	1.149	0.157	0.985	-0.139	0.049	-0.454	-0.026	0.038	-0.051	0.108	-0.295	3. NO TG
ENSMUSG00000025086	NM_028115	72133	Trub1	6.9746	3	0.0884426	0.0322443	0.75786	0.852231		1.51	1.3	1.36	1.22	3.38	3.18	1.49	0.74	1.98	2.25	3.52	3.55	1.77	1.53	2.08	2.86	3.47	3.14	-0.215	-0.15	-0.305	1.157	1.069	-0.019	0.228	-0.805	0.233	0.539	0.609	0.878	1.222	0.058	0.038	0.158	-0.018	3. NO TG
ENSMUSG00000037355	NM_001081101	71101	Uvssa	3.8286	3	-0.117307	-0.328752	0.68759	0.0715981		1.51	1.3	0.78	0.76	1	1.41	1.86	1.07	1.15	0.83	0.74	0.79	1.1	0.9	0.81	0.71	0.83	0.47	-0.215	-0.944	-0.981	-0.59	-0.098	0.299	-0.454	-0.279	-0.526	0.554	0.054	0.126	-0.097	-0.429	-0.266	-0.828	-1.565	3. NO TG
ENSMUSG00000038331	NM_139146	212712	Satb2	8.32442	3	-0.0392562	0.810602	0.940015	0.00298046		1.52	1.33	2.06	2.83	2.09	2.27	1.85	1.42	3.13	3.41	3.28	2.78	0.26	0.39	0.49	0.79	0.47	0.44	-0.191	0.436	0.892	0.457	0.576	0.282	-2.503	0.094	-1.744	0.601	-2.05	0.268	-1.828	0.648	-2.129	0.291	-2.341	1. CS TG
ENSMUSG00000030527	NM_173863	70461	Crtc3	2.46692	3	-0.0240229	0.0593564	0.958825	0.841839		1.52	2.02	3.35	3.47	3.27	3.08	2.28	1.56	2.5	2.68	2.75	2.61	2.18	1.44	2.79	2.45	2.15	1.78	0.408	1.135	1.186	1.1	1.014	0.582	0.517	-0.371	-0.485	-0.421	-0.263	-0.371	-0.5	-0.249	-0.603	-0.238	-0.788	3. NO TG
ENSMUSG00000022020	NM_025832	66897	Naa16	12.5023	3	0.0768611	-0.0841413	0.675595	0.518743		1.52	1.39	2.26	2.47	2.56	2.9	1.76	1.33	3.52	3.47	3.45	2.86	1.58	1.61	3.25	3.16	3.47	2.84	-0.128	0.569	0.697	0.748	0.927	0.21	0.055	-0.063	0.211	0.637	0.522	0.489	0.354	0.429	0.437	-0.02	-0.03	3. NO TG
ENSMUSG00000040648	NM_173760	227399	Ppip5k2	20.1894	3	0.0760007	0.269512	0.553214	0.000260995		1.52	1.15	1.54	2.29	1.86	2.61	2.29	2.15	4.27	3.21	2.85	2.74	1.21	1.54	2.57	2.61	2.03	1.09	-0.399	0.019	0.588	0.29	0.776	0.588	-0.327	0.897	0.418	1.465	0.735	0.485	0.188	0.613	0.126	0.07	-1.252	2. NCS		HITS-CLIP
ENSMUSG00000028885	NM_133888	100340	Smpdl3b	3.87024	3	-0.689697	-0.873828	0.00317635	0.000417499	DOWN	1.52	1.43	2.15	2.26	3.04	2.77	3.86	2.86	4.94	6.4	8.11	8.18	6.38	6.76	5.88	7.19	7.85	7.84	-0.087	0.497	0.569	0.995	0.862	1.339	2.062	0.995	2.233	1.196	1.447	1.498	1.665	1.413	1.366	1.559	1.498	3. NO TG
ENSMUSG00000020659	NM_001253847	104836	Cbll1	5.60308	3	-0.283564	-0.382182	0.30178	0.0897754		1.52	1.48	2.99	4.97	3.85	3.09	2.66	1.88	4.98	3.97	3.95	2.87	1.43	1.98	3.01	2.89	2.78	2.07	-0.038	0.971	1.703	1.335	1.019	0.803	-0.087	0.343	0.417	0.734	0.01	-0.323	-0.78	0.037	-0.468	-0.106	-0.576	3. NO TG
ENSMUSG00000020782	NM_001252532	217325	Llgl2	3.39285	3	-0.148552	-0.697915	0.655676	0.000448132		1.52	1.45	0.81	1.71	3.77	3.54	2.55	2.44	2.84	3.19	4.21	3.65	4.08	4.62	4.47	5.31	5.07	4.37	-0.068	-0.9	0.169	1.305	1.214	0.743	1.419	0.747	1.665	1.797	2.45	0.896	1.629	0.159	0.426	0.044	0.303	3. NO TG
ENSMUSG00000049488	NM_177861	329795	Tmem67	1.20827	3	-0.305385	-0.881009	0.306459	9.22e-06		1.52	1.64	1.08	0.58	0.85	1.22	1.95	1.14	0.97	0.5	0.46	0.59	2.44	1.84	1.43	1.16	1.11	0.87	0.109	-0.489	-1.375	-0.831	-0.315	0.357	0.679	-0.521	0.165	-0.153	0.402	-0.21	0.988	-0.872	0.381	-1.036	-0.483	3. NO TG
ENSMUSG00000016984	NM_026576	68145	Etaa1	8.683	3	-0.22619	-0.307352	0.363006	0.0728839		1.53	0.7	0.61	2.89	2.11	3.5	1.91	0.92	1.73	2.68	3.2	3.73	1.51	1.13	2.06	2.34	3.4	2.25	-1.117	-1.313	0.913	0.461	1.189	0.318	-0.019	0.389	0.683	1.489	1.739	-0.108	-0.303	0.599	0.686	0.092	-0.635	1. CS TG	CS 8mer	HITS-CLIP	TS7+HITS
ENSMUSG00000037808	NM_176836	72826	Fam76b	13.4942	3	0.284734	0.3203	0.186725	0.00515518		1.53	0.8	1.42	2.51	2.11	2.23	1.47	0.77	2.03	1.27	1.41	1.46	1.23	0.72	1.93	1.35	1.76	0.97	-0.927	-0.107	0.71	0.461	0.541	-0.057	-0.313	-0.054	-0.15	0.513	0.44	-0.977	-0.89	-0.578	-0.26	-0.608	-1.193	3. NO TG		HITS-CLIP
ENSMUSG00000029270	NM_026062	67266	Fam69a	4.72932	3	-0.349362	0.0903669	0.172303	0.7517		1.53	1.41	2.22	1.38	1.32	1.76	2.32	1.75	3.77	1.78	1.57	1.47	1.58	1.61	2.07	0.99	0.97	0.51	-0.117	0.534	-0.148	-0.212	0.201	0.597	0.046	0.31	0.19	0.761	-0.1	0.365	-0.475	0.248	-0.441	-0.258	-1.767	2. NCS		HITS-CLIP
ENSMUSG00000061436	NM_001136065	15258	Hipk2	4.03276	3	-0.164579	-0.330853	0.533246	0.0792727		1.53	1.92	2.73	2.82	3.27	2.8	2.08	1.79	4.95	2.8	2.59	2.13	1.18	1.9	2.92	2.24	2.27	1.81	0.326	0.831	0.878	1.091	0.868	0.441	-0.372	-0.101	-0.015	0.856	0.097	-0.01	-0.331	-0.335	-0.525	-0.393	-0.627	1. CS TG		HITS-CLIP
ENSMUSG00000062590	NM_001310702	78795	Armc9	1.75962	3	-0.0465203	0.343553	0.921332	0.19319		1.53	1.31	1.48	1.48	1.96	1.99	1.59	1.05	1.58	1.88	1.8	1.74	1.15	1.07	1.16	1.42	1.29	0.97	-0.222	-0.048	-0.048	0.355	0.377	0.055	-0.409	-0.316	-0.29	0.094	-0.349	0.343	-0.059	-0.122	-0.6	-0.193	-1.029	3. NO TG
ENSMUSG00000043881	NM_001024135	211255	Kbtbd7	2.19624	3	0.111995	-0.568155	0.795259	0.0318135		1.53	1.16	0.71	0.78	1.1	1.13	0.79	0.59	1	0.38	0.38	0.37	1.14	1.01	0.99	0.62	0.52	0.35	-0.396	-1.097	-0.963	-0.472	-0.434	-0.945	-0.421	-0.963	-0.198	0.488	0.474	-1.018	-0.327	-1.509	-1.066	-1.585	-1.663	3. NO TG
ENSMUSG00000024301	NM_053173	16580	Kifc5b	5.77906	3	-0.0705867	0.174868	0.864025	0.538363		1.53	1.05	0.63	1.56	2.42	2.52	2.82	1.09	1.28	2.13	2.71	2.8	1.87	1.37	1.18	1.96	2.27	1.89	-0.539	-1.267	0.028	0.658	0.716	0.878	0.288	0.053	0.381	1.011	0.895	0.447	0.327	0.163	-0.092	0.151	-0.413	3. NO TG
ENSMUSG00000005907	NM_001293806	71382	Pex1	2.04173	3	-0.405956	-0.495558	0.056382	0.00467946		1.53	1.19	0.84	0.75	1.28	1.56	1.74	0.9	0.95	1	1	1.16	1.78	1.14	0.89	0.88	1.2	0.82	-0.36	-0.857	-1.019	-0.256	0.028	0.184	0.217	-0.399	-0.061	0.176	0.082	0.41	0.228	-0.353	-0.092	-0.424	-0.92	3. NO TG
ENSMUSG00000021713	NM_172807	238831	Ppwd1	15.3529	3	0.123012	-0.0489171	0.602388	0.806669		1.53	1.64	1.72	3.73	2.19	3.29	2.52	1.25	3.44	2.77	2.9	3	1.83	1.39	2.77	3.04	3.18	1.97	0.1	0.168	1.28	0.515	1.1	0.716	0.257	-0.389	-0.237	0.996	0.684	-0.428	-0.294	0.404	0.536	-0.133	-0.737	3. NO TG
ENSMUSG00000039087	NM_001039188	68750	Rreb1	1.31123	3	-0.0973999	-0.456165	0.798931	0.0165715		1.53	1.08	0.96	1.05	1.43	1.3	1.43	0.72	0.72	0.66	0.79	0.73	1.15	0.94	0.75	0.69	0.77	0.49	-0.499	-0.667	-0.539	-0.097	-0.233	-0.097	-0.409	-0.578	-0.198	-0.41	-0.352	-0.662	-0.599	-0.848	-0.885	-0.824	-1.39	3. NO TG
ENSMUSG00000080316	NM_001162909	75202	Spaca6	7.35732	3	-0.257799	0.100773	0.406804	0.731931		1.53	1.47	2.62	3.44	2.38	2.97	2.32	1.96	3.27	2.7	2.03	2.54	1.09	1.57	1.59	1.68	1.51	0.88	-0.057	0.772	1.164	0.634	0.952	0.597	-0.485	0.413	0.094	0.319	-0.717	-0.348	-1.03	-0.228	-0.653	-0.225	-1.743	2. NCS
ENSMUSG00000025609	NM_013791	27418	Mkln1	6.31628	3	-0.0390421	-0.134247	0.847759	0.201872		1.54	1.44	1.97	2.47	1.88	2.15	2.05	1.79	3.12	2.65	1.94	1.87	1.82	1.66	2.26	2.3	1.9	1.3	-0.096	0.353	0.678	0.286	0.479	0.41	0.24	0.312	0.204	0.661	0.197	0.101	-0.102	0.045	0.015	-0.2	-0.721	3. NO TG		HITS-CLIP
ENSMUSG00000020994	NM_008891	18949	Pnn	17.4246	3	0.268946	0.117377	0.0895104	0.170383		1.54	2.06	3	3.06	2.71	2.98	1.9	2.26	4.6	3.51	3.07	2.76	0.95	1.77	3.07	2.23	2.6	1.68	0.417	0.957	0.986	0.811	0.948	0.301	-0.691	0.133	-0.218	0.615	0.033	0.197	-0.455	0.179	-0.06	-0.11	-0.823	1. CS TG
ENSMUSG00000006191	NM_001308486	68916	Cdkal1	4.28472	3	0.136778	-0.0668223	0.488465	0.669532		1.54	1.54	1.17	1.67	1.73	1.79	1.55	1.3	1.13	1.67	1.69	1.76	1.55	1.44	0.83	1.22	1.38	1.15	0	-0.393	0.116	0.167	0.216	0.009	0.009	-0.243	-0.096	-0.05	-0.49	0	-0.45	-0.034	-0.324	-0.024	-0.634	2. NCS
ENSMUSG00000031631	NM_025747	66756	Cfap97	9.45456	3	-0.227757	-0.0872664	0.121495	0.604229		1.54	0.83	0.5	0.93	1.69	2.49	2.2	1.66	2.45	1.8	1.87	1.84	1.42	1.62	1.84	1.35	1.91	0.86	-0.884	-1.604	-0.722	0.133	0.69	0.512	-0.116	0.991	0.956	2.27	1.859	0.945	0.533	0.145	0.176	-0.434	-1.523	3. NO TG
ENSMUSG00000028159	NM_001310753	26377	Dapp1	6.71014	3	-0.293116	-0.626656	0.298037	0.000980783		1.54	1.29	2.25	3.61	4.24	3.69	2.07	1.08	3.85	4.98	4.42	3.94	2.11	2.3	4.24	4.5	4.56	3.3	-0.254	0.544	1.224	1.455	1.255	0.424	0.452	-0.254	0.829	0.772	0.911	0.463	0.317	0.06	0.105	0.094	-0.161	3. NO TG
ENSMUSG00000023391	NM_010054	13392	Dlx2	5.22993	3	0.387264	0.0306317	0.228068	0.945708		1.54	3.42	3.12	4.93	5.76	5.38	1.55	2.7	2.45	3.63	2.74	2.33	1.36	3.15	2.91	3.69	2.74	2.85	1.146	1.014	1.672	1.896	1.798	0.009	-0.178	-0.34	-0.118	-0.348	-0.1	-0.441	-0.417	-1.069	-1.069	-1.204	-0.914	3. NO TG
ENSMUSG00000109864	NM_025499	66341	Eid3	7.91538	3	0.312648	0.329839	0.313304	0.192928		1.54	3	5.29	5.89	2.27	1.88	0.39	0.91	1.86	1.05	0.7	0.61	0.22	0.7	1.49	1.13	0.59	0.53	0.957	1.774	1.928	0.557	0.286	-1.954	-2.753	-1.71	-2.084	-1.503	-1.821	-2.477	-2.372	-1.683	-1.926	-1.608	-1.807	3. NO TG
ENSMUSG00000035401	NM_172280	233545	Emsy	11.5881	3	0.052793	-0.113471	0.856874	0.44954		1.54	1.1	2.01	2.86	2.89	3.98	1.97	1.18	2.6	2.56	3.11	3.29	1.48	1.16	2.25	2.16	2.99	2.01	-0.482	0.382	0.889	0.904	1.364	0.353	-0.057	0.1	0.076	0.37	0.162	-0.159	-0.403	0.105	0.049	-0.274	-0.982	3. NO TG
ENSMUSG00000014353	NM_028248	72477	Tmem87b	5.73721	3	-0.165435	-0.00452898	0.336565	0.980676		1.54	1.62	2.56	2.25	1.49	1.67	2.46	2.78	3.85	1.9	1.17	1.36	1.63	1.87	2.36	1.58	1.34	0.91	0.073	0.73	0.544	-0.047	0.116	0.672	0.081	0.775	0.206	0.587	-0.117	-0.243	-0.507	-0.346	-0.152	-0.294	-0.869	3. NO TG
ENSMUSG00000034848	NM_001047604	73668	Ttc21b	5.27871	3	0.32177	0.633519	0.151764	0.000208213		1.54	1.15	0.9	1.1	1.68	2.33	1.31	0.83	1.28	1.26	1.17	1.44	1.27	1.08	0.98	1	0.98	0.8	-0.418	-0.768	-0.482	0.125	0.594	-0.232	-0.276	-0.466	-0.09	0.503	0.122	0.194	-0.136	-0.518	-0.772	-0.69	-1.531	3. NO TG
ENSMUSG00000047888	NM_144812	213988	Tnrc6b	4.07516	3	-0.422574	-0.353826	0.0261703	0.0695424		1.55	1.11	0.9	1.6	1.93	1.94	1.88	1.11	1.19	1.06	1.32	1.28	1.23	0.96	0.65	0.93	1.07	0.74	-0.478	-0.778	0.046	0.315	0.322	0.277	-0.331	0	-0.207	0.399	-0.463	-0.589	-0.776	-0.545	-0.845	-0.596	-1.379	1. CS TG	CS 8mer	HITS-CLIP	TS7+HITS
ENSMUSG00000049119	NM_173426	242297	Fam110b	2.79773	3	-0.0443918	-0.149672	0.908507	0.542248		1.55	1.68	1.46	1.64	1.47	1.27	1.64	0.86	2.02	1.73	1.71	1.61	2.26	1.18	1.68	2.61	2.35	1.92	0.115	-0.086	0.081	-0.076	-0.285	0.081	0.541	-0.958	-0.506	0.466	0.201	0.077	0.667	0.217	0.673	0.34	0.592	1. CS TG	CS 8mer
ENSMUSG00000040455	NM_001290425	77593	Usp45	12.0547	3	-0.000296741	0.0247076	0.998504	0.858138		1.55	1.34	1.48	3.22	2.68	2.83	2.28	2.08	3.33	3.18	2.76	2.67	1.68	2.17	2.47	2.67	2.46	1.61	-0.209	-0.066	1.05	0.786	0.864	0.554	0.115	0.631	0.691	1.165	0.735	-0.018	-0.269	0.042	-0.123	-0.084	-0.81	1. CS TG	CS 8mer	HITS-CLIP	TS7+HITS
ENSMUSG00000038949	NM_146105	226744	Cnst	3.56644	3	-0.182315	-0.65425	0.342596	2.65e-07		1.55	1.65	1.25	1.85	2.28	2.59	1.2	1.3	3.32	2.25	2.41	2.62	1.49	1.75	2.82	2.66	3.04	2.63	0.09	-0.308	0.254	0.554	0.737	-0.367	-0.057	-0.342	0.084	1.402	1.167	0.281	0.522	0.08	0.413	0.017	0.022	1. CS TG
ENSMUSG00000046603	NM_001013405	382117	Tcaim	4.68147	3	-0.244441	-0.191987	0.376007	0.485411		1.55	0.97	0.61	0.44	1.94	3.14	1.84	0.93	1.55	1.01	2.02	2.06	1.67	0.91	1.38	1.22	2.16	1.51	-0.671	-1.331	-1.794	0.322	1.014	0.246	0.107	-0.06	-0.091	1.331	1.165	1.181	1.451	0.058	0.154	-0.606	-1.051	2. NCS		HITS-CLIP
ENSMUSG00000045031	NM_145825	207175	Cetn4	2.73511	3	0.216246	0.469374	0.550322	0.137902		1.55	1.19	0.77	1.39	0.45	1.58	1.17	0.99	1.54	0.69	0.94	0.84	0.73	0.29	0.41	0.43	0.66	0.36	-0.379	-1	-0.156	-1.762	0.027	-0.403	-1.076	-0.263	-2	0.991	-0.893	-1	-1.67	1.046	0.543	-0.903	-2.103	3. NO TG
ENSMUSG00000022297	NM_001162494	14368	Fzd6	1.33158	3	-0.241017	-0.451528	0.300668	0.0954568		1.55	2.04	3.07	1.54	1.69	2.13	6.65	5.09	9.7	6.93	5.89	7.11	9.3	8.77	10.75	10.77	10.78	9.47	0.394	0.981	-0.009	0.124	0.456	2.094	2.577	1.315	2.099	1.657	1.805	2.163	2.798	1.795	2.666	1.734	2.147	3. NO TG
ENSMUSG00000033004	NM_207215	105689	Mycbp2	10.4219	3	0.0961068	0.109184	0.745267	0.446004		1.55	1.34	2.52	3.15	2.3	2.57	1.85	0.98	3.36	2.42	2.02	1.93	1.35	1.14	2.34	2.21	2.06	1.22	-0.209	0.698	1.018	0.566	0.726	0.254	-0.198	-0.447	-0.231	0.414	-0.106	-0.379	-0.509	-0.186	-0.158	-0.411	-1.069	3. NO TG
ENSMUSG00000023087	NM_009834	12457	Noct	4.57933	3	-0.25222	-0.803162	0.39664	3.69e-07		1.55	9.69	9.21	5.84	3.94	4.26	1.43	10.71	8.49	6.28	5.32	4.94	2.49	10.08	8.37	7.87	7.12	6.71	2.636	2.563	1.907	1.34	1.453	-0.115	0.68	0.144	0.057	-0.117	-0.138	0.105	0.43	0.432	0.852	0.213	0.654	3. NO TG
ENSMUSG00000039943	NM_013829	18798	Plcb4	7.94263	3	0.362041	0.923499	0.214259	3.06e-05		1.55	1.48	1.35	0.99	0.66	0.83	1.03	0.98	1.6	1.22	0.63	0.72	1.13	1.06	1.44	1.01	0.72	0.46	-0.066	-0.198	-0.642	-1.219	-0.893	-0.585	-0.453	-0.59	-0.478	0.243	0.092	0.299	0.029	-0.066	0.124	-0.202	-0.838	1. CS TG
ENSMUSG00000044982	NM_026006	67158	Sft2d3	1.40873	3	-0.037435	-0.151338	0.942169	0.659976		1.55	1.21	0.72	0.77	1.43	1.48	1.66	0.66	0.82	0.85	1.2	1.13	2	1.2	1.34	1.26	1.84	1.5	-0.355	-1.096	-1	-0.115	-0.066	0.098	0.366	-0.865	-0.012	0.185	0.887	0.141	0.703	-0.251	0.361	-0.386	0.019	3. NO TG
ENSMUSG00000042408	NM_001285885	100177	Zmym6	3.92741	3	-0.259333	-0.281972	0.260258	0.110102		1.55	0.91	1.1	2.06	1.81	2.2	1.99	1.32	1.38	1.08	1.19	1.18	1.87	1.56	1.17	1.05	1.13	0.81	-0.762	-0.491	0.408	0.222	0.503	0.358	0.269	0.532	0.771	0.325	0.088	-0.925	-0.966	-0.601	-0.675	-0.893	-1.43	3. NO TG
ENSMUSG00000031370	NM_009453	22184	Zrsr2	9.64256	3	0.143155	0.188896	0.356427	0.0745581		1.55	1.62	2.54	2.66	2.97	3.08	2.13	1.72	3.86	3.15	3.11	3.02	1.68	1.65	2.93	2.69	3.03	2.44	0.063	0.709	0.775	0.934	0.986	0.456	0.115	0.086	0.026	0.602	0.205	0.243	0.016	0.066	0.029	-0.028	-0.335	3. NO TG
ENSMUSG00000051224	NM_001007577	245695	Tceanc	2.2183	3	0.15907	-0.0452667	0.646725	0.899965		1.56	0.78	0.16	0.35	0.71	0.86	1.94	0.46	0.4	0.16	0.32	0.4	1.88	0.73	0.46	0.34	0.52	0.38	-0.991	-3.207	-2.125	-1.125	-0.852	0.313	0.268	-0.749	-0.094	1.27	1.467	-1.082	-0.041	-1.126	-0.442	-1.085	-1.158	2. NCS
ENSMUSG00000038047	NM_173400	230376	Haus6	19.0664	3	0.0311395	-0.107841	0.902704	0.513487		1.56	1.48	1.93	4.06	3.32	5.12	2.03	1.65	3.48	4.55	4.67	5.41	2.21	3.01	3.88	5.04	5.86	4.4	-0.075	0.305	1.374	1.085	1.708	0.378	0.5	0.156	1.019	0.847	1.004	0.164	0.311	0.491	0.818	0.079	-0.218	3. NO TG		HITS-CLIP
ENSMUSG00000020397	NM_001104530	66213	Med7	10.8842	3	0.0735639	0.0700759	0.787102	0.682412		1.56	1.76	2.25	2.93	3.68	4.07	2.48	2.23	5.59	3.89	3.93	3.59	2	2.65	4.14	3.26	4.43	2.85	0.173	0.526	0.905	1.233	1.378	0.665	0.356	0.34	0.588	1.309	0.877	0.408	0.153	0.095	0.267	-0.181	-0.513	3. NO TG		HITS-CLIP
ENSMUSG00000046523	NM_026214	67516	Kctd4	3.70658	3	-1.05235	-1.30667	5.76e-07	5.13e-11	DOWN	1.56	0.86	0.52	0.95	1.02	1.21	1.95	1.96	4.41	3.8	3.18	2.65	2.13	1.55	3.07	2.76	2.66	1.94	-0.852	-1.567	-0.71	-0.608	-0.364	0.32	0.447	1.179	0.842	3.06	2.539	1.989	1.529	1.631	1.374	1.125	0.677	3. NO TG
ENSMUSG00000021592	NM_029847	77041	Arsk	3.49714	3	0.323439	-0.0041363	0.155717	0.987752		1.56	1.56	1.86	1.57	1.37	1.86	1.42	0.63	1.47	1.02	0.8	0.68	1.85	1.06	1.71	1.17	1.01	0.6	0	0.252	0.009	-0.186	0.252	-0.135	0.245	-1.295	-0.553	-0.337	-0.121	-0.617	-0.421	-0.769	-0.436	-1.438	-1.616	3. NO TG
ENSMUSG00000021371	NM_001081059	76137	Mcur1	2.89108	3	-0.173195	-0.209297	0.592915	0.341325		1.56	1.27	1.44	2.05	1.85	2.03	0.91	0.51	1.73	1.25	1.13	0.99	1.12	0.91	1.58	1.35	1.36	1.05	-0.295	-0.115	0.392	0.245	0.378	-0.771	-0.474	-1.3	-0.476	0.263	0.133	-0.709	-0.599	-0.706	-0.441	-1.029	-0.945	3. NO TG
ENSMUSG00000015880	NM_019438	54392	Ncapg	29.2387	3	0.114744	0.306755	0.351136	1.43e-05		1.56	1.29	0.91	2.26	2.08	4.1	2.53	1.74	2.81	2.54	3.23	5.17	1.91	1.94	2.37	2.07	3.2	2.65	-0.272	-0.771	0.532	0.413	1.388	0.694	0.29	0.429	0.585	1.616	1.371	0.168	-0.126	0.632	0.619	0.334	-0.628	3. NO TG
ENSMUSG00000042473	NM_001081499	245638	Tbc1d8b	6.69742	3	-0.316439	-0.27641	0.201778	0.0770455		1.56	1.18	1.27	1.44	1.02	1.44	1.55	1.75	3.77	1.66	0.97	0.85	1.24	2.12	2.5	1.51	1.01	0.5	-0.4	-0.295	-0.115	-0.608	-0.115	-0.009	-0.329	0.565	0.84	1.562	0.972	0.204	0.068	-0.072	-0.014	-0.754	-1.507	3. NO TG
ENSMUSG00000021079	NM_001024853	30056	Timm9	8.67103	3	0.0890646	0.101476	0.682193	0.521665		1.56	2.49	3.8	3.61	3.69	3.88	1.5	1.37	4.19	4.35	4.05	3.93	1.45	1.88	3.23	3.82	4.09	3.56	0.671	1.279	1.205	1.237	1.309	-0.056	-0.105	-0.857	-0.404	0.141	-0.234	0.268	0.081	0.134	0.148	0.018	-0.124	3. NO TG
ENSMUSG00000022018	NM_025427	66214	Rgcc	2.41392	3	-0.28757	-0.315221	0.40585	0.366033		1.57	6.14	8.86	2.9	1.28	0.8	1.6	5.28	7.05	2.61	2.38	1.71	4.14	9.1	8.15	3.71	4.25	3.27	1.961	2.489	0.881	-0.293	-0.964	0.027	1.393	-0.217	0.567	-0.329	-0.12	-0.151	0.354	0.89	1.723	1.086	2.018	1. CS TG		HITS-CLIP	TS7+HITS
ENSMUSG00000054051	NM_001081221	319955	Ercc6	6.84946	3	-0.0759285	-0.586907	0.757445	2.55e-12		1.57	1.71	1.99	3.15	2.66	2.74	1.71	1.54	3.41	2.6	2.18	2.2	1.65	2.25	3.35	3.46	3.64	2.58	0.122	0.34	1	0.757	0.8	0.122	0.071	-0.15	0.394	0.774	0.748	-0.276	0.135	-0.286	0.451	-0.315	-0.086	2. NCS
ENSMUSG00000032570	NM_001253831	235574	Atp2c1	9.81567	3	-0.297584	-0.276803	0.115105	0.0546997		1.57	1.82	2.81	4.48	3.46	4.15	3.38	2.63	6.43	5.56	5.14	5.37	2.89	3.09	5.13	5.57	5.76	4.23	0.212	0.836	1.507	1.135	1.397	1.101	0.876	0.529	0.76	1.191	0.866	0.311	0.314	0.57	0.734	0.371	0.027	3. NO TG
ENSMUSG00000043243	NM_001166213	100037278	Fam129c	2.91033	3	0.13765	0.44734	0.739899	0.137866		1.57	0.84	1.57	1.33	1.75	2	1.47	0.6	1.38	1.32	1.46	1.89	1.03	0.72	1.17	1.1	1.14	0.89	-0.894	0	-0.238	0.156	0.347	-0.094	-0.603	-0.479	-0.22	-0.185	-0.421	-0.011	-0.272	-0.26	-0.614	-0.081	-1.159	2. NCS
ENSMUSG00000025757	NM_011020	18415	Hspa4l	21.3503	3	-0.162972	-0.0161755	0.512514	0.928877		1.57	1.84	4.16	11.35	10.88	11.76	4.57	4.13	10.36	8.94	7.51	8.41	2.79	3.68	5.6	4.99	4.2	3.31	0.228	1.4	2.846	2.785	2.897	1.535	0.826	1.162	0.996	1.314	0.428	-0.344	-1.184	-0.534	-1.371	-0.483	-1.826	3. NO TG
ENSMUSG00000040423	NM_001024952	381305	Rc3h1	10.3466	3	-0.183696	-0.252391	0.185821	0.0127361		1.57	1.3	2.77	5.26	3.18	3.4	2.28	2.27	6.11	3.54	2.74	2.86	1.5	2.27	4.08	3	2.53	1.74	-0.27	0.815	1.738	1.014	1.11	0.535	-0.065	0.799	0.799	1.138	0.557	-0.57	-0.808	-0.214	-0.329	-0.249	-0.962	2. NCS
ENSMUSG00000039634	NM_001289901	230162	Zfp189	4.61542	3	-0.301001	-0.313949	0.200293	0.0840325		1.57	1.42	1.14	2.34	1.28	1.47	1.97	1.72	2.46	1.62	1.08	1.17	1.51	1.64	1.75	1.38	1.24	0.6	-0.144	-0.458	0.573	-0.293	-0.094	0.326	-0.056	0.275	0.206	1.103	0.614	-0.528	-0.758	-0.243	-0.045	-0.327	-1.279	3. NO TG
ENSMUSG00000027132	NM_024254	72425	Katnbl1	9.77749	3	0.0879549	0.138401	0.737947	0.453943		1.58	1.77	3.25	4.03	1.99	2.49	1.35	3.01	5.01	3.46	2.61	2.24	1.09	2.39	3.22	2.83	2.33	1.57	0.163	1.036	1.345	0.331	0.653	-0.225	-0.532	0.763	0.431	0.623	-0.013	-0.219	-0.508	0.39	0.227	-0.152	-0.662	1. CS TG	CS 8mer	HITS-CLIP	TS7+HITS
ENSMUSG00000026737	NM_008845	18718	Pip4k2a	6.84171	3	0.107287	0.398226	0.68759	0.0279074		1.58	1.46	2.93	3.07	2.78	3.31	1.73	2.01	5.72	3.69	2.47	2.77	1.47	1.7	3.74	2.87	2.48	1.62	-0.113	0.887	0.954	0.811	1.062	0.13	-0.103	0.459	0.218	0.963	0.351	0.265	-0.097	-0.17	-0.164	-0.256	-1.026	1. CS TG	CS 8mer	HITS-CLIP	TS7+HITS
ENSMUSG00000037315	NM_001289684	382207	Jade3	10.9841	3	0.0925842	0.132229	0.692516	0.470465		1.58	2.69	4.36	5.98	2.7	3.48	1.73	3.28	5.3	4.2	3.44	4.04	1.61	3.22	3.76	3.26	3.47	2.85	0.764	1.459	1.914	0.769	1.134	0.13	0.027	0.285	0.259	0.281	-0.213	-0.509	-0.873	0.348	0.361	0.215	-0.287	1. CS TG	CS 8mer	HITS-CLIP	TS7+HITS
ENSMUSG00000027660	NM_001039090	20482	Skil	10.8103	3	-0.121024	0.00474524	0.684921	0.987942		1.58	4.28	5.72	7.12	4.41	4.95	1.6	8.15	6.19	5.3	3.57	3.52	2.02	6.4	6.36	5.24	4.45	3.24	1.432	1.85	2.165	1.475	1.641	0.018	0.352	0.928	0.579	0.114	0.153	-0.425	-0.442	-0.304	0.013	-0.491	-0.61	1. CS TG		HITS-CLIP
ENSMUSG00000032177	NM_001310750	18577	Pde4a	2.01754	3	-0.42843	-0.42127	0.0459489	0.0336044		1.58	1.36	0.84	1.03	2.17	1.94	1.95	1.47	1.22	1.72	2.11	1.96	2.2	1.99	1.65	1.92	1.89	1.65	-0.215	-0.903	-0.612	0.455	0.294	0.302	0.475	0.111	0.546	0.533	0.966	0.734	0.892	-0.04	-0.198	0.015	-0.232	3. NO TG
ENSMUSG00000025759	NM_028140	72175	Mfsd8	4.46357	3	-0.259704	0.0129607	0.278461	0.966115		1.58	1.48	1.12	1.45	2.08	2.48	2.44	1.91	2.1	2.13	1.99	2.06	1.14	1.52	1.17	1.45	1.44	0.98	-0.094	-0.493	-0.123	0.394	0.647	0.624	-0.467	0.366	0.038	0.901	0.062	0.552	0	-0.064	-0.527	-0.267	-1.331	2. NCS		HITS-CLIP
ENSMUSG00000036257	NM_026164	67452	Pnpla8	6.58658	3	-0.644643	-0.238692	1.25e-07	0.135836		1.58	1.07	1.01	1.15	1.02	1.44	2.81	3.03	3.35	1.33	1.09	0.88	1.82	1.99	1.94	1.08	1.01	0.6	-0.558	-0.64	-0.455	-0.626	-0.133	0.827	0.203	1.493	0.889	1.72	0.935	0.208	-0.09	0.095	-0.014	-0.704	-1.249	2. NCS		HITS-CLIP
ENSMUSG00000078588	NM_001034876	381546	Ccdc24	3.27775	3	-0.00636196	0.130054	0.990424	0.687727		1.58	1.5	2.69	3.45	2.56	2.05	2.12	1.63	3.45	3.67	4.13	3.23	0.66	1.01	1.77	2.75	2.85	2.32	-0.074	0.764	1.122	0.693	0.374	0.422	-1.247	0.119	-0.566	0.358	-0.601	0.089	-0.326	0.688	0.154	0.653	0.178	3. NO TG
ENSMUSG00000061665	NM_009847	12488	Cd2ap	21.3314	3	0.0367589	0.173448	0.859716	0.0581642		1.58	1.31	2.07	3.15	3.37	4.59	2.5	3.29	6.04	4.99	4.64	4.31	1.32	1.83	3.7	2.96	3.18	1.98	-0.268	0.388	0.991	1.088	1.533	0.659	-0.258	1.322	0.479	1.54	0.835	0.662	-0.089	0.46	-0.083	-0.091	-1.209	3. NO TG
ENSMUSG00000020024	NM_029852	77048	Cep83	13.2361	3	0.328792	0.39828	0.0459489	5.32e-05		1.58	1.67	2.34	2.57	2.03	2.57	1.47	1.71	3.13	2.36	1.93	2.39	1.18	1.31	2.39	1.85	1.84	1.12	0.079	0.564	0.698	0.36	0.698	-0.103	-0.418	0.034	-0.348	0.418	0.03	-0.122	-0.472	-0.073	-0.141	-0.104	-1.191	3. NO TG
ENSMUSG00000035778	NM_001145821	14594	Ggta1	7.99839	3	0.463082	0.887482	0.110399	0.000193397		1.58	1.42	3.12	4.1	3.5	3.56	1.68	1	3.98	2.73	2.34	2.26	1.52	0.99	3.02	1.91	1.53	1.3	-0.153	0.977	1.37	1.142	1.167	0.088	-0.055	-0.502	-0.516	0.35	-0.047	-0.585	-1.098	-0.579	-1.189	-0.653	-1.446	3. NO TG
ENSMUSG00000020459	NM_001282118	76784	Mtif2	6.21806	3	-0.049204	-0.0337526	0.874846	0.881771		1.58	1.3	1.37	1.78	2.48	2.99	2	1.63	2.13	2.11	2.07	2.25	1.86	1.65	1.68	2.04	2.03	1.36	-0.279	-0.204	0.171	0.647	0.916	0.338	0.234	0.324	0.342	0.633	0.292	0.244	0.196	-0.26	-0.288	-0.409	-1.131	3. NO TG
ENSMUSG00000005886	NM_001302702	17978	Ncoa2	2.91566	3	-0.295754	-0.128338	0.269127	0.624645		1.58	1.15	0.85	0.77	0.98	1.19	1.97	1.04	1.16	0.8	0.89	0.91	1.38	1	0.91	0.68	0.73	0.56	-0.455	-0.887	-1.027	-0.684	-0.406	0.316	-0.194	-0.144	-0.2	0.444	0.097	0.054	-0.177	-0.138	-0.42	-0.383	-1.074	3. NO TG
ENSMUSG00000050891	NM_175151	69694	Tatdn1	8.29726	3	0.0856883	0.0514527	0.739688	0.800554		1.58	1.5	1.43	1.4	1.42	1.89	1.88	1.35	2.5	1.75	1.83	1.64	1.7	1.46	2.11	1.83	1.72	1.21	-0.074	-0.143	-0.173	-0.153	0.257	0.249	0.105	-0.151	-0.039	0.802	0.558	0.32	0.384	0.364	0.275	-0.204	-0.639	3. NO TG
ENSMUSG00000062519	NM_027477	272347	Zfp398	2.80691	3	-0.266109	-0.535745	0.406519	0.00850227		1.58	0.95	0.49	0.85	1.72	1.78	2.6	0.88	1.54	1.6	1.56	1.72	2.27	1.48	1.56	2.25	2.08	1.51	-0.728	-1.669	-0.887	0.122	0.171	0.715	0.52	-0.109	0.634	1.632	1.651	0.905	1.394	-0.14	0.273	-0.049	-0.236	2. NCS
ENSMUSG00000026017	NM_001285473	241066	Carf	2.09247	3	-0.150045	-0.114452	0.698132	0.731525		1.59	1.12	0.5	0.32	0.28	0.72	1.23	1.36	0.49	0.16	0.38	0.38	1.16	1.06	0.65	0.4	0.51	0.42	-0.502	-1.65	-2.278	-2.464	-1.132	-0.368	-0.452	0.278	-0.079	-0.029	0.372	-0.957	0.313	0.427	0.842	-0.904	-0.764	1. CS TG	CS 8mer	HITS-CLIP	TS7+HITS
ENSMUSG00000025958	NM_001037726	12912	Creb1	12.8641	3	0.23167	0.306159	0.0147048	2.74e-05		1.59	1.44	1.94	2.44	1.62	1.75	1.78	2.54	4.04	1.84	1.68	1.43	1.37	1.82	2.55	1.5	1.47	1.02	-0.142	0.285	0.615	0.027	0.138	0.162	-0.213	0.814	0.336	1.054	0.393	-0.405	-0.698	0.052	-0.139	-0.29	-0.773	2. NCS		HITS-CLIP
ENSMUSG00000029179	NM_001308144	78796	Zcchc4	5.29717	3	0.147707	0.143109	0.486156	0.396465		1.59	1.12	1.44	2.2	3.01	3.42	1.69	0.72	1.88	1.91	2.05	1.96	1.1	0.76	1.15	1.45	1.58	1.3	-0.502	-0.142	0.466	0.916	1.1	0.087	-0.528	-0.63	-0.553	0.382	-0.322	-0.203	-0.598	-0.552	-0.926	-0.8	-1.389	2. NCS
ENSMUSG00000044950	NM_001164231	70802	Pwwp2a	6.57884	3	0.0199924	-0.213323	0.947491	0.0738647		1.59	1.52	1.97	2.33	1.73	2.02	1.86	1.64	2.16	2.27	2.25	2.02	1.51	1.35	2	2.03	2.38	1.8	-0.065	0.307	0.548	0.121	0.343	0.225	-0.074	0.109	-0.17	0.132	0.022	-0.037	-0.198	0.377	0.458	0	-0.165	2. NCS		HITS-CLIP
ENSMUSG00000038241	NM_001129999	16328	Cep250	6.66461	3	-0.16834	-0.186048	0.62205	0.141018		1.59	1.31	1.38	2.16	4.36	4.51	2.54	0.79	2.13	2.28	2.76	2.9	1.76	1.48	2.48	2.56	3.1	2.22	-0.278	-0.203	0.44	1.45	1.498	0.672	0.146	-0.722	0.175	0.623	0.841	0.078	0.244	-0.658	-0.491	-0.635	-1.019	2. NCS
ENSMUSG00000032036	NM_001190911	67703	Kirrel3	2.01676	3	-0.350101	-0.470892	0.160518	0.100627		1.59	1.81	1.47	0.84	1.37	1.71	1.91	1.16	1.16	2.28	2.49	2.38	2.16	1.92	1.48	2.2	2.07	1.86	0.186	-0.112	-0.913	-0.213	0.104	0.263	0.44	-0.637	0.085	-0.339	0.01	1.43	1.379	0.857	0.592	0.475	0.121	3. NO TG
ENSMUSG00000089824	NM_029397	75710	Rbm12	6.42788	3	-0.0205419	0.138482	0.95626	0.474386		1.59	2.18	3.74	3.26	3.34	3.06	1.74	2.16	5.46	3.08	2.87	2.65	1.2	1.5	3.8	2.55	2.78	1.91	0.453	1.229	1.031	1.066	0.94	0.129	-0.403	-0.013	-0.536	0.545	0.023	-0.082	-0.353	-0.218	-0.264	-0.207	-0.677	3. NO TG
ENSMUSG00000023940	NM_028232	72415	Sgol1	19.9133	3	0.00370222	0.24021	0.988412	0.0868724		1.59	1.03	1.21	3.05	2.76	4.09	3.05	1.2	4.03	3.9	4.4	5.85	2.1	1.57	2.96	3.12	4.13	3.75	-0.621	-0.391	0.935	0.792	1.358	0.935	0.399	0.218	0.603	1.727	1.284	0.354	0.033	0.671	0.58	0.515	-0.125	2. NCS
ENSMUSG00000013846	NM_009177	20442	St3gal1	6.58128	3	-0.0537664	-0.249825	0.89455	0.41358		1.59	2.33	4.18	2.85	3.45	3.74	1.56	1.96	4.72	5.11	5.42	5.1	1.25	2.76	5.2	5.77	5.05	5.12	0.548	1.389	0.838	1.113	1.229	-0.027	-0.345	-0.248	0.243	0.175	0.314	0.84	1.015	0.65	0.548	0.446	0.452	3. NO TG
ENSMUSG00000044469	NM_025566	66443	Tnfaip8l1	3.18475	3	-0.153241	0.157167	0.703458	0.639437		1.59	1.57	0.47	1.4	2.24	2.58	1.23	1.15	1.31	1.05	1.8	1.81	1.14	1.31	1.64	1.23	1.06	1.11	-0.018	-1.737	-0.182	0.492	0.695	-0.368	-0.476	-0.446	-0.259	1.459	1.781	-0.412	-0.185	-0.314	-1.072	-0.509	-1.209	3. NO TG
ENSMUSG00000041974	NM_146068	224008	Spidr	6.56027	3	0.0944899	0.035906	0.680556	0.813798		1.6	1.16	1.29	1.71	1.5	2.05	1.98	1.35	1.65	2.2	2.23	2.46	2.6	2.27	2.15	2.26	2.32	1.96	-0.461	-0.309	0.095	-0.093	0.356	0.306	0.697	0.217	0.963	0.353	0.733	0.362	0.4	0.569	0.626	0.262	-0.064	1. CS TG	CS 8mer
ENSMUSG00000090115	NM_198421	224836	Usp49	3.88713	3	-0.254803	-0.0255362	0.387572	0.909846		1.6	1.77	2.16	3.91	2.79	3.27	2.27	0.84	1.49	3.43	3.07	4	1.61	0.94	0.98	1.74	2.42	2.45	0.145	0.431	1.284	0.798	1.027	0.502	0.009	-1.066	-0.906	-0.533	-1.132	-0.188	-1.163	0.138	-0.204	0.29	-0.415	1. CS TG
ENSMUSG00000038664	NM_145617	235439	Herc1	8.41025	3	-0.0535232	-0.243257	0.772482	0.000174214		1.6	1.38	2.01	2.32	1.98	2.5	1.84	1.43	3.01	2.31	1.89	2.25	1.46	1.61	2.36	2.37	2.38	1.58	-0.212	0.327	0.533	0.306	0.641	0.2	-0.131	0.051	0.221	0.58	0.231	-0.006	0.031	-0.067	0.264	-0.151	-0.659	3. NO TG		HITS-CLIP
ENSMUSG00000026683	NM_023284	66977	Nuf2	21.8827	3	0.0968461	0.0933107	0.551914	0.455441		1.6	1.75	1.25	2.02	2.72	3.59	2.47	1.07	2.93	3.09	3.62	4.7	1.79	2.2	2.35	2.33	3.81	3.43	0.129	-0.354	0.334	0.762	1.161	0.623	0.161	-0.705	0.328	1.222	0.905	0.611	0.205	0.411	0.485	0.388	-0.066	3. NO TG
ENSMUSG00000014245	NM_001039536	327942	Pigl	3.09466	3	-0.115408	-0.505601	0.749965	0.0166077		1.6	1.06	1.06	0.83	1.19	1.52	2.12	1.14	1.5	1.34	1.52	1.52	2.23	1.91	2.11	2.14	2.15	1.56	-0.589	-0.589	-0.939	-0.424	-0.074	0.404	0.476	0.104	0.843	0.497	0.986	0.684	1.356	0.35	0.848	0	0.037	2. NCS
ENSMUSG00000079260	NM_001200002	100504715	Tmppe	3.2487	3	-0.338362	-0.460189	0.144714	0.0152823		1.6	1.65	3.3	3.9	5.55	4.75	1.95	1.09	4.88	3.93	4.36	4.29	2.2	1.81	4	3.7	4.17	3.38	0.044	1.04	1.28	1.788	1.564	0.284	0.457	-0.594	0.133	0.563	0.277	0.011	-0.076	-0.347	-0.412	-0.147	-0.49	3. NO TG
ENSMUSG00000021754	NM_011945	26401	Map3k1	2.94003	3	-0.109795	-0.240314	0.73375	0.139072		1.61	1.35	1.47	1.87	1.84	2.36	1.04	0.49	1.2	1.28	1.5	1.76	0.61	1.07	1	1.27	1.65	1.38	-0.252	-0.13	0.215	0.192	0.549	-0.626	-1.386	-1.444	-0.333	-0.291	-0.551	-0.543	-0.555	-0.293	-0.156	-0.421	-0.77	1. CS TG		HITS-CLIP
ENSMUSG00000037795	NM_001024917	333789	N4bp2	4.20863	3	-0.508989	-0.195363	0.0144739	0.231991		1.61	1.32	1.93	2.41	1.43	1.76	2.97	2.25	3.57	2.07	1.44	1.37	1.95	1.88	2.39	1.56	1.46	0.8	-0.285	0.26	0.579	-0.17	0.128	0.879	0.275	0.765	0.507	0.884	0.307	-0.218	-0.624	0.01	0.03	-0.359	-1.128	1. CS TG		HITS-CLIP
ENSMUSG00000030346	NM_009013	19362	Rad51ap1	13.1315	3	0.12981	0.044873	0.536295	0.785627		1.61	1.09	0.63	1.67	2.9	4.93	1.77	0.65	1.27	2.92	6.17	7.48	2.6	2.28	1.75	3.97	6.68	6.7	-0.558	-1.34	0.052	0.845	1.609	0.136	0.688	-0.737	1.058	1	1.459	0.802	1.244	1.087	1.201	0.6	0.442	2. NCS		HITS-CLIP
ENSMUSG00000060301	NM_001004362	72128	2610008E11Rik	6.09569	3	-0.0613408	0.0294724	0.898309	0.908889		1.61	0.34	0.32	0.68	0.99	1.02	2.43	0.49	0.74	0.43	0.44	0.34	1.05	0.3	0.77	0.46	0.48	0.46	-2.211	-2.295	-1.231	-0.696	-0.653	0.591	-0.612	0.515	-0.175	1.184	1.241	-0.649	-0.554	-1.152	-1.029	-1.557	-1.132	2. NCS
ENSMUSG00000028028	NM_027808	71481	Alpk1	1.95483	3	-0.259356	-0.0837734	0.422278	0.752017		1.61	2.59	1.7	0.55	0.53	0.66	1.25	3.43	3.39	0.62	0.38	0.28	1.65	3.93	2.91	1.05	0.56	0.4	0.683	0.078	-1.532	-1.585	-1.274	-0.363	0.035	0.404	0.6	0.992	0.772	0.17	0.921	-0.469	0.078	-1.208	-0.709	3. NO TG
ENSMUSG00000031201	NM_001166457	210766	Brcc3	10.4739	3	-0.021516	0.200296	0.927728	0.140225		1.61	1.61	1.55	1.73	1.71	1.95	1.77	1.14	2.25	2.18	1.79	1.66	1.6	1.46	2.18	1.96	1.67	1	0	-0.054	0.103	0.086	0.275	0.136	-0.009	-0.494	-0.14	0.535	0.489	0.332	0.179	0.066	-0.034	-0.231	-0.956	3. NO TG
ENSMUSG00000050973	NM_178752	269952	Gdpgp1	2.76655	3	-0.00288551	0.13697	0.995429	0.649186		1.61	1.22	2.41	3.96	4.37	3.14	1.33	0.87	2.37	2.72	2.51	2.23	1.24	0.98	1.53	1.67	2.01	1.67	-0.397	0.579	1.293	1.435	0.959	-0.274	-0.374	-0.483	-0.313	-0.024	-0.652	-0.54	-1.241	-0.798	-1.117	-0.492	-0.907	2. NCS
ENSMUSG00000031596	NM_001044740	11988	Slc7a2	8.72448	3	0.0116639	-0.0445118	0.978639	0.881708		1.61	1.25	1.89	2.12	2.91	2.83	3.55	1.86	1.93	1.56	2.33	2.63	3.07	3.02	1.95	1.43	2.65	1.76	-0.363	0.23	0.395	0.85	0.81	1.136	0.927	0.57	1.266	0.03	0.045	-0.44	-0.565	-0.319	-0.135	-0.105	-0.682	3. NO TG
ENSMUSG00000019831	NM_031877	83767	Wasf1	4.31633	3	-0.219683	0.0612781	0.520258	0.857768		1.61	0.99	1.57	1.65	2.74	1.77	2.08	0.73	1.42	1.61	2.18	1.83	0.94	0.96	0.99	1.21	1.44	0.88	-0.696	-0.036	0.035	0.763	0.136	0.368	-0.77	-0.434	-0.044	-0.144	-0.66	-0.035	-0.444	-0.329	-0.923	0.048	-1	3. NO TG
ENSMUSG00000026761	NM_001177313	26428	Orc4	15.0634	3	0.305284	0.536949	0.00843564	1.94e-10		1.62	1.46	2.08	3.31	2.55	3.25	1.48	1.82	4.05	2.99	2.68	2.33	1.13	1.32	2.69	2.28	1.97	1.23	-0.149	0.359	1.026	0.651	1	-0.13	-0.516	0.316	-0.144	0.958	0.369	-0.146	-0.536	0.071	-0.371	-0.478	-1.395	2. NCS		HITS-CLIP
ENSMUSG00000041444	NM_001195632	330914	Arhgap32	4.81222	3	-0.144269	-0.209493	0.591285	0.227742		1.62	1.28	2.44	2.24	1.62	2.04	2.34	1.56	3.7	2.21	2.05	2.1	2.01	1.65	3.13	1.79	2.03	1.49	-0.338	0.588	0.465	0	0.331	0.528	0.309	0.283	0.364	0.599	0.358	-0.019	-0.322	0.338	0.324	0.042	-0.451	3. NO TG
ENSMUSG00000050730	NM_027823	71544	Arhgap42	6.8309	3	-0.170004	-0.152044	0.631565	0.534695		1.62	1.92	3.7	5.42	2.72	2.24	1.83	1.57	5.16	2.39	1.86	1.89	1.59	2.19	3.4	2.68	2.64	1.94	0.244	1.187	1.736	0.744	0.465	0.175	-0.027	-0.289	0.189	0.479	-0.122	-1.178	-1.013	-0.546	-0.043	-0.244	-0.206	3. NO TG
ENSMUSG00000045098	NM_001167884	225888	Kmt5b	6.15354	3	-0.402734	-0.0491158	0.000149627	0.729707		1.62	1.68	2.68	2.96	2	2.14	2.4	2.19	4.8	2.66	1.74	1.61	1.61	1.76	2.93	1.68	1.51	0.93	0.052	0.723	0.866	0.302	0.399	0.564	-0.009	0.38	0.067	0.838	0.128	-0.154	-0.813	-0.2	-0.403	-0.408	-1.194	3. NO TG
ENSMUSG00000041945	NM_172499	211798	Mfsd9	1.74981	3	0.0545212	0.219648	0.912105	0.513196		1.62	0.81	0.58	1.2	2.41	1.6	1.72	0.22	1.23	0.73	1.09	0.91	1.84	0.45	0.98	0.83	0.94	0.73	-0.991	-1.466	-0.43	0.57	-0.018	0.086	0.183	-1.834	-0.834	1.072	0.747	-0.709	-0.527	-1.138	-1.349	-0.807	-1.121	3. NO TG
ENSMUSG00000022679	NM_001289561	93734	Mpv17l	2.70772	3	-0.109543	0.011963	0.78742	0.975668		1.62	1.14	0.57	0.36	0.53	0.77	1.32	1.08	0.74	0.73	0.8	0.61	1.07	1.12	0.82	0.64	0.86	0.5	-0.503	-1.491	-2.139	-1.594	-1.063	-0.293	-0.594	-0.077	-0.025	0.371	0.517	1	0.813	0.585	0.688	-0.331	-0.613	2. NCS
ENSMUSG00000035597	NM_177806	328110	Prpf39	14.3591	3	-0.195736	-0.120711	0.254444	0.315285		1.62	1.47	2.3	3.04	2.14	2.51	2.17	2.46	5.25	3.54	2.49	2.03	1.33	1.66	3.68	2.06	1.74	1.03	-0.139	0.503	0.904	0.399	0.629	0.419	-0.283	0.739	0.174	1.187	0.676	0.219	-0.559	0.218	-0.297	-0.305	-1.277	1. CS TG
ENSMUSG00000070691	NM_019732	12399	Runx3	8.83934	3	0.0197618	-0.128819	0.953782	0.343281		1.62	2.63	5.16	4.29	6.55	4.84	2.34	1.61	5.97	6.59	5.57	4.43	2.39	3.18	5.28	5.04	4.58	3.3	0.696	1.665	1.399	2.009	1.573	0.528	0.558	-0.705	0.273	0.21	0.033	0.618	0.232	-0.233	-0.515	-0.127	-0.551	2. NCS
ENSMUSG00000031600	NM_033560	52348	Vps37a	10.04	3	0.0695542	0.085112	0.802953	0.417661		1.62	1.83	2.49	2.95	2.58	2.7	1.51	1.66	3.41	2.39	2.04	2.12	1.28	1.66	2.89	2.45	2.49	1.69	0.175	0.617	0.861	0.668	0.733	-0.101	-0.338	-0.14	-0.14	0.452	0.214	-0.303	-0.267	-0.337	-0.051	-0.347	-0.673	3. NO TG
ENSMUSG00000056014	NM_183025	243308	A430033K04Rik	5.42037	3	0.217572	-0.0304559	0.346561	0.891839		1.63	0.44	0.32	1.62	1.78	1.94	1.77	0.21	0.94	1.19	1.13	1.47	0.94	0.4	0.89	1.1	1.75	0.97	-1.866	-2.313	-0.009	0.126	0.25	0.118	-0.788	-1.032	-0.134	1.525	1.447	-0.442	-0.554	-0.651	-0.024	-0.398	-0.993	3. NO TG
ENSMUSG00000043336	NM_001040397	78749	Filip1l	17.5018	3	0.00232412	-0.275518	0.995429	0.0591242		1.63	2.27	3.81	4.06	3.29	4.46	2.5	6.11	10.83	4.96	4.09	3.39	1.53	4.33	7.42	4.67	4.77	2.8	0.475	1.22	1.311	1.009	1.447	0.614	-0.091	1.424	0.929	1.505	0.96	0.288	0.201	0.313	0.535	-0.395	-0.67	3. NO TG
ENSMUSG00000091387	NM_001166065	218476	Gcnt4	7.09806	3	-0.38991	-0.429118	0.00642978	0.000308149		1.63	4.42	7.28	4.65	5.28	6.54	2.6	5.06	12.04	6.64	5.77	5.26	2.01	5.99	9.61	7.31	7.54	4.77	1.434	2.152	1.507	1.69	1.998	0.67	0.301	0.195	0.438	0.725	0.4	0.513	0.652	0.128	0.513	-0.314	-0.454	3. NO TG
ENSMUSG00000027304	NM_030112	76246	Rtf1	10.8699	3	-0.0301567	-0.11612	0.89351	0.312994		1.63	1.14	2.42	3.52	4.4	4.37	2.52	1.47	4.2	3.69	3.54	3.89	1.98	1.28	3.15	2.97	4.08	2.46	-0.512	0.567	1.106	1.427	1.417	0.625	0.279	0.364	0.166	0.793	0.379	0.068	-0.244	-0.313	-0.109	-0.167	-0.826	2. NCS
ENSMUSG00000021244	NM_178363	56531	Ylpm1	8.69713	3	-0.0769961	0.111585	0.786802	0.503063		1.63	1.49	2.53	3.09	3.48	3.46	2.19	1.27	3.48	2.39	2.59	2.36	1.24	1.02	2.04	1.81	1.87	1.49	-0.129	0.631	0.919	1.09	1.081	0.424	-0.392	-0.229	-0.542	0.458	-0.309	-0.369	-0.768	-0.425	-0.892	-0.55	-1.21	3. NO TG
ENSMUSG00000002028	NM_001081049	214162	Kmt2a	4.52038	3	-0.393949	-0.845494	0.140804	7.66e-08		1.64	1.24	1.68	2.46	2.32	2.44	2.47	1.18	1.8	1.83	2.03	1.91	1.62	1.41	1.86	1.8	2.01	1.53	-0.401	0.035	0.582	0.498	0.57	0.588	-0.018	-0.071	0.184	0.099	0.146	-0.425	-0.449	-0.192	-0.206	-0.352	-0.67	1. CS TG	CS 8mer	HITS-CLIP	TS7+HITS
ENSMUSG00000038301	NM_001127348	71982	Snx10	3.93927	3	-0.0120225	-0.435264	0.982396	0.0894084		1.64	1.32	1.24	2.71	1.65	2.16	1.62	1.13	1.08	1.33	1.16	0.99	3.78	3.33	2.05	2.11	2.65	1.69	-0.311	-0.401	0.721	0.009	0.395	-0.018	1.2	-0.222	1.328	-0.198	0.721	-1.021	-0.36	-0.505	0.68	-1.118	-0.352	2. NCS		HITS-CLIP
ENSMUSG00000026361	NM_145991	214498	Cdc73	9.7444	3	0.00769046	-0.0346268	0.986392	0.883149		1.64	1.52	2.1	2.57	2.63	2.84	1.8	2.23	3.81	2.62	2.49	2.21	1.07	1.67	2.87	1.95	2.19	1.35	-0.109	0.355	0.645	0.678	0.788	0.134	-0.611	0.55	0.135	0.856	0.449	0.028	-0.397	-0.079	-0.263	-0.36	-1.067	2. NCS
ENSMUSG00000044224	NM_030046	78244	Dnajc21	12.2461	3	0.0231148	0.108642	0.930847	0.41347		1.64	1.98	3.26	3.92	3.55	3.72	1.86	1.69	5.68	4.82	4.23	4.58	1.18	1.62	3.43	2.97	3.77	2.92	0.27	0.987	1.252	1.109	1.177	0.181	-0.472	-0.227	-0.288	0.799	0.073	0.297	-0.399	0.252	0.087	0.299	-0.348	3. NO TG
ENSMUSG00000032705	NM_133798	97827	Exd2	3.69529	3	-0.245694	-0.0940335	0.314437	0.668155		1.64	1.88	1.39	1.59	2.01	2.08	2.97	1.89	2.43	2.21	2.26	1.97	2.29	1.99	1.44	1.58	1.63	1.37	0.196	-0.237	-0.044	0.292	0.341	0.853	0.479	0.008	0.082	0.801	0.051	0.472	-0.009	0.168	-0.301	-0.078	-0.599	3. NO TG
ENSMUSG00000075297	NM_001177775	667281	H60b	13.9706	3	0.129265	0.163577	0.653836	0.431171		1.64	1.19	1.31	1.76	1.24	1.56	1.96	1.97	2.04	1.69	1.5	1.96	1.83	2.01	1.88	2.17	2.12	1.84	-0.459	-0.322	0.101	-0.401	-0.072	0.256	0.157	0.722	0.751	0.635	0.518	-0.058	0.301	0.273	0.769	0.327	0.237	3. NO TG
ENSMUSG00000051177	NM_001145830	18795	Plcb1	4.89255	3	-0.194397	0.576549	0.534086	0.0278885		1.64	1.42	1.63	1.42	0.98	1.02	2.58	2.3	3.36	1.55	1.23	1.27	0.97	0.79	1.06	0.52	0.53	0.32	-0.206	-0.009	-0.206	-0.737	-0.68	0.65	-0.752	0.692	-0.838	1.039	-0.616	0.126	-1.432	0.325	-0.874	0.313	-1.642	3. NO TG
ENSMUSG00000032103	NM_023292	67049	Pus3	13.348	3	0.137266	0.184444	0.519684	0.180575		1.64	1.86	2.52	3.1	3.15	3.08	1.76	2.31	5.4	4.24	3.65	3.49	1.74	2.18	3.83	4.08	4.17	2.47	0.181	0.617	0.914	0.937	0.905	0.101	0.085	0.311	0.228	1.096	0.602	0.451	0.395	0.212	0.404	0.18	-0.317	3. NO TG
ENSMUSG00000027641	NM_011249	19650	Rbl1	20.0395	3	0.281237	0.655666	0.124791	4.8e-07		1.64	1.11	1.14	1.93	3.15	5.28	1.92	1.23	2.03	2.47	4.15	4.95	1.08	1.2	1.58	1.67	2.3	2.09	-0.559	-0.521	0.234	0.937	1.681	0.226	-0.598	0.147	0.112	0.827	0.467	0.354	-0.208	0.397	-0.452	-0.093	-1.333	3. NO TG
ENSMUSG00000044098	NM_172684	229675	Rsbn1	10.5204	3	-0.0387978	-0.252901	0.878298	0.0325703		1.64	1.99	6.42	9.81	4.22	4.94	2.05	2.23	6.56	4.07	3.06	2.67	1.38	2.53	6.02	4.88	4.66	3.16	0.278	1.962	2.573	1.358	1.585	0.32	-0.247	0.163	0.345	0.031	-0.093	-1.267	-1.006	-0.462	0.143	-0.885	-0.643	2. NCS
ENSMUSG00000043241	NM_001081132	326622	Upf2	9.36757	3	-0.0209592	-0.20863	0.953374	0.159225		1.64	1.62	2.37	2.95	1.94	2.16	1.76	1.57	2.78	1.97	1.46	1.26	1.12	1.45	2.06	1.64	1.28	0.96	-0.018	0.528	0.843	0.241	0.395	0.101	-0.546	-0.045	-0.159	0.229	-0.201	-0.58	-0.843	-0.408	-0.596	-0.773	-1.162	2. NCS
ENSMUSG00000038205	NM_182997	108097	Prkab2	4.62199	3	-0.0547095	-0.471301	0.903928	0.00478215		1.65	6.25	6.15	3.09	2.64	2.56	2.04	6.33	11.46	4.74	2.61	2.3	2.72	9.5	11.61	6.91	4.81	3.41	1.915	1.892	0.901	0.675	0.631	0.304	0.718	0.018	0.603	0.897	0.916	0.616	1.159	-0.016	0.863	-0.154	0.412	2. NCS		HITS-CLIP
ENSMUSG00000023919	NM_031863	83815	Cenpq	22.8191	3	0.0140648	0.232812	0.96475	0.15888		1.65	1.63	1.21	2.02	2.22	4.17	2.83	1.7	2.58	2.52	3.56	4.05	2.07	1.84	1.61	2.24	3.56	2.6	-0.017	-0.444	0.29	0.426	1.332	0.775	0.325	0.06	0.174	1.086	0.409	0.318	0.148	0.679	0.679	-0.042	-0.679	2. NCS		HITS-CLIP
ENSMUSG00000022141	NM_027707	71175	Nipbl	16.2729	3	-0.000878294	-0.0181302	0.996677	0.880917		1.65	1.27	2.4	3.8	2.81	3.69	2.21	2.73	4.36	2.55	2.49	2.25	1.36	1.71	2.89	2.37	1.79	1.07	-0.375	0.538	1.199	0.765	1.156	0.419	-0.277	1.098	0.426	0.859	0.267	-0.574	-0.679	-0.174	-0.648	-0.711	-1.776	3. NO TG		HITS-CLIP
ENSMUSG00000015702	NM_001085383	71790	Anxa9	4.84881	3	0.140399	0.248569	0.733704	0.443979		1.65	1.28	1.27	0.89	1.57	1.54	1.94	0.64	1.64	1.91	2.14	2.34	1.62	1.19	1.35	1.16	1.24	1.1	-0.364	-0.375	-0.883	-0.071	-0.099	0.232	-0.026	-0.989	-0.104	0.366	0.087	1.093	0.379	0.444	-0.338	0.6	-0.482	3. NO TG
ENSMUSG00000022545	NM_015769	50505	Ercc4	2.2252	3	-0.017574	-0.509122	0.970705	0.0233304		1.65	1.24	1.36	2.03	2.38	2.26	1.29	0.57	1.62	1.74	1.54	1.63	2.34	1.3	1.91	2	1.94	1.6	-0.409	-0.277	0.297	0.526	0.452	-0.353	0.501	-1.108	0.068	0.251	0.487	-0.221	-0.021	-0.625	-0.294	-0.469	-0.496	2. NCS
ENSMUSG00000027506	NM_001025261	21985	Tpd52	6.75808	3	-0.473499	-0.306091	0.0147048	0.260166		1.65	1.77	3.61	7.18	6.49	6.68	2.15	2.15	5.75	6.3	5.84	5.29	2.54	2.72	4.23	5.15	5.34	4.26	0.101	1.125	2.115	1.969	2.011	0.38	0.619	0.279	0.617	0.67	0.228	-0.188	-0.479	-0.152	-0.281	-0.336	-0.648	2. NCS
ENSMUSG00000039701	NM_133857	99526	Usp53	6.91852	3	-0.202408	-0.423228	0.484093	0.0237197		1.65	1.78	1.64	2.96	1.01	1.53	1.74	4.03	2.59	1.8	1.12	1.06	2.25	3.77	2.66	1.73	1.6	0.98	0.109	-0.009	0.839	-0.703	-0.108	0.076	0.445	1.174	1.078	0.656	0.694	-0.714	-0.771	0.148	0.658	-0.525	-0.637	3. NO TG
ENSMUSG00000090053	NM_172868	242481	Palm2	4.15823	3	0.0266449	-0.0132466	0.952429	0.959649		1.66	1.63	1.5	1.34	1.4	1.33	1.85	1.89	2.77	1.5	1.3	1.21	2.08	2.29	2.06	1.53	1.49	1.24	-0.026	-0.145	-0.307	-0.244	-0.318	0.155	0.324	0.212	0.488	0.881	0.455	0.162	0.19	-0.106	0.089	-0.135	-0.1	1. CS TG	CS 8mer
ENSMUSG00000036779	NM_001164497	214627	Papd5	11.5219	3	-0.0458255	-0.0114829	0.788593	0.936582		1.66	1.74	4.17	6.57	4.72	4.84	1.98	1.57	6.19	5.44	5.33	4.98	1.26	1.37	3.5	3.81	4.14	2.96	0.068	1.324	1.978	1.502	1.538	0.253	-0.395	-0.147	-0.343	0.569	-0.252	-0.272	-0.785	0.175	-0.189	0.041	-0.708	1. CS TG
ENSMUSG00000029772	NM_001171000	74340	Ahcyl2	3.66655	3	-0.155907	0.0119828	0.433625	0.949065		1.66	1.57	2.27	3.5	2.84	2.89	2.24	1.48	3.22	2.48	2.48	2.34	1.72	1.55	2.06	1.99	2.09	1.54	-0.08	0.449	1.072	0.771	0.796	0.43	0.051	-0.085	-0.018	0.503	-0.139	-0.495	-0.811	-0.195	-0.441	-0.303	-0.904	3. NO TG
ENSMUSG00000027994	NM_001293644	66815	Ccdc109b	6.12373	3	-0.227991	-0.615079	0.517223	0.0157368		1.66	1.27	2.57	2.2	2.41	2.25	2.93	1.83	4.04	4.76	4.65	3.19	3.4	2.54	4.16	5.13	3.57	3.11	-0.384	0.628	0.404	0.535	0.436	0.816	1.03	0.524	0.994	0.651	0.693	1.11	1.218	0.945	0.565	0.502	0.465	3. NO TG
ENSMUSG00000031093	NM_001009947	75974	Dock11	12.7151	3	-0.207614	-0.0399885	0.225476	0.853652		1.66	1.19	2.01	2.89	1.39	2.4	2.91	2.92	5.36	3.8	2.43	2.46	0.88	1.53	2.54	1.96	1.65	0.84	-0.477	0.275	0.796	-0.254	0.529	0.806	-0.908	1.288	0.36	1.411	0.336	0.394	-0.558	0.801	0.246	0.035	-1.503	2. NCS
ENSMUSG00000044167	NM_019739	56458	Foxo1	4.19343	3	-0.0148106	-0.625804	0.977583	0.00104518		1.66	3.95	6.87	5.22	5.29	4.88	2.2	2.54	4.76	4.31	3.44	2.92	3.46	6.16	7.51	5.66	4.44	3.35	1.246	2.043	1.647	1.666	1.55	0.404	1.055	-0.635	0.64	-0.528	0.128	-0.276	0.117	-0.619	-0.252	-0.739	-0.541	2. NCS
ENSMUSG00000048379	NM_080843	67296	Socs4	13.7631	3	-0.067365	-0.303448	0.821976	0.0498814		1.66	3.08	3.2	4.8	4.74	4.53	2.35	4.75	6.3	4.46	4.34	3.95	1.99	4.57	5.43	5.33	5.12	3.5	0.888	0.943	1.526	1.508	1.443	0.499	0.26	0.623	0.568	0.975	0.761	-0.106	0.151	-0.127	0.111	-0.197	-0.371	3. NO TG
ENSMUSG00000050064	NM_172863	242109	Zfp697	6.89188	3	-0.119066	-0.418837	0.616012	0.0017401		1.66	2.61	2.92	6.68	6.42	6.35	1.44	1.74	7.16	7.48	6.37	6.47	2.22	4.09	5.46	7.33	7.11	6.34	0.65	0.811	2.002	1.945	1.929	-0.204	0.417	-0.582	0.646	1.291	0.901	0.163	0.134	-0.011	0.147	0.027	-0.002	2. NCS
ENSMUSG00000043872	NM_026670	68310	Zmym1	9.9828	3	0.032757	-0.110881	0.878135	0.343292		1.66	1.32	2.29	4.24	2.86	3.79	1.52	1.16	3	3.25	3.38	3.36	1.71	2.06	2.79	3.77	3.75	2.38	-0.328	0.462	1.348	0.781	1.186	-0.126	0.043	-0.185	0.638	0.388	0.284	-0.383	-0.169	0.24	0.39	-0.173	-0.669	3. NO TG
ENSMUSG00000029238	NM_001289826	12753	Clock	18.5615	3	0.0184409	-0.044611	0.916027	0.659247		1.67	1.77	3.35	5.79	2.82	4.2	1.73	3.62	8.74	5.81	3.92	3.91	1.18	3.03	5.91	4.54	3.5	1.67	0.083	1	1.788	0.752	1.325	0.051	-0.497	1.028	0.772	1.381	0.817	0.005	-0.35	0.474	0.311	-0.103	-1.325	1. CS TG	CS 8mer
ENSMUSG00000024259	NM_026165	67453	Slc25a46	9.48851	3	-0.0633805	-0.180227	0.786077	0.157083		1.67	1.22	1.39	1.82	2.46	2.84	2.31	1.79	3.48	2.62	2.74	2.52	1.81	1.81	2.97	2.89	3.05	2.04	-0.45	-0.263	0.123	0.556	0.763	0.466	0.115	0.549	0.565	1.318	1.09	0.523	0.664	0.155	0.309	-0.172	-0.475	2. NCS		HITS-CLIP
ENSMUSG00000034563	NM_001114328	72278	Ccpg1	2.44524	3	-0.876598	-0.555411	1.17e-06	0.0046956	DOWN	1.67	1.82	1.97	1.15	0.74	1.04	4.42	3.17	4.49	1.9	1.11	0.86	3.16	2.5	2.48	1.32	1.31	0.64	0.123	0.237	-0.534	-1.163	-0.678	1.399	0.916	0.797	0.456	1.184	0.331	0.719	0.197	0.579	0.816	-0.271	-0.692	2. NCS
ENSMUSG00000039242	NM_178640	97884	B3galnt2	13.5244	3	0.269111	0.0551718	0.0889741	0.765673		1.67	2.14	4.21	7.03	6.13	6.23	1.05	2.04	6.54	5.74	4.84	4.76	1.77	2.8	5.42	5.89	5.46	4.1	0.356	1.329	2.067	1.87	1.893	-0.664	0.083	-0.069	0.386	0.634	0.364	-0.292	-0.255	-0.34	-0.167	-0.388	-0.602	2. NCS
ENSMUSG00000030232	NM_001005605	11569	Aebp2	10.5098	3	-0.0556612	-0.192352	0.78765	0.0463213		1.67	2.1	3.71	3.82	3.11	3.41	2.4	2.94	6.33	3.8	3.49	3.43	1.51	2.3	4.23	3.31	3.58	2.59	0.329	1.147	1.189	0.893	1.026	0.521	-0.144	0.483	0.131	0.769	0.189	-0.008	-0.206	0.166	0.202	0.008	-0.395	3. NO TG
ENSMUSG00000048327	NM_181589	70466	Ckap2l	18.1332	3	-0.130471	0.0527646	0.383779	0.726808		1.67	1.31	0.79	1.61	1.88	2.41	4.7	2.3	3.6	2.88	3	4.12	2.9	2.14	2.6	2.59	3.25	2.52	-0.348	-1.07	-0.052	0.17	0.527	1.487	0.793	0.807	0.704	2.174	1.706	0.835	0.683	0.671	0.786	0.771	0.064	3. NO TG
ENSMUSG00000021500	NM_001282055	212880	Ddx46	22.1205	3	0.211321	0.159919	0.142928	0.115542		1.67	1.45	3.57	6.08	4.9	5.78	2.08	1.66	5.44	5.22	4.79	4.78	1.84	1.87	3.82	4.08	4.54	2.92	-0.202	1.091	1.858	1.547	1.785	0.315	0.139	0.194	0.365	0.606	0.097	-0.22	-0.574	-0.033	-0.11	-0.274	-0.983	1. CS TG
ENSMUSG00000036246	NM_198101	78816	Gmip	2.82897	3	-0.475319	0.0990747	0.0504369	0.687651		1.67	1.49	2.15	2.06	2.31	2.58	1.78	1.85	2.92	3.47	4.04	4.01	1.21	1.48	2.17	1.58	1.91	1.45	-0.163	0.363	0.301	0.466	0.624	0.091	-0.462	0.31	-0.01	0.44	0.013	0.749	-0.381	0.804	-0.273	0.634	-0.827	3. NO TG
ENSMUSG00000021275	NM_001081057	104859	Tecpr2	2.91057	3	-0.00847417	-0.353935	0.985299	0.00944448		1.67	1.78	1.89	1.83	2.61	2.7	1.51	1.1	2.17	1.94	2.43	2.1	1.63	1.88	2.54	2.39	2.89	2.49	0.091	0.178	0.131	0.641	0.69	-0.144	-0.035	-0.689	0.078	0.198	0.424	0.084	0.383	-0.103	0.146	-0.361	-0.116	2. NCS
ENSMUSG00000062931	NM_001105557	237411	Zfp938	9.64579	3	0.245136	0.250112	0.323811	0.199507		1.67	1.25	1.06	1.25	1.54	1.84	1.29	0.99	2.19	1.07	1.12	1.08	1.16	0.78	1.4	0.87	1.23	0.76	-0.415	-0.651	-0.415	-0.116	0.139	-0.37	-0.522	-0.333	-0.673	1.04	0.398	-0.222	-0.518	-0.456	-0.322	-0.763	-1.265	3. NO TG
ENSMUSG00000002985	NM_001305819	11816	Apoe	7.01002	3	0.253037	0.439828	0.470611	0.128467		1.68	3.22	10.25	9.51	4.85	4.05	1.45	0.76	6.97	5.07	3.36	2.89	0.53	0.83	2.69	2.63	2.49	2.04	0.935	2.602	2.494	1.524	1.264	-0.211	-1.646	-2.069	-1.943	-0.556	-1.926	-0.906	-1.85	-0.528	-0.959	-0.485	-0.986	3. NO TG
ENSMUSG00000037419	NM_028013	71946	Endod1	8.48716	3	0.307934	0.445097	0.262965	0.0035474		1.68	1.99	2.73	2.44	3.61	4.57	2.13	1.12	3.19	2.54	2.54	2.94	1.7	1.87	3.96	3.39	2.95	1.92	0.243	0.697	0.536	1.099	1.438	0.341	0.017	-0.824	-0.089	0.224	0.535	0.058	0.473	-0.505	-0.29	-0.635	-1.247	2. NCS
ENSMUSG00000026200	NM_029010	74577	Glb1l	1.46035	3	-0.321703	0.22157	0.330732	0.530446		1.68	1.46	1.69	1.8	1.32	1.61	1.94	1.02	1.04	0.67	0.65	0.86	1.53	1.24	1.02	0.63	0.66	0.65	-0.201	0.009	0.099	-0.346	-0.061	0.206	-0.134	-0.513	-0.234	-0.695	-0.723	-1.412	-1.5	-1.011	-0.989	-0.897	-1.295	3. NO TG
ENSMUSG00000009108	NM_008141	14686	Gnat2	1.40977	3	0.0213391	-0.617005	0.966501	0.0217717		1.68	1.41	0.49	0.33	0.62	0.98	1.36	0.72	0.61	0.44	0.6	0.68	3.28	2.02	1.74	0.94	1.35	1.01	-0.251	-1.757	-2.313	-1.424	-0.772	-0.303	0.961	-0.96	0.516	0.31	1.807	0.404	1.482	-0.047	1.11	-0.521	0.043	3. NO TG
ENSMUSG00000019139	NM_023627	71780	Isyna1	1.30269	3	-0.0155572	-0.011892	0.977024	0.979776		1.68	1.72	1.76	2.01	1.29	1.06	1.26	1.04	1.21	1.42	0.97	1.23	0.65	0.73	0.97	1.11	1.07	0.85	0.034	0.067	0.257	-0.379	-0.659	-0.412	-1.356	-0.72	-1.225	-0.537	-0.853	-0.498	-0.851	-0.408	-0.267	0.213	-0.315	3. NO TG
ENSMUSG00000038267	NM_001033167	73102	Slc22a23	2.8845	3	-0.376749	-0.713807	0.113869	7.35e-05		1.69	1.88	6.47	6.6	5.8	4.04	1.47	1	4.93	5.23	4.01	4.06	1.7	1.74	4.25	3.74	4.58	3.38	0.153	1.93	1.959	1.773	1.252	-0.2	0.008	-0.904	-0.111	-0.391	-0.605	-0.335	-0.818	-0.531	-0.34	0.007	-0.257	1. CS TG		HITS-CLIP
ENSMUSG00000051147	NM_001168577	17961	Nat2	6.83393	3	-0.124383	0.594218	0.698009	0.00598289		1.69	1.06	1.56	2.96	3.11	3.24	2.87	1.64	3.9	2.58	2.26	1.88	1.56	0.96	1.95	1.12	1.3	0.8	-0.668	-0.115	0.805	0.876	0.935	0.761	-0.115	0.625	-0.142	1.316	0.32	-0.198	-1.394	-0.459	-1.252	-0.782	-2.004	3. NO TG		HITS-CLIP
ENSMUSG00000008318	NM_177073	320100	Relt	7.09468	3	0.172374	0.318541	0.531959	0.147349		1.69	9.36	9.76	10.21	10.23	10.77	1.01	5.94	6.33	8.39	9.16	7.84	2.1	6.54	5.71	8.52	8.11	7.69	2.463	2.523	2.588	2.591	2.665	-0.737	0.312	-0.655	-0.517	-0.624	-0.772	-0.283	-0.261	-0.159	-0.335	-0.458	-0.485	3. NO TG
ENSMUSG00000021594	NM_175283	78925	Srd5a1	6.36122	3	0.230935	0.416306	0.399943	0.0715948		1.69	1.8	1.6	4.67	6.3	6.51	1.18	0.68	1.21	2.94	4.41	4.69	1.56	1.09	1.28	1.95	3.02	2.81	0.09	-0.078	1.461	1.892	1.939	-0.515	-0.115	-1.391	-0.718	-0.4	-0.32	-0.666	-1.256	-0.514	-1.058	-0.472	-1.209	3. NO TG
ENSMUSG00000021177	NM_028354	104884	Tdp1	4.14473	3	-0.312406	-0.280821	0.196257	0.187001		1.69	1.62	1.04	0.79	1.37	1.76	2.37	1.69	1.56	1.82	2.67	2.94	2.41	2.34	1.64	1.84	2.01	2.18	-0.061	-0.695	-1.087	-0.301	0.058	0.485	0.509	0.061	0.528	0.58	0.652	1.194	1.209	0.958	0.55	0.737	0.307	3. NO TG
ENSMUSG00000030276	NM_001142732	101100	Ttll3	2.33415	3	-0.0272203	-0.0773355	0.950243	0.826226		1.69	2.22	3.57	3.95	2.66	2.42	1.71	2.4	3.78	2.58	1.82	1.92	1.28	2.37	3.07	2.03	1.6	1.55	0.392	1.074	1.22	0.651	0.515	0.017	-0.398	0.112	0.094	0.082	-0.217	-0.613	-0.957	-0.545	-0.73	-0.332	-0.639	3. NO TG
ENSMUSG00000020128	NM_001290628	245944	Vps54	10.0579	3	-0.0397205	-0.120096	0.821268	0.188585		1.69	1.49	2.03	2.69	2.62	2.93	2.17	1.96	4.41	3.46	2.88	2.74	1.59	1.74	3.24	3.07	3.14	2.1	-0.181	0.263	0.667	0.63	0.79	0.359	-0.087	0.393	0.222	1.115	0.672	0.362	0.19	0.136	0.26	-0.096	-0.479	3. NO TG
ENSMUSG00000032384	NM_173185	214897	Csnk1g1	5.45103	3	-0.206642	-0.377466	0.402245	0.0186951		1.7	1.51	2.51	3.65	3.1	2.92	2.02	1.55	4.95	3.44	2.5	2.39	1.64	2.05	3.87	3.1	3.13	2.18	-0.17	0.559	1.098	0.863	0.777	0.247	-0.052	0.037	0.439	0.977	0.623	-0.085	-0.235	-0.309	0.014	-0.288	-0.42	1. CS TG	CS 8mer	HITS-CLIP	TS7+HITS
ENSMUSG00000040761	NM_019763	56381	Spen	3.08555	3	-0.110699	-0.675474	0.768949	0.000233567		1.7	1.56	2.09	2.59	1.85	1.51	1.54	1.35	1.22	1.45	1.46	1.36	1.54	1.51	1.43	1.54	1.31	1.21	-0.123	0.296	0.605	0.121	-0.17	-0.142	-0.142	-0.207	-0.047	-0.772	-0.544	-0.833	-0.746	-0.339	-0.495	-0.15	-0.317	1. CS TG	CS 8mer	HITS-CLIP	TS7+HITS
ENSMUSG00000021712	NM_030731	81003	Trim23	7.00815	3	-0.0749141	-0.315695	0.770405	0.0150164		1.7	0.82	0.67	1.14	1.84	2.27	1.72	1.24	1.8	1.16	1.18	1.24	1.32	1.44	1.93	1.92	1.56	1.06	-1.043	-1.33	-0.572	0.114	0.415	0.017	-0.363	0.591	0.805	1.412	1.512	0.025	0.747	-0.637	-0.237	-0.867	-1.091	1. CS TG		HITS-CLIP
ENSMUSG00000046567	NM_175128	68281	4930430F08Rik	9.53062	3	0.305648	0.360622	0.241191	0.0460596		1.7	1.39	0.76	1.49	2.32	2.88	1.69	1.47	1.07	1.3	1.43	1.19	0.89	1.4	0.72	1.03	1.33	0.84	-0.289	-1.151	-0.189	0.446	0.757	-0.008	-0.926	0.08	0.01	0.488	-0.077	-0.195	-0.528	-0.694	-0.798	-1.268	-1.766	3. NO TG
ENSMUSG00000034773	NM_153544	217216	BC030867	6.77111	3	0.0141662	-0.226182	0.975643	0.221755		1.7	1.75	1.81	3.06	4.15	4.93	2.16	1.31	1.92	2.88	5.74	6.43	2.87	2.85	2.43	3.7	5.54	6.06	0.042	0.09	0.844	1.283	1.531	0.344	0.752	-0.415	0.7	0.085	0.423	-0.087	0.273	0.467	0.416	0.383	0.297	3. NO TG
ENSMUSG00000032041	NM_001177845	117149	Tirap	7.85949	3	-0.121202	-0.325395	0.594286	0.0509513		1.7	1.94	3.6	5.49	5.63	5.11	1.97	1.35	5.77	5.66	5.43	5.64	2.56	2.35	5.45	5.13	5.97	4.41	0.189	1.078	1.685	1.722	1.582	0.212	0.588	-0.52	0.275	0.679	0.597	0.044	-0.098	-0.052	0.084	0.142	-0.212	2. NCS
ENSMUSG00000091764	NM_001177527	636741	Zfp964	1.88014	3	-0.388303	-0.297223	0.214243	0.372607		1.7	0.42	0.44	0.48	1.29	1.34	2.35	0.58	1.72	0.95	1.06	1.38	1.76	0.98	1.2	1.24	1.14	0.71	-1.992	-1.926	-1.803	-0.395	-0.341	0.465	0.05	0.456	1.203	1.943	1.427	0.97	1.351	-0.281	-0.177	0.042	-0.907	2. NCS
ENSMUSG00000021846	NM_033602	93834	Peli2	1.99013	3	-0.301089	-1.2838	0.363035	1.94e-06		1.71	1.52	2.62	2.9	2.91	2.7	1.46	0.59	0.93	0.96	1.35	1.24	2.56	1.76	2.51	1.78	2.26	1.77	-0.169	0.613	0.759	0.764	0.656	-0.227	0.579	-1.35	0.21	-1.484	-0.062	-1.585	-0.701	-1.102	-0.363	-1.116	-0.606	1. CS TG
ENSMUSG00000020413	NM_001303532	15574	Hus1	9.84666	3	0.16784	0.145982	0.432962	0.160348		1.71	1.07	0.91	1.79	2.91	3.51	2.08	0.67	2.4	2.47	2.99	3.33	1.7	1.32	2.17	2.33	3.12	2.57	-0.671	-0.903	0.066	0.764	1.033	0.281	-0.008	-0.667	0.3	1.389	1.245	0.462	0.379	0.039	0.1	-0.076	-0.448	3. NO TG		HITS-CLIP
ENSMUSG00000035133	NM_009706	11855	Arhgap5	19.3698	3	-0.0460441	0.0778228	0.855006	0.510794		1.71	1.63	1.79	1.91	1.9	2.49	2.92	7.3	6.69	3.22	3.07	2.83	1.37	2.68	4.57	1.99	2.18	1.27	-0.069	0.066	0.159	0.151	0.54	0.768	-0.318	2.156	0.714	1.896	1.347	0.75	0.059	0.689	0.197	0.184	-0.966	2. NCS		HITS-CLIP
ENSMUSG00000000276	NM_019505	56077	Dgke	3.67433	3	-0.561272	-0.563591	8.41e-05	0.00108701	DOWN	1.71	1.7	1.68	1.8	1.64	1.9	3.07	2.16	4.15	2.93	2.2	2.43	1.95	2.22	3.09	2.49	2.3	1.83	-0.008	-0.025	0.074	-0.06	0.151	0.841	0.188	0.344	0.383	1.3	0.875	0.7	0.466	0.422	0.485	0.353	-0.054	2. NCS
ENSMUSG00000022035	NM_145944	67179	Ccdc25	18.2952	3	0.0603744	-0.169853	0.821976	0.251182		1.71	1.52	2.79	4.17	4.54	4.93	1.65	2.06	6.81	5.58	5.19	4.9	1.6	2.26	5.73	4.72	6.14	3.59	-0.169	0.703	1.281	1.403	1.522	-0.051	-0.095	0.436	0.569	1.284	1.036	0.419	0.178	0.193	0.435	-0.009	-0.457	2. NCS
ENSMUSG00000068854	NM_178214	319190	Hist2h2be	1.29077	3	-0.0270995	-0.124217	0.958216	0.738068		1.71	0.9	1.03	0.73	1.08	1.18	1.26	0.73	0.57	0.58	1.02	0.9	1.43	1.02	0.64	0.69	0.96	0.96	-0.918	-0.726	-1.217	-0.658	-0.531	-0.438	-0.256	-0.298	0.179	-0.842	-0.678	-0.327	-0.08	-0.082	-0.168	-0.387	-0.295	2. NCS
ENSMUSG00000026785	NM_153805	263803	Pkn3	4.10004	3	-0.256213	-0.557533	0.288225	0.00073001		1.71	1.46	1.39	1.48	1.67	2.12	3.65	2.12	1.48	1.27	1.88	1.9	3.35	3.73	2.83	2.38	3.69	3.09	-0.227	-0.297	-0.207	-0.034	0.308	1.089	0.966	0.535	1.347	0.09	1.02	-0.219	0.682	0.17	1.139	-0.157	0.541	3. NO TG
ENSMUSG00000059878	NM_001302439	67255	Zfp422	2.08932	3	-0.606218	-0.525647	0.0259384	0.0929468		1.71	1.11	1.01	1.42	1.75	2.18	5.06	2.93	5.2	4.37	4.92	4.86	4.84	3.81	4.58	4.11	5.2	4.16	-0.619	-0.754	-0.266	0.033	0.349	1.56	1.496	1.392	1.77	2.353	2.17	1.615	1.527	1.486	1.566	1.153	0.929	3. NO TG
ENSMUSG00000001833	NM_001205367	235072	Sept7	14.7996	3	0.0897962	-0.00608843	0.738383	0.975504		1.72	2.02	2.75	4.16	2.22	2.88	2.57	2.51	5.69	4.76	3.57	3.42	2.28	2.57	4.91	4.33	3.69	2.54	0.231	0.674	1.269	0.366	0.74	0.577	0.405	0.312	0.346	1.046	0.834	0.194	0.058	0.683	0.73	0.247	-0.181	1. CS TG	CS 8mer	HITS-CLIP	TS7+HITS
ENSMUSG00000072969	NM_001009575	494468	Armcx5	5.2309	3	-0.338606	-0.0569367	0.142423	0.824555		1.72	2.03	1.3	1.27	1.76	1.82	2.02	1.61	2.9	1.56	1.44	1.43	1.51	1.54	1.82	1.49	1.74	0.7	0.238	-0.401	-0.435	0.033	0.081	0.231	-0.187	-0.333	-0.396	1.151	0.482	0.295	0.229	-0.288	-0.016	-0.346	-1.366	3. NO TG
ENSMUSG00000022419	NM_001037937	97998	Deptor	6.58475	3	-0.151406	0.437827	0.693779	0.186178		1.72	1.38	1.12	1.9	3.16	3.85	2.84	1.27	1.79	1.82	2.39	2.44	1.2	0.84	0.66	0.52	0.69	0.43	-0.316	-0.614	0.143	0.874	1.158	0.72	-0.516	-0.119	-0.71	0.672	-0.754	-0.062	-1.85	-0.401	-2.179	-0.656	-3.133	3. NO TG
ENSMUSG00000026048	NM_011729	22592	Ercc5	4.21053	3	-0.271194	-0.521515	0.154638	0.000145281		1.72	1.2	0.7	0.88	1.7	1.92	2.28	1.12	1.52	1.38	1.37	1.78	1.86	1.26	1.33	1.52	1.7	1.04	-0.516	-1.285	-0.959	-0.017	0.158	0.405	0.112	-0.099	0.07	1.108	0.916	0.643	0.782	-0.309	0	-0.109	-0.878	3. NO TG
ENSMUSG00000042606	NM_172746	233876	Hirip3	15.3606	3	0.287527	-0.202314	0.349604	0.371501		1.72	1.47	1.34	1.56	3.95	5.75	2.39	0.74	0.92	2.08	4.6	6.46	2.07	1.63	1.34	2.23	5.45	5.23	-0.225	-0.358	-0.14	1.195	1.735	0.472	0.266	-0.981	0.148	-0.538	0	0.413	0.513	0.219	0.463	0.168	-0.137	3. NO TG
ENSMUSG00000043154	NM_001161362	235542	Ppp2r3a	9.31661	3	-0.300955	0.228585	0.000715796	0.131391		1.72	1.63	1.86	1.76	1.12	1.44	2.91	3.81	5.62	2.58	2.16	2.09	1.34	1.72	2.6	1.22	1.19	0.74	-0.077	0.112	0.033	-0.614	-0.255	0.755	-0.358	1.22	0.077	1.59	0.481	0.549	-0.525	0.941	0.087	0.534	-0.951	3. NO TG
ENSMUSG00000026955	NM_001081085	72080	Sapcd2	12.2247	3	0.184224	0.600102	0.627855	0.0142743		1.72	1.33	0.39	2.43	3.78	3.67	2.85	1.14	0.87	1.44	1.85	2.19	1.39	1.47	1.13	1.14	1.62	1.27	-0.369	-2.113	0.496	1.131	1.089	0.725	-0.305	-0.221	0.143	1.138	1.511	-0.751	-1.085	-1.027	-1.217	-0.742	-1.524	2. NCS
ENSMUSG00000038013	NM_197940	68524	Wipf2	2.58262	3	-0.436072	-0.834575	0.0505974	5.52e-09		1.73	1.91	3.18	3.7	3.48	2.71	2.78	2.24	3.6	2.74	2.79	2.45	2.41	2.29	3.33	2.47	2.61	2.21	0.142	0.874	1.092	1.004	0.645	0.681	0.476	0.229	0.261	0.178	0.066	-0.432	-0.581	-0.318	-0.414	-0.145	-0.293	3. NO TG
ENSMUSG00000022797	NM_011638	22042	Tfrc	31.9326	3	0.239376	0.00611758	0.280577	0.979772		1.73	3.45	9.24	16.5	11.36	13.74	3.37	3.63	14.91	16.56	13.35	13.56	2.69	5.61	12.38	15.16	12.85	10.96	0.992	2.41	3.246	2.708	2.982	0.958	0.634	0.073	0.7	0.69	0.422	0.005	-0.122	0.233	0.178	-0.019	-0.326	2. NCS		HITS-CLIP
ENSMUSG00000025076	NM_007611	12369	Casp7	4.48233	3	-0.555268	-1.14725	0.0280643	1.97e-13	DOWN	1.73	1.77	1.26	0.6	0.92	1.73	3.94	2.13	2.02	2.1	4.7	5.75	8.02	7.52	6.98	5.3	7.19	8.57	0.033	-0.454	-1.512	-0.904	0	1.183	2.206	0.266	2.081	0.677	2.46	1.79	3.122	2.34	2.953	1.727	2.302	3. NO TG
ENSMUSG00000037325	NM_027810	71492	Bbs7	6.66944	3	-0.156464	-0.0665071	0.598091	0.825468		1.73	1.53	0.73	0.8	1.92	2.66	1.57	2.02	1.34	1.17	1.36	1.71	1.48	1.87	1.17	1	1.41	0.86	-0.176	-1.233	-1.103	0.15	0.618	-0.139	-0.224	0.399	0.288	0.867	0.673	0.543	0.318	-0.494	-0.443	-0.634	-1.618	3. NO TG
ENSMUSG00000008429	NM_020586	80517	Herpud2	2.77658	3	-0.343438	-0.406612	0.249587	0.00867182		1.73	1.28	1.69	3	1.95	1.74	2.11	1.04	2.21	1.86	1.42	1.3	1.99	1.37	1.65	1.76	1.75	1.36	-0.432	-0.034	0.791	0.172	0.008	0.285	0.201	-0.297	0.097	0.385	-0.034	-0.687	-0.766	-0.455	-0.155	-0.418	-0.353	3. NO TG
ENSMUSG00000003847	NM_001286260	54446	Nfat5	11.0638	3	-0.236803	-0.0990835	0.126873	0.474221		1.74	1.47	3.52	6.66	4.38	4.78	3.49	2.97	5.07	4.18	3.58	2.87	1.63	1.82	2.81	2.9	2.2	1.25	-0.242	1.012	1.93	1.327	1.453	1	-0.094	1.01	0.306	0.525	-0.324	-0.671	-1.197	-0.29	-0.99	-0.734	-1.927	1. CS TG	CS 8mer	HITS-CLIP	TS7+HITS
ENSMUSG00000028226	NM_019724	17389	Mmp16	8.87079	3	0.0406279	0.440807	0.862421	0.00493278		1.74	1.57	1.63	1.48	2.16	2.96	2.72	2	2.35	2.21	2.83	3.08	1.25	0.95	1.29	1.3	2.3	1.78	-0.147	-0.094	-0.232	0.31	0.763	0.642	-0.474	0.347	-0.719	0.525	-0.335	0.575	-0.186	0.388	0.09	0.057	-0.731	1. CS TG	CS 8mer
ENSMUSG00000052534	NM_001291508	18514	Pbx1	2.56155	3	0.00330217	-0.2043	0.994428	0.205181		1.74	1.52	1.16	2.83	2.86	2.55	2.07	1.05	1.11	1	1.03	0.86	1.46	0.95	0.69	0.85	1.11	0.87	-0.194	-0.581	0.699	0.714	0.549	0.249	-0.252	-0.529	-0.672	-0.063	-0.741	-1.492	-1.723	-1.464	-1.358	-1.557	-1.541	3. NO TG
ENSMUSG00000038256	NM_029933	77578	Bcl9	1.95505	3	-0.283514	-0.516829	0.376011	0.0129079		1.74	0.98	1.14	1.45	2.09	1.43	2.56	0.95	1.54	0.91	1.36	1.2	2.41	1.48	1.26	0.83	1	0.82	-0.822	-0.606	-0.261	0.263	-0.281	0.554	0.468	-0.044	0.59	0.431	0.143	-0.666	-0.798	-0.616	-1.056	-0.251	-0.795	1. CS TG		HITS-CLIP	TS7+HITS
ENSMUSG00000003228	NM_018869	14773	Grk5	2.06543	3	-0.573107	-1.10236	0.0422509	1.03e-05	DOWN	1.74	1.3	1.19	2.07	2.28	2.11	2.9	1.72	2.24	3.16	3.61	3.91	4.16	3.51	3.06	4.49	5.43	4.64	-0.418	-0.544	0.249	0.388	0.277	0.734	1.253	0.401	1.426	0.907	1.355	0.608	1.113	0.661	1.248	0.887	1.133	2. NCS		HITS-CLIP
ENSMUSG00000032375	NM_177583	208117	Aph1b	1.47407	3	-0.430926	-0.584446	0.161176	0.0484569		1.74	1.21	1.02	0.92	1.13	1.5	3.36	1.94	1.8	1.88	1.65	2.04	2.72	2.32	1.59	2.12	2.22	1.81	-0.52	-0.765	-0.912	-0.618	-0.213	0.945	0.642	0.677	0.933	0.813	0.635	1.023	1.196	0.542	0.968	0.441	0.269	3. NO TG
ENSMUSG00000037697	NM_001039106	114874	Ddhd1	8.1154	3	0.132659	-0.140155	0.475871	0.314907		1.74	2.57	4.68	4.52	3.54	3.53	2.01	1.5	3.8	3.65	3.13	3.11	1.77	2	4.63	3.93	3.87	3.5	0.56	1.422	1.372	1.02	1.016	0.207	0.025	-0.773	-0.36	-0.3	-0.015	-0.308	-0.201	-0.177	0.128	-0.182	-0.012	3. NO TG
ENSMUSG00000017724	NM_001316365	18612	Etv4	9.85376	3	0.2154	1.01805	0.560056	2.82e-05		1.74	2.45	4.49	5.11	7.36	6.92	0.96	1.11	1.91	3.56	5.28	4.91	0.33	0.98	1.69	3.35	3.62	3.79	0.491	1.363	1.549	2.074	1.986	-0.851	-2.364	-1.135	-1.313	-1.229	-1.404	-0.52	-0.608	-0.478	-1.022	-0.494	-0.867	3. NO TG
ENSMUSG00000042942	NM_001083628	381157	Greb1l	2.81831	3	-0.231272	-0.346652	0.473521	0.0863796		1.74	1.38	1.17	1.32	1.62	1.62	2.15	1.31	1.45	1.9	1.92	1.8	1.65	1.44	1.04	1.5	1.91	1.27	-0.332	-0.569	-0.396	-0.102	-0.102	0.304	-0.076	-0.075	0.061	0.307	-0.168	0.522	0.183	0.244	0.236	0.151	-0.349	2. NCS
ENSMUSG00000064289	NM_001164071	21353	Tank	10.5802	3	-0.162556	0.471873	0.422645	3.47e-05		1.74	1.92	2.21	2.18	2	2.27	1.98	5.02	4.81	2.82	2.35	2.23	1.18	1.33	1.56	1.46	1.34	0.9	0.141	0.343	0.324	0.2	0.382	0.185	-0.556	1.382	-0.526	1.118	-0.5	0.37	-0.575	0.232	-0.574	-0.026	-1.325	3. NO TG
ENSMUSG00000037020	NM_146186	233064	Wdr62	4.13667	3	-0.139251	-0.174567	0.678838	0.406317		1.74	1.38	1.19	1.45	1.68	2.38	2.03	1.21	0.81	1.29	2.85	3.6	2.03	2.31	1.16	1.38	2.66	3.11	-0.332	-0.544	-0.261	-0.05	0.45	0.221	0.221	-0.188	0.739	-0.549	-0.037	-0.167	-0.071	0.759	0.66	0.595	0.385	3. NO TG
ENSMUSG00000015757	NM_026141	67418	Ppil4	18.8544	3	0.365448	0.271508	0.000999619	0.00140482		1.75	1.61	3.25	3.64	3.21	3.8	1.78	1.83	4.38	3.79	2.79	3.01	1.34	1.61	3.56	2.93	2.65	1.99	-0.12	0.889	1.052	0.871	1.114	0.024	-0.383	0.184	0	0.429	0.131	0.058	-0.312	-0.202	-0.276	-0.335	-0.93	2. NCS		HITS-CLIP
ENSMUSG00000040297	NM_172645	226551	Suco	12.4013	3	0.0845156	0.0558133	0.64088	0.696269		1.75	1.95	2.4	3.53	1.72	2.2	1.66	4.13	4.43	2.4	1.77	1.48	1.36	2.78	3.06	2.13	1.6	0.9	0.155	0.453	1.008	-0.025	0.328	-0.076	-0.361	1.079	0.509	0.882	0.349	-0.555	-0.726	0.041	-0.104	-0.569	-1.28	3. NO TG		HITS-CLIP
ENSMUSG00000025764	NM_001130184	269424	Jade1	21.3975	3	0.392508	0.877122	0.089347	1.12e-06		1.75	1.61	2.28	7.31	6.73	6.97	1.66	1.23	4.45	3.76	3.87	4.2	0.65	0.9	1.29	1.37	2.4	1.49	-0.12	0.38	2.056	1.937	1.988	-0.076	-1.415	-0.386	-0.832	0.962	-0.817	-0.957	-2.407	-0.797	-1.484	-0.729	-2.218	2. NCS		HITS-CLIP
ENSMUSG00000028106	NM_001081293	75137	Rprd2	6.07388	3	-0.0812182	-0.447758	0.713475	0.000625508		1.75	1.04	1.53	2.41	2.52	2.85	2.44	0.96	2.25	2	2.06	1.9	2.09	1.37	2.28	2.3	2.46	1.74	-0.745	-0.193	0.459	0.524	0.7	0.477	0.255	-0.114	0.394	0.553	0.572	-0.268	-0.067	-0.29	-0.035	-0.582	-0.709	1. CS TG
ENSMUSG00000028970	NM_011075	18669	Abcb1b	21.3096	3	0.168719	0.353282	0.337718	6.03e-05		1.75	1.77	4.3	7.34	6.51	8.5	3.32	2.48	7.84	10.08	10.51	12.56	2.07	3.05	4.72	6.87	8.23	7.89	0.016	1.292	2.062	1.889	2.274	0.92	0.241	0.484	0.782	0.865	0.134	0.457	-0.095	0.69	0.338	0.563	-0.107	3. NO TG
ENSMUSG00000033102	NM_001122989	218294	Cdc14b	5.98331	3	-0.0251521	-0.298307	0.949603	0.113989		1.75	1.5	1.94	2.12	2.4	3.14	1.77	1.55	3	2.82	2.68	2.66	1.81	2.45	3.47	3.54	2.95	2.37	-0.221	0.148	0.275	0.453	0.84	0.016	0.048	0.047	0.704	0.626	0.836	0.41	0.737	0.159	0.297	-0.239	-0.404	2. NCS
ENSMUSG00000033392	NM_001081960	76499	Clasp2	7.44242	3	-0.236278	-0.103723	0.26547	0.370668		1.75	1.77	2.72	1.99	1.57	1.92	2.68	2.66	5.52	4.05	3.01	2.96	2.72	2.95	3.98	3.43	3.07	2.3	0.016	0.633	0.184	-0.156	0.133	0.612	0.633	0.585	0.734	1.018	0.547	1.021	0.782	0.935	0.963	0.622	0.259	3. NO TG
ENSMUSG00000029377	NM_007950	13874	Ereg	18.4071	3	-0.416465	-0.385498	0.000254103	1.62e-05		1.75	11.88	19.11	24.06	13.46	17.31	2.19	15.24	22.21	18.91	15.17	16.24	0.53	13.7	20.83	20.45	17.59	15.73	2.756	3.441	3.774	2.936	3.299	0.322	-1.705	0.359	0.205	0.217	0.124	-0.347	-0.234	0.172	0.386	-0.092	-0.138	3. NO TG
ENSMUSG00000038843	NM_001136484	14537	Gcnt1	17.2794	3	-0.0968943	-0.224063	0.796138	0.176764		1.75	3.72	5.07	5.43	4.58	5.12	3.2	4.99	11.74	7.46	5.22	5.28	1.77	4.33	7.94	5.72	5.08	3.04	1.084	1.529	1.628	1.383	1.543	0.867	0.016	0.423	0.219	1.21	0.646	0.458	0.075	0.188	0.149	0.044	-0.75	2. NCS
ENSMUSG00000042751	NM_175460	226518	Nmnat2	2.43202	3	-0.277977	-0.610804	0.338599	0.00537331		1.75	1.46	2.08	3.89	4.23	3.87	4.87	2.3	5.69	6.92	5.59	3.75	2.63	1.71	5.32	8.93	6.61	4.65	-0.26	0.248	1.148	1.268	1.14	1.471	0.585	0.652	0.227	1.447	1.351	0.829	1.197	0.401	0.643	-0.045	0.264	3. NO TG
ENSMUSG00000028019	NM_019971	54635	Pdgfc	6.61488	3	-0.223794	-0.235073	0.288225	0.170913		1.75	1.21	2.51	3.09	2.45	1.7	3.86	2.04	6.04	3.81	2.84	2.39	4.6	3.71	4.82	4.37	4.27	3.14	-0.529	0.518	0.817	0.483	-0.042	1.137	1.389	0.749	1.608	1.264	0.939	0.301	0.499	0.212	0.799	0.489	0.881	3. NO TG
ENSMUSG00000020380	NM_009012	19360	Rad50	17.707	3	-0.0106359	0.0347203	0.974133	0.865438		1.75	1.08	1.21	2.16	3.12	4.43	2.08	1.57	2.58	2.39	3.2	3.67	1.88	1.41	2.29	2.24	3.39	2.37	-0.691	-0.529	0.302	0.831	1.335	0.248	0.103	0.536	0.382	1.086	0.915	0.145	0.052	0.036	0.119	-0.271	-0.9	3. NO TG
ENSMUSG00000054387	NM_001302801	17248	Mdm4	13.1243	3	0.00445594	0.182175	0.98898	0.248534		1.76	1.41	1.79	2.16	2.21	2.49	2.27	1.63	3.08	2.17	1.78	1.98	1.14	1.7	1.82	1.68	1.81	0.98	-0.318	0.024	0.294	0.327	0.498	0.365	-0.622	0.208	0.268	0.78	0.024	0.007	-0.361	-0.311	-0.287	-0.329	-1.336	1. CS TG	CS 8mer	HITS-CLIP	TS7+HITS
ENSMUSG00000030766	NM_001122640	70497	Arhgap17	1.9676	3	-0.35262	-0.424678	0.231991	0.04025		1.76	2.09	2.28	2.34	2.22	2.32	2.11	1.61	2.78	1.8	1.84	1.82	2.08	2.44	3.03	1.92	2.03	1.35	0.247	0.372	0.409	0.333	0.397	0.26	0.24	-0.374	0.222	0.285	0.409	-0.377	-0.284	-0.27	-0.128	-0.348	-0.777	3. NO TG
ENSMUSG00000027500	NM_025285	20257	Stmn2	3.38309	3	-0.132668	-0.678622	0.749255	0.00705501		1.76	1.52	1.2	1.14	0.96	0.87	3.09	2.37	2.31	2.32	2.14	1.87	3.68	3.43	3.29	3.34	3.76	3.55	-0.21	-0.549	-0.622	-0.868	-1.008	0.809	1.06	0.637	1.169	0.939	1.447	1.019	1.543	1.148	1.959	1.095	2.016	3. NO TG
ENSMUSG00000007817	NM_001310666	328365	Zmiz1	3.08178	3	-0.177666	-0.798806	0.643272	0.000855085		1.76	1.74	2.99	3.26	3.24	2.41	2.21	2.64	2.89	2.39	2.59	2	2.78	3.72	3.82	3.33	2.64	2.05	-0.016	0.761	0.886	0.877	0.451	0.327	0.657	0.599	1.092	-0.049	0.352	-0.446	0.031	-0.322	-0.294	-0.268	-0.232	3. NO TG
ENSMUSG00000018543	NM_028156	72215	1700001P01Rik	3.48234	3	0.0382162	0.0333883	0.941293	0.943823		1.76	1.79	5.99	8.1	5.78	5.59	1.56	1.24	2.09	3.33	2.47	2.82	0.68	1.81	1.05	1.82	1.76	2.27	0.024	1.761	2.196	1.71	1.662	-0.173	-1.359	-0.526	0.016	-1.515	-2.501	-1.28	-2.148	-1.223	-1.71	-0.985	-1.296	3. NO TG
ENSMUSG00000037221	NM_001254762	68929	Mospd3	1.55458	3	-0.262599	0.0630602	0.461225	0.885315		1.76	1.46	1.35	1.35	2.17	1.99	2.23	1.83	1.33	1.53	1.24	1.52	1.32	1.7	0.91	1.13	0.81	0.66	-0.268	-0.38	-0.38	0.301	0.176	0.34	-0.412	0.324	0.218	-0.021	-0.564	0.179	-0.255	-0.802	-1.411	-0.386	-1.578	3. NO TG
ENSMUSG00000071573	NM_001146342	67795	Rnls	1.66742	3	0.206311	-0.348853	0.579704	0.265979		1.76	1.46	0.84	0.6	0.98	0.77	1.13	0.5	0.71	0.62	0.61	0.38	2.09	2.24	1.29	1.24	1.54	0.89	-0.268	-1.058	-1.537	-0.838	-1.182	-0.635	0.247	-1.527	0.614	-0.239	0.613	0.047	1.035	-0.675	0.647	-1	0.206	3. NO TG
ENSMUSG00000074909	NM_177721	240614	Ranbp6	5.9636	3	-0.0393722	-0.438845	0.914735	0.0162884		1.77	1.07	0.48	0.96	0.84	1.1	1.28	1.28	1.58	0.89	0.69	0.74	1.55	1.65	1.54	1.7	1.07	0.54	-0.721	-1.861	-0.876	-1.066	-0.681	-0.465	-0.19	0.256	0.62	1.698	1.661	-0.108	0.818	-0.28	0.345	-0.566	-1.013	2. NCS		HITS-CLIP
ENSMUSG00000027534	NM_001127191	74718	Snx16	8.37054	3	-0.0622815	-0.0702961	0.844603	0.772088		1.77	1.87	1.81	4.4	2.88	4.02	2.24	2.45	4.96	3.52	2.63	2.98	2.04	2.5	3.95	3.58	3.57	2.28	0.079	0.032	1.309	0.699	1.179	0.338	0.204	0.388	0.417	1.449	1.122	-0.321	-0.297	-0.131	0.309	-0.431	-0.815	1. CS TG
ENSMUSG00000039239	NM_009367	21808	Tgfb2	4.29264	3	0.0239361	-0.617047	0.961616	1.12e-05		1.77	2.08	2.52	1.6	1.63	1.53	1.92	1.5	2.85	1.48	0.9	0.93	1.08	1.59	2.44	1.56	2.03	1.26	0.232	0.507	-0.145	-0.118	-0.209	0.117	-0.708	-0.469	-0.385	0.177	-0.046	-0.112	-0.036	-0.85	0.315	-0.712	-0.278	3. NO TG
ENSMUSG00000051517	NM_001013377	230098	Arhgef39	12.3443	3	-0.0129097	0.00973523	0.979503	0.975504		1.77	1.56	1.98	3.64	4.51	4.19	3.43	1.77	3.9	3.21	3.86	3.25	3.01	1.67	4.58	3.1	3.39	2.76	-0.181	0.161	1.036	1.344	1.239	0.951	0.763	0.181	0.098	0.974	1.206	-0.181	-0.231	-0.224	-0.411	-0.366	-0.601	3. NO TG
ENSMUSG00000004263	NM_007881	13498	Atn1	3.97088	3	-0.227832	-0.598989	0.490894	0.00486277		1.77	1.78	2.18	2.25	2.42	1.86	2.73	2.35	2.22	2.04	2.06	1.67	2.11	2.52	2.19	1.97	1.53	1.29	0.008	0.299	0.344	0.449	0.071	0.622	0.252	0.399	0.499	0.026	0.007	-0.141	-0.191	-0.231	-0.658	-0.155	-0.525	3. NO TG
ENSMUSG00000050107	NM_010353	14841	Gsg2	15.1294	3	0.143173	0.00819475	0.543239	0.972572		1.77	1.41	1.36	3.35	4.49	5.48	2.56	0.49	3.38	5.22	7.49	9	3.24	2.84	4.47	6.24	7.19	7.53	-0.326	-0.378	0.917	1.338	1.625	0.53	0.869	-1.506	1.005	1.307	1.709	0.638	0.895	0.737	0.678	0.715	0.458	3. NO TG
ENSMUSG00000037262	NM_025280	16588	Kin	9.25574	3	0.154576	0.16846	0.501959	0.299215		1.77	1.87	2.52	3.24	2.22	2.58	1.55	1.27	2.87	2.4	2.13	1.99	1.21	1.34	1.84	1.86	2.17	1.19	0.079	0.507	0.869	0.325	0.541	-0.19	-0.545	-0.555	-0.478	0.187	-0.452	-0.431	-0.797	-0.059	-0.033	-0.373	-1.11	2. NCS
ENSMUSG00000059060	NM_001252562	19363	Rad51b	6.54338	3	0.260217	0.568074	0.450797	0.0403375		1.77	1.92	0.88	0.29	0.45	0.82	2.01	1.99	0.97	0.38	0.78	0.72	1.87	1.65	0.8	0.52	0.65	0.83	0.117	-1	-2.569	-1.952	-1.101	0.182	0.079	0.051	-0.217	0.139	-0.136	0.379	0.821	0.78	0.521	-0.185	0.017	3. NO TG
ENSMUSG00000016262	NM_001177794	214791	Sertad4	9.35063	3	0.221377	0.326286	0.416798	0.0885232		1.77	1.99	2.26	2.62	2.95	2.64	1.83	1.53	6.11	3.73	3.3	3.15	3.31	1.79	3	2.4	2.81	1.87	0.168	0.351	0.563	0.734	0.574	0.048	0.899	-0.377	-0.152	1.431	0.407	0.508	-0.126	0.161	-0.07	0.254	-0.495	3. NO TG
ENSMUSG00000074406	NM_170759	232816	Zfp628	1.33853	3	-0.297294	-0.45814	0.380207	0.0843006		1.77	1.21	1.15	1.82	1.84	1.41	2.05	1.55	1.35	1.51	1.43	1.31	1.51	1.29	1.08	1.37	1.12	0.97	-0.545	-0.618	0.04	0.056	-0.326	0.211	-0.228	0.355	0.092	0.229	-0.09	-0.268	-0.407	-0.361	-0.711	-0.105	-0.535	3. NO TG
ENSMUSG00000026784	NM_019501	56075	Pdss1	18.4537	3	0.418764	0.487243	0.00240868	0.00111423		1.78	2.33	3.31	4.5	4.14	5.34	1.21	1.43	3.91	5.84	5.85	5.69	1.33	1.93	3.08	4.92	5.16	3.85	0.387	0.891	1.333	1.213	1.58	-0.553	-0.418	-0.7	-0.27	0.24	-0.104	0.375	0.128	0.498	0.317	0.091	-0.471	1. CS TG	CS 8mer
ENSMUSG00000074220	NM_001081007	233060	Zfp382	4.63586	3	-0.345848	-0.729122	0.189656	8.65e-05		1.78	1.81	1.9	1.85	1.5	2.11	2.23	2.26	3.24	2.13	1.76	2.3	1.71	2.83	2.42	2.42	3.01	2.49	0.024	0.094	0.055	-0.245	0.244	0.324	-0.058	0.319	0.642	0.767	0.347	0.202	0.386	0.229	1	0.124	0.238	1. CS TG
ENSMUSG00000033382	NM_029491	75964	Trappc8	8.21449	3	-0.124075	0.00368588	0.538282	0.98218		1.78	1.37	2.19	3.05	2.15	2.55	2.23	1.48	4.17	3.26	2.3	2.28	1.67	1.54	2.9	2.77	2.2	1.44	-0.375	0.298	0.774	0.271	0.516	0.324	-0.091	0.111	0.168	0.926	0.404	0.096	-0.138	0.097	0.033	-0.161	-0.82	3. NO TG		HITS-CLIP
ENSMUSG00000036977	NM_026904	68999	Anapc10	5.78203	3	0.0222859	0.125894	0.956407	0.534178		1.78	1.31	1.3	1.89	2.53	3.07	1.54	3.11	2.72	2.65	3	2.63	1.38	2.11	2	2.18	2.61	2.16	-0.439	-0.45	0.086	0.505	0.783	-0.208	-0.365	1.241	0.684	1.059	0.618	0.485	0.205	0.245	0.045	-0.222	-0.505	2. NCS
ENSMUSG00000023961	NM_199016	224794	Enpp4	3.45712	3	-0.422963	-0.45715	0.0963337	0.0419675		1.78	1.41	1.31	1.75	2.54	3.23	2.16	0.87	1.27	0.96	1.64	2.16	1.71	1.33	1.56	1.18	2.11	1.27	-0.334	-0.439	-0.024	0.511	0.856	0.278	-0.058	-0.69	-0.084	-0.044	0.25	-0.86	-0.565	-0.628	-0.266	-0.578	-1.34	3. NO TG
ENSMUSG00000028218	NM_001310743	68099	Fam92a	9.23741	3	0.0295847	0.0181925	0.90039	0.910635		1.78	1.33	1.51	1.45	2.19	2.42	2.37	2.32	2.96	2.69	2.65	2.67	2.3	1.92	2.86	2.58	2.71	2.07	-0.418	-0.236	-0.294	0.298	0.441	0.411	0.368	0.798	0.526	0.966	0.917	0.887	0.827	0.274	0.306	0.141	-0.224	2. NCS
ENSMUSG00000028496	NM_001286158	70122	Mllt3	9.78996	3	0.0856558	-0.278997	0.735034	0.000879766		1.78	1.5	1.47	3.08	2.75	3.09	1.93	1.8	3.27	3.33	2.94	2.89	1.81	1.55	2.25	2.81	3.34	2.17	-0.245	-0.274	0.788	0.625	0.792	0.116	0.024	0.261	0.047	1.148	0.611	0.112	-0.132	0.096	0.279	-0.096	-0.508	3. NO TG
ENSMUSG00000045210	NM_173443	70675	Vcpip1	9.32427	3	-0.0294196	-0.0152055	0.932244	0.936582		1.79	1.37	2.44	4.4	2.01	2.43	2.47	2.03	4.15	2.82	1.8	1.66	1.62	1.99	2.79	2.12	1.65	1.02	-0.383	0.445	1.293	0.166	0.439	0.462	-0.143	0.564	0.535	0.764	0.193	-0.64	-1.05	-0.158	-0.283	-0.547	-1.244	2. NCS		HITS-CLIP
ENSMUSG00000020330	NM_013552	15366	Hmmr	23.4042	3	0.133824	0.0195457	0.354544	0.8973		1.79	1.89	0.95	2.14	1.36	2.17	4.4	2.87	3.36	3.12	2.17	2.41	3.51	4.22	3.38	3.48	3.53	2.18	0.078	-0.907	0.256	-0.394	0.276	1.293	0.968	0.6	1.155	1.812	1.82	0.542	0.699	0.67	1.37	0.151	0.007	3. NO TG
ENSMUSG00000029534	NM_001083315	64213	St7	3.41456	3	-0.101581	0.0275936	0.682898	0.901837		1.79	1.89	1.77	1.17	1.32	1.58	1.75	1.46	1.66	1.68	1.94	1.9	1.96	1.89	1.98	2.04	2.14	1.8	0.078	-0.016	-0.609	-0.437	-0.179	-0.032	0.13	-0.37	0	-0.092	0.161	0.518	0.797	0.552	0.693	0.265	0.187	3. NO TG
ENSMUSG00000017548	NM_001163018	52615	Suz12	24.526	3	0.0991965	-0.00183675	0.462702	0.988731		1.79	1.38	2.66	3.22	3.07	4.28	2.84	2.39	6.02	4.11	4.01	4.4	1.8	2.14	4.33	3.44	4.17	2.83	-0.373	0.569	0.844	0.775	1.253	0.663	0.008	0.788	0.629	1.175	0.701	0.351	0.095	0.384	0.441	0.04	-0.595	3. NO TG
ENSMUSG00000019891	NM_025705	66686	Dcbld1	2.41954	3	-0.0934404	-0.050855	0.835513	0.873335		1.8	1.94	2.79	1.88	2.62	2.85	1.71	1.02	2.9	2.68	2.61	2.51	1.23	1.43	2.03	2.04	2.2	2.02	0.107	0.629	0.062	0.539	0.66	-0.074	-0.546	-0.921	-0.437	0.056	-0.457	0.509	0.117	-0.005	-0.251	-0.183	-0.495	1. CS TG	CS 8mer
ENSMUSG00000027365	NM_001164325	58800	Trpm7	14.8513	3	-0.138012	0.145983	0.31775	0.130425		1.8	1.51	1.82	2.96	1.86	2.64	3.5	3.75	5.19	3.43	2.69	2.5	1.69	2.39	3.01	2.24	1.84	1.1	-0.252	0.016	0.714	0.047	0.55	0.955	-0.09	1.307	0.659	1.507	0.723	0.212	-0.401	0.53	-0.016	-0.078	-1.255	1. CS TG	CS 8mer
ENSMUSG00000021693	NM_001145779	16563	Kif2a	14.6699	3	0.0783218	0.000344042	0.665582	0.998192		1.8	2.15	4.38	6.32	4.06	4.56	1.82	2.42	5.83	4.3	3.52	3.14	1.52	2.33	4.32	4.06	3.81	2.55	0.255	1.278	1.806	1.169	1.336	0.016	-0.242	0.17	0.115	0.412	-0.02	-0.555	-0.637	-0.205	-0.091	-0.537	-0.836	2. NCS
ENSMUSG00000021704	NM_001162945	382793	Mtx3	10.2935	3	0.1137	0.0641943	0.536295	0.678241		1.8	1.23	1.67	2.81	2.95	3.56	1.19	1.12	2.95	2.26	2.01	2.36	1.16	1.26	2.08	1.94	2.22	1.45	-0.546	-0.108	0.64	0.71	0.98	-0.593	-0.629	-0.134	0.034	0.817	0.315	-0.313	-0.532	-0.551	-0.409	-0.591	-1.29	2. NCS		HITS-CLIP
ENSMUSG00000022960	NM_021720	60364	Donson	13.0291	3	0.0567843	0.0605598	0.872785	0.74271		1.8	2.48	2.22	2.41	4.7	8.18	1.97	1.16	1.81	3.3	6.25	8.96	3.36	2.9	3.59	4.63	7.43	7.55	0.46	0.301	0.419	1.38	2.178	0.13	0.897	-1.09	0.225	-0.293	0.691	0.452	0.939	0.41	0.66	0.131	-0.115	3. NO TG
ENSMUSG00000033799	NM_134063	105203	Fam208b	24.344	3	0.233454	0.100538	0.0467094	0.369905		1.8	1.98	4.14	5.53	3.31	4.43	1.88	3.23	7.71	4.69	3.43	3.35	1.67	3.34	6.22	4.68	3.55	1.79	0.137	1.197	1.614	0.875	1.295	0.062	-0.108	0.703	0.751	0.895	0.586	-0.237	-0.24	0.051	0.101	-0.402	-1.303	3. NO TG
ENSMUSG00000027349	NM_026620	68215	Fam98b	7.4404	3	-0.0562193	-0.171632	0.89679	0.494716		1.8	2.13	2.56	2.79	3.27	4.24	2.47	2.08	4.11	4.27	3.67	4.02	2.43	2.39	3.43	3.57	3.75	3.5	0.242	0.506	0.629	0.858	1.231	0.454	0.431	-0.034	0.165	0.681	0.421	0.612	0.355	0.166	0.197	-0.077	-0.276	3. NO TG
ENSMUSG00000047766	NM_001146046	102747	Lrrc49	4.3332	3	-0.0794067	0.0614733	0.76683	0.759427		1.8	1.74	1.22	1.85	2.26	2.72	2.65	1.52	1.69	1.4	1.2	1.14	2.17	1.84	1.61	1.87	1.92	1.37	-0.049	-0.557	0.039	0.327	0.593	0.555	0.268	-0.194	0.08	0.467	0.397	-0.4	0.015	-0.908	-0.234	-1.247	-0.984	3. NO TG
ENSMUSG00000051586	NM_001270475	194401	Mical3	2.14249	3	-0.0970119	-0.283109	0.743109	0.107418		1.8	1.79	1.9	1.65	1.5	1.39	2.12	1.28	2.35	1.72	1.56	1.5	1.41	1.36	1.77	1.35	1.57	1.11	-0.008	0.078	-0.125	-0.261	-0.371	0.235	-0.35	-0.481	-0.394	0.305	-0.102	0.06	-0.288	0.056	0.065	0.109	-0.322	3. NO TG
ENSMUSG00000031202	NM_175122	67790	Rab39b	9.14229	3	-0.147274	0.0767284	0.646255	0.718584		1.8	1.71	1	1.19	1.84	2.41	3.52	2.84	4.81	2.66	2.46	2.58	2.27	2.94	3.31	2.43	2.65	1.37	-0.074	-0.842	-0.593	0.032	0.419	0.964	0.333	0.729	0.778	2.255	1.717	1.154	1.024	0.417	0.524	0.098	-0.81	3. NO TG
ENSMUSG00000030254	NM_001167730	58186	Rad18	11.2152	3	-0.136746	-0.34968	0.477653	0.0051497		1.8	1.75	1.39	1.53	2.66	4.17	2.46	2.13	2.35	2.19	3.67	4.59	2.32	2.67	2.76	3.04	5	4.29	-0.04	-0.371	-0.233	0.561	1.208	0.449	0.364	0.282	0.607	0.753	0.984	0.515	0.986	0.463	0.908	0.138	0.041	2. NCS
ENSMUSG00000027300	NM_001255993	140629	Ubox5	2.91178	3	-0.0548041	0.0270623	0.899272	0.927913		1.8	1.09	0.82	1.52	1.58	1.66	2.19	0.94	1.55	1.93	1.85	2.08	2.01	1.17	1.53	1.58	1.55	1.34	-0.718	-1.125	-0.242	-0.187	-0.116	0.282	0.158	-0.212	0.101	0.91	0.892	0.343	0.055	0.226	-0.027	0.324	-0.307	3. NO TG
ENSMUSG00000020137	NM_025780	66816	Thap2	10.1107	3	0.408389	0.256876	0.00729029	0.0832528		1.81	1.28	2.55	2.02	2.45	2.79	1.57	0.85	2.7	1.74	2.32	2.47	0.89	0.84	1.74	2.14	2.65	2.27	-0.497	0.492	0.158	0.435	0.621	-0.204	-1.016	-0.585	-0.602	0.082	-0.549	-0.214	0.083	-0.078	0.113	-0.175	-0.296	2. NCS
ENSMUSG00000020362	NM_001290741	104625	Cnot6	15.3431	3	-0.082489	-0.0594934	0.677257	0.589604		1.81	1.36	1.8	3.04	2.79	3.68	3.02	2.31	5.11	3.69	3.59	3.49	2.39	2.65	4.37	3.5	3.46	2.44	-0.41	-0.008	0.745	0.621	1.02	0.735	0.399	0.76	0.957	1.5	1.275	0.279	0.203	0.363	0.31	-0.076	-0.591	1. CS TG
ENSMUSG00000033114	NM_001001321	70484	Slc35d2	1.20338	3	-0.806762	-1.18095	0.000871464	2.07e-06	DOWN	1.81	1.29	0.47	0.33	1.33	1.17	3.48	2.42	1.42	1.32	1.94	1.73	3.37	2.6	2.02	2.04	2.29	2.01	-0.485	-1.923	-2.42	-0.442	-0.625	0.939	0.893	0.902	1.006	1.575	2.08	1.968	2.592	0.541	0.779	0.56	0.776	3. NO TG
ENSMUSG00000033111	NM_001284383	218734	3830406C13Rik	7.50968	3	0.0346776	-0.236231	0.921341	0.190922		1.81	1.47	1.65	0.71	0.87	1.63	3.07	1.89	2.52	1.27	1.25	1.39	2.85	1.99	2.79	2.09	2.06	1.14	-0.298	-0.133	-1.338	-1.048	-0.15	0.759	0.652	0.36	0.434	0.608	0.754	0.83	1.544	0.518	1.234	-0.228	-0.512	3. NO TG
ENSMUSG00000040712	NM_001190376	216874	Camta2	1.39346	3	-0.408959	-0.921182	0.140044	1.77e-06		1.81	1.74	1.55	1.61	2.5	2.17	1.96	2.16	1.68	1.8	2.27	1.66	1.92	2.44	2.08	2.11	2.11	1.66	-0.057	-0.222	-0.168	0.464	0.26	0.114	0.085	0.31	0.485	0.115	0.422	0.16	0.388	-0.139	-0.244	-0.384	-0.384	3. NO TG
ENSMUSG00000020652	NM_134046	52504	Cenpo	4.74345	3	-0.215598	-0.194007	0.36537	0.282723		1.81	1.13	1.02	1.88	2.67	3.11	2	0.67	1.4	2.07	3.83	4.57	2.17	1.38	1.56	2.39	3.65	3.6	-0.675	-0.821	0.054	0.558	0.778	0.143	0.26	-0.745	0.286	0.453	0.608	0.138	0.345	0.519	0.45	0.554	0.21	3. NO TG
ENSMUSG00000028086	NM_001177773	50754	Fbxw7	9.59209	3	-0.0351086	-0.0372046	0.902744	0.821274		1.81	1.83	2.86	4	3.41	3.78	2.53	2.25	4.48	4.14	3.32	3.38	1.61	2.05	3.34	3.1	3.01	2.28	0.016	0.657	1.14	0.91	1.058	0.481	-0.168	0.297	0.163	0.646	0.223	0.05	-0.367	-0.038	-0.179	-0.161	-0.727	3. NO TG
ENSMUSG00000022698	NM_028108	72117	Naa50	25.0884	3	0.0160496	-0.0556045	0.952429	0.696049		1.81	1.97	5.2	9.02	6.49	7.62	2.98	3.68	10.6	9.07	8.49	8.31	2.48	3.64	8.37	8.18	8.78	6.5	0.122	1.517	2.311	1.837	2.068	0.716	0.452	0.898	0.882	1.026	0.686	0.008	-0.141	0.387	0.435	0.125	-0.229	3. NO TG
ENSMUSG00000040195	NM_001113211	210035	Nemp1	8.82513	3	0.250133	0.255089	0.300328	0.00871706		1.81	1.32	1.64	2.35	2.97	4.16	1.79	0.66	1.47	1.79	3.48	3.92	1.46	1.07	1.34	2.05	4.1	3.97	-0.453	-0.141	0.375	0.711	1.196	-0.016	-0.308	-0.989	-0.3	-0.157	-0.29	-0.391	-0.196	0.228	0.464	-0.086	-0.067	3. NO TG
ENSMUSG00000032558	NM_028721	74025	Nphp3	2.38837	3	-0.24814	-0.383095	0.445183	0.116707		1.81	1.25	0.86	0.57	1.29	1.31	1.89	0.8	1.14	0.79	1.09	1.01	1.63	1.02	1.26	0.93	1.06	0.72	-0.531	-1.065	-1.65	-0.485	-0.463	0.062	-0.15	-0.637	-0.291	0.403	0.546	0.464	0.697	-0.241	-0.281	-0.372	-0.855	3. NO TG
ENSMUSG00000025920	NM_001111272	29819	Stau2	3.69886	3	-0.428188	0.176495	0.0373178	0.392194		1.81	1.57	2.19	1.47	1.08	1.27	2.66	2.62	3.74	2.24	1.62	1.51	1.82	2.04	2.1	1.37	1.35	1.16	-0.204	0.274	-0.298	-0.74	-0.508	0.553	0.008	0.735	0.376	0.769	-0.06	0.604	-0.101	0.581	0.319	0.248	-0.13	3. NO TG
ENSMUSG00000022957	NM_001110275	16443	Itsn1	2.99584	3	-0.167171	-0.345343	0.478687	0.000609678		1.82	1.6	1.76	1.6	1.75	1.77	1.79	0.89	1.89	1.84	1.72	1.78	2.75	1.84	2.14	2.29	2.6	2.29	-0.185	-0.048	-0.185	-0.056	-0.04	-0.024	0.593	-0.839	0.2	0.102	0.281	0.2	0.515	-0.025	0.568	0.008	0.37	1. CS TG	CS 8mer	HITS-CLIP	TS7+HITS
ENSMUSG00000028248	NM_025669	66625	Pnisr	10.1352	3	-0.286489	-0.444922	0.0539406	1.58e-05		1.82	1.38	1.96	2.1	1.58	1.74	2.58	2.38	3.22	1.72	1.73	1.72	1.84	1.81	2.83	1.52	1.78	1.33	-0.397	0.106	0.205	-0.203	-0.064	0.501	0.016	0.782	0.389	0.713	0.528	-0.286	-0.464	0.13	0.171	-0.017	-0.385	1. CS TG	CS 8mer
ENSMUSG00000041702	NM_172806	238386	Btbd7	6.86845	3	0.00499341	0.0737767	0.980732	0.577078		1.82	1.73	2.27	2.9	1.94	2.29	2.32	1.68	2.89	2.35	1.94	1.82	2.03	1.62	2.15	1.93	1.88	1.3	-0.073	0.317	0.669	0.092	0.33	0.348	0.157	-0.042	-0.094	0.347	-0.078	-0.302	-0.585	0	-0.045	-0.33	-0.812	1. CS TG		HITS-CLIP	TS7+HITS
ENSMUSG00000029762	NM_008012	14187	Akr1b8	10.2101	3	-0.942332	0.2053	7.1e-07	0.430837		1.82	2.34	3.64	4.7	6.25	6.69	18.57	16.89	17.79	19.56	19.84	18.79	2.43	2.22	3.62	4.27	4.35	2.59	0.361	0.996	1.364	1.774	1.872	3.344	0.415	2.846	-0.076	2.286	-0.008	2.055	-0.138	1.665	-0.522	1.488	-1.366	3. NO TG
ENSMUSG00000051329	NM_021512	59015	Nup160	12.4769	3	-0.0400452	-0.0024977	0.895315	0.98824		1.82	1.96	2.86	4.48	3.93	5.36	2.17	2.02	4.54	4.41	4.38	5.45	1.52	2.33	3.26	3.9	4.17	3.4	0.106	0.649	1.295	1.106	1.553	0.252	-0.258	0.043	0.248	0.665	0.188	-0.023	-0.2	0.156	0.085	0.024	-0.655	3. NO TG
ENSMUSG00000063317	NM_001033173	76179	Usp31	14.7314	3	0.202165	0.165821	0.142376	0.186394		1.82	2.28	6.38	8.98	6.13	6.83	2.07	2.2	9.65	6.46	5.38	6.08	1.32	2.66	5.71	5.64	5.86	4.33	0.324	1.804	2.296	1.746	1.902	0.185	-0.46	-0.051	0.221	0.596	-0.16	-0.475	-0.67	-0.188	-0.065	-0.168	-0.656	3. NO TG
ENSMUSG00000025986	NM_172653	227059	Slc39a10	14.2142	3	0.0277837	0.172402	0.915833	0.15711		1.83	1.4	1.24	3.59	3.92	4.86	2.97	1.76	4.17	2.35	2.47	3.02	2.23	2.24	1.74	1.94	2.74	1.64	-0.384	-0.558	0.968	1.095	1.404	0.696	0.284	0.328	0.674	1.742	0.485	-0.609	-0.885	-0.664	-0.515	-0.685	-1.561	1. CS TG	CS 8mer	HITS-CLIP	TS7+HITS
ENSMUSG00000040177	NM_026655	68277	2310057M21Rik	3.23593	3	-0.191085	-0.44406	0.585909	0.0414859		1.83	2.78	3.47	4.15	3.29	3.56	1.52	2.64	3.75	3.28	3.2	2.57	1.43	2.77	3.18	3.4	3.25	2.7	0.601	0.919	1.177	0.843	0.956	-0.266	-0.354	-0.074	-0.005	0.112	-0.126	-0.338	-0.287	-0.04	-0.018	-0.469	-0.398	2. NCS		HITS-CLIP
ENSMUSG00000032030	NM_001161618	75717	Cul5	15.3304	3	0.075279	0.047703	0.740811	0.754995		1.83	1.73	2.92	4.21	3.11	4.07	2.36	2.72	6.22	4.25	3.21	3.14	2.05	2.71	4.96	3.95	3.63	2.35	-0.081	0.671	1.198	0.762	1.149	0.365	0.163	0.65	0.645	1.088	0.762	0.014	-0.092	0.046	0.222	-0.373	-0.79	2. NCS
ENSMUSG00000021461	NM_001042673	14088	Fancc	1.88093	3	-0.26583	-0.279068	0.364769	0.144409		1.83	1.58	0.92	0.93	1.45	1.42	1.79	1.1	0.9	1	1.37	1.4	1.72	1.35	0.91	1.02	1.15	1.06	-0.211	-0.984	-0.969	-0.334	-0.364	-0.032	-0.089	-0.518	-0.225	-0.031	-0.016	0.104	0.132	-0.081	-0.332	-0.02	-0.418	3. NO TG
ENSMUSG00000021022	NM_021529	59032	Ppp2r3c	5.27042	3	-0.122866	-0.224133	0.64094	0.209876		1.83	1.91	1.48	1.75	1.71	1.94	2.61	2.21	2.61	2.29	2.15	2.1	2.37	2.25	2.35	1.93	2.02	1.53	0.061	-0.304	-0.064	-0.097	0.084	0.51	0.371	0.209	0.235	0.814	0.663	0.386	0.14	0.329	0.239	0.114	-0.341	3. NO TG
ENSMUSG00000037007	NM_019747	56314	Zfp113	5.28261	3	0.225794	0.40994	0.324822	0.0034365		1.83	0.72	0.54	0.88	2.03	2.27	2.84	0.46	1.34	1.32	1.4	1.39	1.66	0.64	1	1.17	1.31	0.87	-1.334	-1.742	-1.048	0.149	0.309	0.631	-0.14	-0.635	-0.167	1.295	0.877	0.58	0.407	-0.533	-0.628	-0.704	-1.373	3. NO TG
ENSMUSG00000003119	NM_001109626	69131	Cdk12	10.7383	3	-0.103694	-0.114698	0.430646	0.241524		1.84	1.73	3.06	4.71	3.83	3.75	2.69	1.92	4.25	3.34	3.16	3.36	1.97	1.82	2.97	2.9	3.06	2.33	-0.088	0.731	1.351	1.054	1.023	0.545	0.098	0.15	0.073	0.473	-0.043	-0.495	-0.698	-0.277	-0.323	-0.158	-0.684	1. CS TG	CS 8mer
ENSMUSG00000053477	NM_001083967	21413	Tcf4	8.04044	3	-0.534929	-0.578614	8.82e-05	8.2e-07	DOWN	1.84	1.37	1.41	2.61	2.87	3.01	4.17	2.75	3.19	2.72	2.35	2.35	2.93	2.79	2.63	3.08	3.27	2.27	-0.423	-0.382	0.502	0.639	0.707	1.176	0.668	1	1.021	1.172	0.895	0.059	0.238	-0.287	0.188	-0.356	-0.406	1. CS TG
ENSMUSG00000031949	NM_013925	30947	Adat1	4.25168	3	0.0143114	-0.0294023	0.976726	0.924655		1.84	0.84	1.11	1.16	3.44	3.45	1.43	0.88	1.51	2	3.49	3.26	1.4	1.05	1.41	2.26	3.05	2.81	-1.122	-0.724	-0.661	0.899	0.903	-0.361	-0.392	0.066	0.319	0.441	0.342	0.781	0.956	0.021	-0.173	-0.081	-0.295	2. NCS
ENSMUSG00000063011	NM_018857	56047	Msln	14.0348	3	-0.452832	0.282092	0.111478	0.204684		1.84	2.13	1.66	1.77	2.22	2.1	10.82	7.89	9.78	8.47	9.19	10.67	6.33	5.6	4.4	4.13	5	3.68	0.21	-0.148	-0.056	0.27	0.19	2.549	1.777	1.884	1.39	2.551	1.401	2.252	1.218	2.045	1.168	2.34	0.806	3. NO TG
ENSMUSG00000038225	NM_001001184	408022	Primpol	3.98735	3	-0.258637	-0.326072	0.315513	0.0921648		1.84	1.3	1.22	0.57	1.08	2.07	1.79	1.13	1.37	0.85	1.2	1.48	1.8	1.77	1.33	0.73	1.04	0.91	-0.498	-0.589	-1.673	-0.763	0.169	-0.04	-0.032	-0.201	0.442	0.166	0.124	0.568	0.351	0.151	-0.054	-0.481	-1.177	3. NO TG
ENSMUSG00000036863	NM_001166064	214804	Syde2	10.8409	3	0.51347	0.171707	5.2e-06	0.372482		1.84	2.04	2.61	4.76	2.73	3.75	1.17	1.7	3.36	2.55	2.33	2.61	1.5	2.44	3.82	2.63	3.74	2.41	0.148	0.502	1.366	0.567	1.023	-0.649	-0.293	-0.262	0.257	0.363	0.548	-0.898	-0.853	-0.228	0.453	-0.521	-0.636	3. NO TG
ENSMUSG00000069495	NM_172663	227867	Epc2	15.8914	3	0.181719	0.390064	0.224264	0.000413505		1.85	1.67	2.96	4.08	2.67	3.36	2.17	1.95	3.67	2.62	2.14	2.23	1.24	0.92	2.54	1.53	1.94	1.25	-0.147	0.675	1.137	0.527	0.857	0.229	-0.573	0.222	-0.853	0.309	-0.22	-0.637	-1.409	-0.318	-0.459	-0.589	-1.419	1. CS TG	CS 8mer	HITS-CLIP	TS7+HITS
ENSMUSG00000033411	NM_001290991	329506	Ctdspl2	9.10725	3	0.108589	0.16211	0.632388	0.158941		1.85	1.49	1.84	3.59	2.2	2.45	1.92	1.82	2.53	2.85	2.4	2.42	1.57	1.67	1.89	2.19	2.17	1.64	-0.31	-0.008	0.953	0.249	0.403	0.053	-0.235	0.287	0.163	0.457	0.038	-0.332	-0.71	0.125	-0.02	-0.018	-0.576	1. CS TG		HITS-CLIP	TS7+HITS
ENSMUSG00000056342	NM_001190401	17847	Usp34	19.3646	3	-0.0566644	-0.129646	0.83137	0.186178		1.85	1.67	3.05	4.28	3.07	3.92	2.82	4.05	8.13	4.62	3.98	3.86	2.19	3.26	5.55	4.46	3.72	1.88	-0.147	0.718	1.206	0.728	1.079	0.605	0.242	1.273	0.961	1.411	0.862	0.11	0.059	0.373	0.276	-0.022	-1.056	3. NO TG
ENSMUSG00000054951	NM_027834	71583	9130008F23Rik	9.56997	3	0.494991	0.298219	0.060059	0.136522		1.85	2.37	4.17	4.43	2.95	2.88	1.55	2.78	4.47	3.42	3.23	2.9	3.04	4.52	4.8	4.94	4.84	3.75	0.356	1.168	1.255	0.67	0.636	-0.254	0.714	0.229	0.929	0.1	0.203	-0.372	0.157	0.13	0.712	0.01	0.38	3. NO TG
ENSMUSG00000051444	NM_001008502	241950	Bbs12	14.941	3	0.0453281	0.370404	0.902779	0.00533928		1.85	1.13	2.59	1.58	6.53	8.19	1.44	1.18	5	5.36	7.59	8.17	1.32	2.09	4.25	4.93	6.9	4.4	-0.706	0.483	-0.226	1.814	2.14	-0.359	-0.484	0.062	0.881	0.946	0.712	1.756	1.635	0.217	0.079	-0.004	-0.895	3. NO TG
ENSMUSG00000025002	NM_028089	72082	Cyp2c55	9.06536	3	0.0748381	0.000156569	0.877641	0.999673		1.85	1.76	1.08	0.99	0.85	1.07	4.93	4.74	3.1	3.95	4.02	3.98	5.3	4.58	2.97	3.13	2.5	2.39	-0.072	-0.771	-0.895	-1.113	-0.784	1.409	1.513	1.424	1.375	1.513	1.451	1.986	1.651	2.228	1.545	1.885	1.152	3. NO TG
ENSMUSG00000036552	NM_001034891	381062	Ermard	2.12245	3	-0.103964	0.074672	0.80081	0.827785		1.85	1.74	0.77	0.49	0.84	1.45	1.58	1	0.89	0.64	0.71	0.79	1.38	1.05	0.53	0.53	0.83	0.7	-0.088	-1.254	-1.895	-1.13	-0.349	-0.226	-0.42	-0.793	-0.723	0.206	-0.531	0.379	0.111	-0.239	-0.017	-0.868	-1.04	2. NCS
ENSMUSG00000063172	NM_028394	72938	Hspb11	4.36746	3	-0.127431	-0.330401	0.733347	0.141491		1.85	1.21	1.55	1.22	1.49	1.65	2.4	1.45	2.25	1.47	2.12	1.79	2.38	2.01	2.01	2.03	2.17	1.35	-0.608	-0.254	-0.597	-0.31	-0.164	0.374	0.362	0.259	0.727	0.535	0.373	0.267	0.73	0.506	0.539	0.117	-0.288	2. NCS
ENSMUSG00000017376	NM_008702	18099	Nlk	7.04061	3	-0.26111	-0.348901	0.175395	0.010407		1.85	1.94	3.61	5.28	5.06	4.99	2.1	1.74	4.78	5.42	4.99	4.56	1.78	2.09	3.66	4.8	4.82	3.72	0.068	0.961	1.508	1.447	1.427	0.182	-0.055	-0.156	0.107	0.404	0.02	0.038	-0.137	-0.02	-0.07	-0.13	-0.423	3. NO TG
ENSMUSG00000035365	NM_029249	75317	Parpbp	18.6635	3	0.263615	0.129088	0.254132	0.325202		1.85	1.89	0.76	1.2	1.28	1.8	1.74	1.29	1.6	1.57	1.6	2	1.59	1.63	1.43	1.74	2.29	1.63	0.031	-1.272	-0.62	-0.528	-0.039	-0.088	-0.217	-0.547	-0.212	1.064	0.903	0.385	0.532	0.32	0.834	0.151	-0.142	3. NO TG
ENSMUSG00000020846	NM_029658	76566	Rflnb	5.1139	3	-0.257178	-0.254247	0.438551	0.384429		1.85	2.9	6.11	3.99	4.63	4.18	1.42	1.4	4.82	4.39	5.73	5.32	4.19	3.99	5.81	5.35	6.92	6.22	0.646	1.718	1.105	1.319	1.172	-0.379	1.175	-1.045	0.459	-0.342	-0.073	0.138	0.422	0.307	0.579	0.347	0.572	3. NO TG
ENSMUSG00000063767	NM_199422	381493	S100a7a	3.56089	3	0.351428	-0.705284	0.229132	0.0202415		1.85	1.31	0.99	0.7	0.74	1.11	1.79	0.55	0.82	1.21	0.74	0.67	0.76	0.95	1.6	3.87	3.98	3.06	-0.495	-0.895	-1.389	-1.31	-0.732	-0.047	-1.272	-1.237	-0.459	-0.269	0.687	0.781	2.45	0	2.411	-0.72	1.455	3. NO TG
ENSMUSG00000046688	NM_145133	211550	Tifa	1.6042	3	-0.355277	-0.506833	0.282391	0.0945416		1.85	1.5	0.72	1.44	1.48	1.57	1.65	1.78	0.61	1.13	1.48	1.09	3.23	2.54	1.08	1.29	1.84	1.06	-0.301	-1.349	-0.359	-0.32	-0.235	-0.164	0.801	0.245	0.756	-0.236	0.578	-0.347	-0.158	0	0.312	-0.522	-0.562	3. NO TG
ENSMUSG00000071291	NM_001007575	238693	Zfp58	6.06788	3	0.298817	0.0033903	0.208246	0.990935		1.85	0.93	0.94	1.97	2.47	2.36	1.68	1.03	2.85	1.49	1.34	1.48	1.46	1.11	2.04	1.51	1.52	0.84	-0.985	-0.969	0.09	0.415	0.35	-0.138	-0.339	0.146	0.253	1.59	1.11	-0.401	-0.381	-0.877	-0.697	-0.67	-1.479	3. NO TG
ENSMUSG00000032525	NM_010918	18087	Nktr	10.2723	3	-0.387252	-0.450172	0.00876826	5.68e-08		1.86	2.16	2.62	2.65	1.78	2.28	3.51	2.94	4.74	3.08	2.56	2.48	2.25	2.67	3.48	2.47	2.88	1.74	0.215	0.492	0.508	-0.063	0.292	0.913	0.273	0.443	0.305	0.853	0.408	0.216	-0.101	0.522	0.691	0.121	-0.388	1. CS TG		HITS-CLIP	TS7+HITS
ENSMUSG00000063077	NM_001290995	16561	Kif1b	9.55071	3	-0.135497	-0.346976	0.394389	0.000154739		1.86	1.8	3.05	3.26	2.48	2.9	2.61	2.04	5.76	3.79	2.82	3.01	2.41	2.77	5.04	4.45	3.92	2.6	-0.047	0.71	0.806	0.413	0.638	0.487	0.372	0.18	0.619	0.915	0.723	0.217	0.448	0.185	0.658	0.054	-0.157	2. NCS
ENSMUSG00000028364	NM_011607	21923	Tnc	7.19249	3	-0.0352889	-0.339152	0.925848	0.28753		1.86	4.31	13.48	18.46	14.63	12.14	3.33	4.71	17.54	18.2	14.63	13.93	18.73	23	30.86	32.41	31.78	37.59	1.208	2.851	3.304	2.969	2.7	0.837	3.325	0.128	2.413	0.38	1.194	-0.02	0.812	0	1.119	0.198	1.63	3. NO TG
ENSMUSG00000024056	NM_023294	67052	Ndc80	28.3375	3	0.0634888	0.274285	0.737965	0.0150736		1.86	2.26	0.73	1.98	2.31	3.83	4.33	3.1	3.45	3.18	3.35	5.17	2.76	3.02	2.6	2.54	3.61	2.55	0.28	-1.337	0.09	0.311	1.038	1.215	0.567	0.454	0.417	2.225	1.818	0.681	0.358	0.534	0.642	0.432	-0.585	3. NO TG
ENSMUSG00000020070	NM_027425	70432	Rufy2	3.81246	3	0.052329	0.189633	0.877689	0.130143		1.86	1.28	1.28	1.7	1.96	2.16	1.66	1.16	1.67	1.38	1.17	1.24	1.44	1.19	1.25	1.19	1.03	0.83	-0.536	-0.536	-0.129	0.075	0.215	-0.163	-0.367	-0.141	-0.104	0.381	-0.034	-0.299	-0.511	-0.739	-0.922	-0.796	-1.369	2. NCS
ENSMUSG00000022306	NM_011766	22762	Zfpm2	10.0763	3	-0.100737	0.020314	0.684921	0.931152		1.86	1.37	2.2	2.16	1.99	2.41	3.5	2.3	4.28	3.83	3.9	4.03	1.72	1.44	2.59	2.6	2.62	1.83	-0.438	0.241	0.215	0.097	0.372	0.908	-0.112	0.743	0.071	0.957	0.234	0.823	0.266	0.967	0.395	0.739	-0.395	3. NO TG
ENSMUSG00000053870	NM_029330	75540	Fpgt	9.5119	3	0.140909	0.0257847	0.519884	0.897723		1.87	1.4	2.02	4.24	2.96	3.29	2.01	1.52	3.68	2.58	1.9	1.61	1.43	1.49	2.75	2.6	2.13	1.3	-0.415	0.111	1.177	0.66	0.812	0.104	-0.385	0.118	0.089	0.862	0.443	-0.715	-0.703	-0.637	-0.473	-1.026	-1.333	2. NCS
ENSMUSG00000028069	NM_001110809	66614	Gpatch4	16.7477	3	0.293208	-0.102135	0.279886	0.547099		1.87	1.7	4.22	4.18	6.07	5.1	1.88	1.16	4.96	5.15	4.9	4.76	1.5	2.25	4.26	4.6	5.44	4.26	-0.137	1.17	1.156	1.693	1.443	0.008	-0.316	-0.547	0.402	0.233	0.014	0.3	0.138	-0.308	-0.158	-0.099	-0.259	3. NO TG
ENSMUSG00000021431	NM_026382	67797	Snrnp48	7.35206	3	0.217795	0.218127	0.179244	0.0847787		1.87	1.75	2.86	3.37	2.77	2.61	1.29	1.19	2.29	2.21	1.88	2.16	1.19	1.42	2.27	2.17	2.21	1.62	-0.095	0.61	0.846	0.564	0.479	-0.532	-0.648	-0.553	-0.3	-0.319	-0.332	-0.606	-0.633	-0.557	-0.325	-0.272	-0.685	3. NO TG
ENSMUSG00000028233	NM_054089	116940	Tgs1	14.7608	3	0.00173839	-0.067644	0.993967	0.553605		1.87	1.89	3.61	5.38	3.09	3.58	2.63	1.76	6.38	5.82	3.67	3.71	2.11	1.94	4.13	4.43	3.3	2	0.015	0.945	1.52	0.722	0.933	0.49	0.173	-0.102	0.037	0.82	0.194	0.113	-0.28	0.247	0.095	0.051	-0.837	3. NO TG
ENSMUSG00000071661	NM_001098237	75291	Zbtb3	1.34903	3	-0.256197	-0.588438	0.472419	0.0343577		1.87	1.22	1.46	1.66	3.23	2.61	2.66	1.14	2.49	1.95	2.39	2.21	2.52	2.34	2.04	1.92	2.49	2.3	-0.612	-0.355	-0.171	0.785	0.479	0.506	0.428	-0.097	0.934	0.766	0.48	0.231	0.209	-0.433	-0.374	-0.239	-0.182	3. NO TG
ENSMUSG00000030465	NM_027626	234353	Psd3	3.57062	3	-0.869755	-0.697157	1.65e-11	0.000134141	DOWN	1.88	1.68	2.3	1.5	0.87	0.9	2.24	2.18	2.71	1.28	1.08	1	1.08	1.29	1.22	0.74	0.79	0.54	-0.161	0.29	-0.324	-1.103	-1.054	0.252	-0.794	0.374	-0.379	0.236	-0.909	-0.227	-1.01	0.309	-0.138	0.15	-0.726	1. CS TG		HITS-CLIP
ENSMUSG00000037752	NM_201368	381560	Xkr8	1.47206	3	-0.700238	-0.805476	0.00604988	0.000739434	DOWN	1.88	1.09	1.09	1.92	2.98	2.24	2.74	0.73	1.95	2.88	3.33	2.97	3.06	1.52	1.62	2.39	3.09	2.45	-0.781	-0.781	0.03	0.662	0.252	0.541	0.7	-0.572	0.476	0.833	0.567	0.582	0.314	0.16	0.052	0.405	0.129	3. NO TG
ENSMUSG00000037544	NM_144553	218977	Dlgap5	15.9277	3	-0.0900393	-0.185968	0.65112	0.0495348		1.88	2.3	0.95	1.98	3.16	4.79	4.29	2.97	2.66	3.36	3.61	4.54	4.89	4.89	2.86	3.76	5.09	4	0.29	-0.977	0.074	0.746	1.345	1.186	1.374	0.367	1.085	1.476	1.58	0.76	0.922	0.192	0.686	-0.077	-0.259	3. NO TG
[truncated: 8,293 more rows]
[truncated: 2 more columns]

## Sheet: 244 genes_DEGs in GW
gene_id	GeneSymbol	log2FoldChange MRE_KO1	pvalue of MRE_KO1	log2FoldChange MRE_KO2	pvalue of MRE_KO2	common DEGs	TargetScan CS_TG
12822	Col18a1	1.48883	1.62e-15	0.694603	3.86e-07	UP	NO
68567	Cgref1	0.813667	7.93e-11	0.729063	2.28e-08	UP	NO
[truncated: 10,180 more rows]

## Sheet: 1648_Serum_REG genes
Gene ID	RefSeq mRNA	Associated Gene Name	EntrezGene ID	0h MRE1	0h MRE2	2h_MRE1	2h_MRE2	4h_MRE1	4h_MRE2	8h_MRE1	8h_MRE2	10h_MRE1	10h_MRE2	12h_MRE1	12h_MRE2	0h_common	2h_common	4h_common	8h_common	10h_common	12h_common	CS_TG	Cluster	sub-cluster
[truncated: 1,648 more rows]
